# Supplementary material for: TERT expression is associated with metastasis from thin primaries, exhausted CD4+ T cells in melanoma and with DNA repair across cancer entities
Source: PLoS One. 2023 Jul 7;18(7):e0281487. doi: 10.1371/journal.pone.0281487 (PMC10328343; doi:10.1371/journal.pone.0281487)
Supplement: S1 Table — Multivariate analysis using Cox proportional hazard models for progression free survival (PFS) (S1A Table) and overall survival (OS) (S1B Table) subsetted for ICI therapy type in cohorts Liu, Gide, Hugo, Riaz, Van Allen and SKCM. (XLSX) [file pone.0281487.s002.xlsx]

## Sheet: 1A_PFS
Supplementary Table 1A. Multivariate analysis using Cox proportional hazard models for PFS subsetted for ICI therapy type*
Cohort	Treatment	term	estimate	std.error	statistic	p.value
Gide	Pembro	TERT	1.03530	0.01921	1.80551	0.07099	.
		age_yr	1.01604	0.01556	1.02229	0.30665
		genderM	1.98259	44576	1.53536	0.12469
		BRAF_V600_mutation	0.85479	0.43334	-0.36207	0.71730
Liu	Pembro	TERT	0.89391	0.09205	-1.21842	0.22306
		total_muts	1.00018	0.00018	0.99511	0.31968
		heterogeneity	3.29503	0.95393	1.25001	0.21130
		gender	1.18466	0.39698	0.42687	0.66947
		Mstage	1.46895	0.22941	1.67624	0.09369
		purity	8.22226	0.87135	2.41790	0.01561	*
		ploidy	1.45443	0.27358	1.36930	0.17091
		BRAF_V600	1.39126	0.39027	0.84609	0.39750
Liu	Pembro and no prior MAPKT	TERT	0.87025	0.09553	-0.16334	0.87025
		total_muts	0.39393	0.00020	0.85251	0.39393
		heterogeneity	0.11493	0.96264	1.57642	0.11493	.
		gender	0.21386	0.47257	1.24302	0.21386
		Mstage	0.16045	0.24906	1.40355	0.16045
		purity	0.02039	0.99898	2.31906	0.02039
		ploidy	0.76473	0.42430	-0.29928	0.76473
		BRAF_V600	0.24390	0.53089	1.16529	0.24390
Gide	Nivo	TERT	1.23746	0.1346	1.58299	0.11342
		age_yr	0.95052	0.03566	-1.42327	0.15466
		genderM	0.84261	1.10928	-0.15438	0.87731
		BRAF_V600_mutation	30079449.51886	16823.17692	0.00102	0.99918
Liu	Nivo	TERT	1.05059	0.03769	1.30941	0.19040
		total_muts	0.99989	0.00012	-0.98816	0.32307
		heterogeneity	5.51041	1.61983	1.05359	0.29207
		gender	0.70641	0.43061	-0.80715	0.41958
		Mstage	0.61920	0.22450	-2.13506	0.03276	*
		purity	4.09661	0.91923	1.53406	0.12501
		ploidy	0.91191	0.24308	-0.37935	0.70443
		BRAF_V600	0.93535	0.51027	-0.13099	0.89579
Liu	Nivo and no prior MAPKT	TERT	1.04295	0.03741	1.12410	0.26097
		total_muts	0.99986	0.00013	-1.15893	0.24648
		heterogeneity	11.59639	1.79517	1.36516	0.17220
		gender	0.71371	0.44694	-0.75463	0.45047
		Mstage	0.57013	0.23492	-2.39184	0.01676	*
		purity	2.44831	0.94298	0.94954	0.34235
		ploidy	0.97425	0.24220	-0.10773	0.91421
		BRAF_V600	1.00080	0.60143	0.00133	0.99894
VanAllen	Ipi	TERT	0.99980	0.03537	-577	0.99540
		TERTpmTRUE	0.70859	0.39947	-86234	0.38850
		stageStage 4	1.30405	1.08729	24416	0.80711
		gendermale	0.69970	0.49088	-72747	0.46694
		LDH	1.74961	0.41056	136250	0.17304
		age_start	1.00009	0.01605	562	0.99552
		mutations	1.00000	0.00034	1243	0.99009
VanAllen	Ipi and no prior BRAF	TERT	0.99931	0.03549	-1958	0.98438
		TERTpmTRUE	0.53258	0.44137	-142742	0.15346
		stageStage 4	1.41794	1.09259	31961	0.74926
		gendermale	0.54741	0.54641	-110276	0.27013
		LDH	1.72210	0.43281	125585	0.20917
		age_start	1.00697	0.01688	41119	0.68094
		mutations	1.00001	0.00034	1775	0.98584
SKCM (metastatic)	no ICI	TERT	1.00011	0.00453	0.02395	0.98089
		Mutation.Count	0.99945	0.00035	-1.58215	0.11361
		Diagnosis.Age	1.00914	0.01027	0.88672	0.37523
		SexMale	1.33801	0.36197	0.80445	0.42114
		breslow.depth	1.20693	0.04417	4.25850	0.00002	***
		TCGA.TERT_MUT_anyWT	0.90709	0.34046	-0.28642	0.77456
* PFS = progression free survival; ICI = immune checkoint inhibition, no prior MAPKTx = exluding patients undergoing pior MAPK therapy; TERT = telomerase reverse transcriptase

## Sheet: 1B_OS
Supplementary Table 1B. Multivariate analysis using Cox proportional hazard models for OS subsetted for ICI therapy type*
Cohort	Treatment	term	estimate	std.error	statistic	p.value
Gide	Pembro	TERT	1.03470	0.02061	1.65486	0.09795	.
		age_yr	1.00615	0.01751	0.34995	0.72638
		genderM	2.31889	0.51406	1.63616	0.10181
		BRAF_V600_mutation	0.96161	0.48633	-0.08050	0.93584
Hugo	Pembro	TERT	1.49315	0.47822	0.83830	0.40186
	(for Nivo only 1 patient)	genderM	1.18152	0.68328	0.24412	0.80714
		age	1.00101	0.02303	0.04388	0.96500
		Previous.MAPKiY	1.46601	0.59060	0.64772	0.51716
Hugo	Pembro and no prior MAPK	TERT	0.22371	1.75361	-0.85391	0.39316
		genderM	0.43539	0.89124	-0.93299	0.35083
		age	1.04097	0.04545	0.88345	0.37699
Liu	Pembro	TERT	0.89391	0.09205	-1.21842	0.22306
		total_muts	1.00018	0.00018	0.99511	0.31968
		heterogeneity	3.29503	0.95393	1.25001	0.21130
		gender	1.18466	0.39698	0.42687	0.66947
		Mstage	1.46895	0.22941	1.67624	0.09369
		purity	8.22226	0.87135	2.41790	0.01561	*
		ploidy	1.45443	0.27358	1.36930	0.17091
		BRAF_V600	1.39126	0.39027	0.84609	0.39750
Liu	Pembro and no prior MAPK	TERT	0.98452	0.09553	-0.16334	0.87025
		total_muts	1.00017	0.00020	0.85251	0.39393
		heterogeneity	4.56089	0.96264	1.57642	0.11493
		gender	1.79934	0.47257	1.24302	0.21386
		Mstage	1.41845	0.24906	1.40355	0.16045
		purity	10.14206	0.99898	2.31906	0.02039	*
		ploidy	0.88075	0.42430	-0.29928	0.76473
		BRAF_V600	1.85641	0.53089	1.16529	0.24390
Gide	Nivo	TERT	1.50827	0.22302	1.84275	0.06537	.
		age_yr	0.97185	0.03258	-0.87639	0.38082
		genderM	0.77913	1.12116	-0.22261	0.82384
		BRAF_V600_mutation	0.00330	4.06693	-1.40502	0.16002
Liu	Nivo	TERT	1.02493	0.03905	63055	0.52834
		total_muts	0.99966	0.00015	-232380	0.02014	*
		heterogeneity	45.21071	1.73236	220008	0.02780	*
		gender	0.67772	0.44192	-88029	0.37870
		Mstage	1.45514	0.35048	107025	0.28451
		purity	4.09608	1.03732	135930	0.17405
		ploidy	0.82809	0.32334	-58338	0.55964
		BRAF_V600	0.77809	0.59416	-42230	0.67280
Liu	Nivo and no prior MAPK	TERT	1.01728	0.03884	0.44114	0.65911
		total_muts	0.99955	0.00017	-2.65199	0.00800
		heterogeneity	232.99977	2.02718	2.68898	0.00717
		gender	0.61970	0.46004	-1.04017	0.29826
		Mstage	1.30844	0.36109	0.74450	0.45657
		purity	2.22832	1.09584	0.73117	0.46468
		ploidy	0.91246	0.32734	-0.27988	0.77957
		BRAF_V600	0.87570	0.82990	-0.15994	0.87293
Riaz	Nivo	TERT	0.71141	0.27895	-1.22069	0.22220
		Mutation.Load	0.99082	0.01002	-0.92024	0.35745
		Neo.antigen.Load	1.03350	0.03010	1.09497	0.27353
		Neo.peptide.Load	0.99253	0.00595	-1.26006	0.20765
		Cytolytic.Score	0.99924	0.00060	-1.26610	0.20548
VanAllen	Ipi	TERT	0.98508	0.04230	-0.35531	0.72236
		TERTpmTRUE	0.91744	0.44537	-0.19347	0.84659
		stageStage 4	38149785.01654	5391.26331	0.00324	0.99742
		gendermale	0.52028	0.51519	-1.26825	0.20471
		LDH	1.85054	0.43898	1.40207	0.16089
		age_start	1.00839	0.01731	0.48258	0.62939
		mutations	0.99983	0.00032	-0.53193	0.59478
VanAllen	Ipi and no pre BRAF	TERT	0.97947	0.04543	-0.45666	0.64792
		TERTpmTRUE	0.74113	0.50288	-0.59574	0.55135
		stageStage 4	42492369.72926	5704.68369	0.00308	0.99754
		gendermale	0.42957	0.58554	-1.44306	0.14900
		LDH	1.84184	0.46825	1.30437	0.19211
		age_start	1.01877	0.01916	0.97069	0.33170
		mutations	0.99987	0.00032	-0.41742	0.67637
SKCM (metastatic)	no ICI	TERT	1.00015	0.00413	0.03644	0.97093
		Mutation.Count	0.99957	0.00028	-1.51128	0.13072
		Diagnosis.Age	1.01344	0.01011	1.32045	0.18668
		SexMale	1.21653	0.32447	0.60408	0.54579
		breslow.depth	1.20024	0.04705	3.87965	0.00010	***
		TCGA.TERT_MUT_anyWT	0.89155	0.31192	-0.36801	0.71287
* OS = overall survival; ICI = immune checkoint inhibition, no prior MAPKTx = exluding patients undergoing pior MAPK therapy; TERT = telomerase reverse transcriptase
