# Supplementary material for: TERT expression is associated with metastasis from thin primaries, exhausted CD4+ T cells in melanoma and with DNA repair across cancer entities
Source: PLoS One. 2023 Jul 7;18(7):e0281487. doi: 10.1371/journal.pone.0281487 (PMC10328343; doi:10.1371/journal.pone.0281487)
Supplement: S2 Table — Significant immune signatures in SKCM associated with TERT expression and comparison against other bulk RNA-seq cohorts (Gide, Hugo, Liu, Riaz, Van Allen). (XLSX) [file pone.0281487.s003.xlsx]

## Sheet: 2_Immune Signatures
Supplementary Table 2 Significant immune signatures in SKCM associated with TERT mRNA and comparison against other bulk RNA-seq cohorts*
Position	Immune Signature	p	coeff	q_Bonf	q_FDR	Gide (pre treatment)	Hugo	Liu	Riaz (pre therapy)	VanAllen
1	T.cell.CD4..Th2_XCELL	2.8704981359623E-07	0.233795234777611	5.19560162609182E-05	1.74143553581715E-05	n.s	n.s.	n.s.	p=0.049, coeff=0.22	n.s.
2	Macrophage.M2_XCELL	4.57091962869808E-06	-0.209410276913189	0.000827336452794	0.000207976843106	p=0.012, coeff=-0.3	n.s.	n.s.	n.s.	n.s.
3	T.cell.CD4..Th1_XCELL	1.95076057985262E-05	0.195391518581247	0.003530876649533	0.000710076851066	p=0.023, coeff=0.27	n.s.	p=0.0002, coeff=0.33	p=0.0035, coeff=0.46	p=0.0002,coeff=0.54
4	Neutrophil_MCPCOUNTER	8.81434468841629E-05	-0.179679967951986	0.015953963886034	0.002673684555486	n.s	n.s.	n.s.	n.s.	n.s.
5	Macrophage_XCELL	0.0001347836277	-0.175009060830331	0.024395836613692	0.003504374320199	p=0.002, coeff=-0.35	n.s.	n.s.	n.s.	n.s.
6	NK.cell_EPIC	0.000824288035543	-0.153599461181638	0.149196134433326	0.018120075975866	n.s	n.s.	n.s.	p=0.027, coeff=-0.25	n,s
7	T.cell.follicular.helper_CIBERSORT	0.000896047713092	0.152545389514352	0.162184636069698	0.018120075975866	n.s	n.s.	n.s.	n.s.	n.s.
8	Macrophage.M1_XCELL	0.001410155838714	-0.146698783369929	0.255238206807243	0.025664836264596	p=0.0007, coeff=-0.39	n.s.	n.s.	n.s.	n.s.
9	T.cell.CD8._TIMER	0.001981089705466	-0.142173500783224	0.358577236689384	0.030046527199571	n.s.	n.s.	n.s.	n.s.	n.s.
10	B.cell_QUANTISEQ	0.003665921832362	0.133635424758513	0.663531851657569	0.051322905653072	n.s.	n.s.	n.s.	n.s.	n.s.
11	Myeloid.dendritic.cell_TIMER	0.00439024347665	-0.13104152728685	0.794634069273657	0.055751497958043	p=0.0001, coeff=-0.44	n.s.	n.s.	n.s.	n.s.
12	B.cell.plasma_CIBERSORT	0.007661313914154	-0.12273366545582	1	0.087147445773507	n.s.	n.s.	n.s.	n.s.	n.s.
13	T.cell.CD4..effector.memory_XCELL	0.009593370985919	-0.119238651695069	1	0.102705501143371	n.s.	n.s.	n.s.	n.s.	n.s.
14	T.cell.regulatory..Tregs._CIBERSORT	0.010447811955785	-0.117889839305133	1	0.105638987552933	n.s.	n.s.	n.s.	n.s.	n.s.
15	B.cell.plasma_CIBERSORT.ABS	0.01198560973042	-0.115691438368246	1	0.112059534744389	n.s.	n.s.	n.s.	n.s.	n.s.
16	Macrophage.M1_QUANTISEQ	0.012314234587296	-0.11525425710784	1	0.112059534744389	p=0.005,coeff=-0.33	n.s.	n.s.	n.s.	n.s.
17	Macrophage_EPIC	0.01631210153028	-0.110625783383109	1	0.13709634126603	p=0.001, coeff=-0.37	n.s.	n.s.	n.s.	n.s.
18	Common.lymphoid.progenitor_XCELL	0.017265345984678	0.109671345126921	1	0.13709634126603	n.s.	n.s.	n.s.	p=0.001, coeff=0.51	n.s.
19	T.cell.regulatory..Tregs._QUANTISEQ	0.017325361808345	0.109612809661978	1	0.13709634126603	p=0.005, coeff=-0.33	n.s.	n.s.	n.s.	n.s.
21	Monocyte_MCPCOUNTER	0.023369114181308	-0.104465364748597	1	0.155259634679222	p=0.001, coeff=-0.37	n.s.	n.s.	n.s.	n.s.
24	Macrophage.Monocyte_MCPCOUNTER	0.023369114181308	-0.104465364748597	1	0.155259634679222	p=0.001, coeff=-0.37	n.s.	n.s.	n.s.	n.s.
25	T.cell.regulatory..Tregs._XCELL	0.024547597454738	-0.103599412180068	1	0.155259634679222	p=0.014, coeff=-0.29	n.s.	p=0.002, coeff=-0.28	n.s.	n.s.
26	T.cell.gamma.delta_CIBERSORT	0.025592247474597	-0.102861322543352	1	0.155259634679222	n.s.	n.s.	n.s.	n.s.	n.s.
27	T.cell.gamma.delta_CIBERSORT.ABS	0.025592247474597	-0.102861322543352	1	0.155259634679222	p=0.034, coeff=-0.25	n.s.	n.s.	n.s.	n.s.
28	Macrophage.M2_QUANTISEQ	0.031286510079187	-0.099242511603176	1	0.183682091432646	p=0.0007, coeff=-0.39	n.s.	n.s.	n.s.	p=0.007, coeff=-0.41
30	uncharacterized.cell_EPIC	0.043884230470446	0.092901242399748	1	0.242028180170341	p=0.006, coeff=0.32	n.s.	n.s.	n.s.	n.s.
31	T.cell.CD4..memory_XCELL	0.047732007218974	0.091273951349853	1	0.255506626878035	n.s.	n.s.	n.s.	n.s.	n.s.
* SKCM = skin cutaneous melanoma release; TERT = telomerase reverse transcriptase
