# Supplementary material for: TERT expression is associated with metastasis from thin primaries, exhausted CD4+ T cells in melanoma and with DNA repair across cancer entities
Source: PLoS One. 2023 Jul 7;18(7):e0281487. doi: 10.1371/journal.pone.0281487 (PMC10328343; doi:10.1371/journal.pone.0281487)
Supplement: S3 Table — Wilcoxon tests for group comparisons and Spearman correlations of clinical variables against TERT expression and TERT promoter mutation in Liu, SKCM and PCAWG cohorts (S3A–S3E Table). (XLSX) [file pone.0281487.s004.xlsx]

## Sheet: 3A_Liu_TERTmRNA
Supplementary Table 3A. Wilcoxon tests for group comparisons and Spearman correlations of clinical variables against TERT mRNA in Liu*
Clinical Variables	p	Group	median TERT (TPM)	n
heterogeneity	0.051	<0.2	0.57	72
		>=0.2	0.30	49
	Spearman: 0.235, coeff=-0.11			121
total neoantigens	0.029	<600	0.30	55
		>=600	0.65	66
	Spearman: 0.174, coeff=0.12			121
total mutations	0.480	<200	0.37	42
		>=200	0.52	79
	Spearman: 0.194, coeff=0.12			121
nonsynonymous mutations	0.058	<200	0.31	53
		>=200	0.62	68
	Spearman: 0.166, coeff=0.13			121
CNA pop	0.363	<0.2	0.53	7
		>=0.2	0.33	45
	Spearman: 0.355, coeff=-0.08
gender	0.835	0	0.46	50
		1	0.51	71
purity	0.105	<0.7	0.64	60
		>=0.7	0.42	61
	Spearman: 0.455, coeff=-0.07			121
ploidy	0.199	<2.2	0.43	68
		>=2.2	0.59	53
	Spearman: 0.277, coeff=0.1			121
biopsy site		brain	0.52	8
n>5	0.752 (reference brain)	liver/visceral	0.56	8
	0.698 (reference brain), 1(reference liver)	lung	0.62	6
	0.602 (reference brain), 0.847 (reference liver), 0.637 (reference lung)	lymph node	0.55	9
	0.630 (reference brain), 0.945 (reference liver), 0.948 (reference lung). 0.630 (lymph node)	skin	0.46	84
BRAF V600	0.975	0	0.49	84
		1	0.46	37
stage	0.739	0	0.53	10
	0.739 (reference stage 0)	1	0.27	7
	0.910 (reference stage 0), 0.911 (reference stage 1)	2	0.76	14
	0.769 (reference stage 0), 0.829 (reference stage 1). 0.867 (reference stage 2)	3	0.46	90
LDH elavated	0.740	0	0.45	58
		1	0.53	60
Primary Type		acral	0.45	8
	0.365 (reference acral)	mucosal	2.39	6
	0.395 (refernce acral), 0.849 (reference muscosal)	occult	0.45	19
	0.837 (reference acral), 0.325 (reference muscosal), 0.321 (reference occult)	skin	0.49	88
* TERT = telomerase reverse transcriptase; TPM = transcripts per million

## Sheet: 3B_SKCM_TERTmRNA
Supplementary Table 3B. Wilcoxon tests for group comparisons and Spearmans Correlation of clinical variables against TERT mRNA in SKCM*
Clinical Variables	Subgroup	p	Group	median TERT (TPM)	n
gender		0.341	Female	10.93	179
			Male	11.91	292
diagnosis age		0.056	<60	9.88	244
			>=60	12.25	220
		Spearman: 0.262,coeff=0.06			464
Sample type		0.0673	Metastasis	11.85	368
			Primary	9.84	103
breslow.depth [mm]		0.0049	<2	11.85	131
(with outlier)			>=2	9.90	230
		Spearman: 0.005, coeff=-0.15			361
		0.03	<1	13.42	51
			>=1	10.68	310
		0.009	<3	11.77	170
			>=3	9.95	191
	primary tumor	0.962	<2	9.54	4
			>=2	10.37	89
		Spearman: 0.997, coeff=0			93
	metastatic tumor	0.0074	<2	12.03	126
			>=2	8.95	141
		Spearman: 0.007, coeff=-0.16			268
chromothripsis			FALSE	14.44	1 (too few)
			TRUE	7.45	37
mutation subtypes			BRAF hotspot mutants	7.47	150
		0.0042 ** (reference BRAF)	RAS hotspot mutants	14.01	92
		0.241 (reference BRAF), 0.479 (reference RAS)	Triple wildtype	12.60	46
		0.180 (reference BRAF), 0.536 (reference RAS), 0.950 (reference Triple Wildtyp)	NF1 any mutant	11.53	27
			Missings	7.73	17
mutation count		0.0005	<350	8.36	213
			>=350	14.01	150
		Spearman: 0.002, coeff=0.16
	primary tumor	0.328	<350	7.47	51
			>=350	11.85	25
		Spearman: 0.066, coeff=0.21
	metastatic tumor	0.001	<350	8.65	162
			>=350	14.35	125
		Spearman: 0.017, coeff=0.14
intergenic mitochondrial mutations			0	7.64	28
non-coding UTRs (mitochondria)			0	9.92	18
			1	4.36	4
			2	17.47	3
			3	5.54	3
		Spearman: 0.324, coeff=-0.19			28
		0.933	<2	7.64	22
			>=2	11.54	6
nonsynonymous mitochondrial mutations			0	12.50	8
			1	9.28	10
			2	10.58	6
			3	5.54	3
			4	4.74	1
		Spearman: 0.367, coeff=-0.18			28
		0.684	<2	9.72	18
			>=2	6.69	10
synonymous mitochondrial mutations			0	11.46	19
			1	4.74	5
			2	38.80	2
			3	4.17	2
		Spearman: 0.893, coeff=-0.03			28
		0.824	<1	11.46	19
			>=1	6.04	9
sum of mitochondrial mutations			1	6.56	9
			2	13.33	9
			3	18.47	3
			4	14.50	2
			5	7.45	1
			6	2.82	4
		Spearman: 0.546, coeff=-0.12			28
		0.549	<3	9.92	18
			>=3	6.49	10
hypoxia score buffa †		0.043	<10	05.07	17
			>=10	11.99	19
BUFFA HYPOXIA SCORE		0.011	<20	10.63	361
			>=20	13.60	83
WINTER HYPOXIA SCORE		0.033	<12	10.87	326
			>=12	12.41	118
RAGNUM HYPOXIA SCORE		1.669e-8	<5	7.82	244
			>=5	14.19	200
* TERT = telomerase reverse transcriptase; SKCM = skin cutaneous melanoma release; TPM = transcripts per million
† Hypoxia scores ("hypoxia score buffa") for SKCM subgroup of the PCAWG cohort were determined as in Buffa et. al 2010 and the hypoxia scores for the SKCM cohort (“BUFFA_HYPOXIA_SCORE”,”WINTER_HYPOXIA_SCORE”, ”RAGNUM_HYPOXIA_SCORE”) were obtained from the cBioPortal (www.cbioportal.org/study/clinicalData?id=skcm_tcga_pan_can_atlas_2018)

## Sheet: 3C_SKCM_TERTpm
Supplementary Table 3C. Wilcoxon tests and odds ratio for group comparisons of TERT promoter mutation against clinical variables in SKCM*
Clinical Variables	Subgroup	p	Group TERTpm vs Wildtype	median value	n
mutation count		0.0138	MUT	288.00	74
			WT	219.00	41
	primary tumor	0.0663	MUT	253.00	9
			WT	61.00	6
	metastatic tumor	0.0680	MUT	296.00	65
			WT	241.00	35
breshlow depth		0.6227	MUT	2.40	60
			WT	3.00	32
	primary tumor	1	MUT	8.00	9
			WT	12.00	5
	metastatic tumor	0.508	MUT	1.97	51
			WT	2.90	27
diagnosis age		0.162	MUT	54.00	73
			WT	60.00	41
RAGNUM_HYPOXIA_SCORE		0.0118	MUT	6.00	74
			WT	0.00	41
BUFFA_HYPOXIA_SCORE		0.946	MUT	5.00	74
			WT	5.00	41
WINTER_HYPOXIA_SCORE		0.390	MUT	-1.00	74
			WT	-8.00	41
sum of mitochondrial mutations		0.853	MUT	2.00	9
			WT	2.00	6
nonsynonymous mitochondrial mutations		0.902	MUT	1.00	9
			WT	1.00	6
synonymous mitochondrial mutations		0.368	MUT	1.00	9
			WT	0.00	6
non-coding UTRs (mitochondria)		0.650	FALSE	0.00	9
			TRUE	0.00	6
* TERT = telomerase reverse transcriptase; SKCM = skin cutaneous melanoma release; TPM = transcripts per million

## Sheet: 3D_PCAWG_TERTmRNA
Supplementary Table 3D. Wilcoxon tests for group comparisons and Spearmans Correlation of clinical variables against TERT mRNA in PCAWG*
Clinical Variables	p	Group	median TERT (TPM)	n
chromothripsis	0.0007	FALSE	0.02	160
		TRUE	0.07	1306
intergenic mitochondrial mutations		0	0.07	1155
		1	0.07	41
		2	0.00	1
		3	0.76	3
	Spearman: 0.634, coeff=0.01			1200
	0.626	<1	0.07	1155
		>=1	0.07	45
non-coding UTRs (mitochondria)		0	0.07	530
		1	0.07	419
		2	0.08	166
		3	0.12	62
		4	0.05	14
		5	0.06	3
		6	0.07	5
		7	0.00	1
	Spearman: 0.96, coeff=0			1200
	0.479	<3	0.07	1115
		>=3	0.07	85
nonsynonymous mitochondrial mutations		0	0.06	214
		1	0.09	385
		2	0.06	281
		3	0.06	156
		4	0.08	84
		5	0.03	50
		6	0.08	13
		7	0.00	8
		8	0.00	4
		9	0.25	3
		16	0.01	1
		22	0.02	1
	Spearman: 0.049, coeff=-0.06			1200
	0.0074	<5	0.07	1120
		>=5	0.03	80
synonymous mitochondrial mutations		0	0.07	807
		1	0.07	318
		2	0.10	59
		3	0.04	11
		4	0.47	4
		5	0.02	1
	Spearman: 0.249, coeff=0.03			1200
	0.119	<2	0.07	1125
		>=2	0.09	75
sum of mitochondrial mutations		1	0.07	219
		2	0.07	242
		3	0.10	196
		4	0.06	179
		5	0.05	132
		6	0.07	89
		7	0.07	51
		8	0.01	37
		9	0.05	22
		10	0.05	12
		11	0.05	8
		12	0.13	7
		13	0.00	2
		14	0.00	1
		16	0.01	2
		33	0.02	1
	Spearman: 0.101, coeff=-0.05			1200
	0.0068	<4	0.08	657
		>=4	0.06	543
hypoxia score buffa †	7.432e-22	<5	0.05	664
		>=5	0.16	524
* TERT = telomerase reverse transcriptase; PCAWG = pan-cancer analysis of whole genomes cohort; TPM = transcripts per million
† Hypoxia scores for the PCAWG cohort were determined as in Buffa et. al 2010 (see also Methods)

## Sheet: 3E_PCAWG_TERTpm
Supplementary Table 3E. Wilcoxon tests and odds ratio for group comparisons of TERT promoter mutation against clinical variables in PCAWG*
Clinical Variables	p	Group TERTpm vs Wildtype	median value	n
hypoxia score buffa §	4.678e-21	FALSE	-14.00	201
		TRUE	4.00	987
sum of mitochondrial mutations	0.543	FALSE	3.00	352
		TRUE	3.00	848
nonsynonymous mitochondrial mutations	0.880	FALSE	2.00	352
		TRUE	1.00	848
synonymous mitochondrial mutations	0.305	FALSE	0.00	352
		TRUE	0.00	848
non-coding UTRs (mitochondria)	0.965	FALSE	1.00	352
		TRUE	1.00	848
	Chi-Square	MUT	WT	TOTAL
chromothripsis	p=4.967e-31; OR † = 7.096 (4.936-10.380)	945	361	1306
no chromothripsis		43	117	160
Total		988	478	1466
* TERT = telomerase reverse transcriptase; PCAWG = pan-cancer analysis of whole genomes cohort; TPM = transcripts per million
† The odds ratio (OR) displays the odds for being a TERT promoter mutation carrier as compared with being a TERT promoter wild-type carrie
§ Hypoxia scores for the PCAWG cohort were determined as in Buffa et. al 2010 (see also Methods)
