# Supplementary material for: TERT expression is associated with metastasis from thin primaries, exhausted CD4+ T cells in melanoma and with DNA repair across cancer entities
Source: PLoS One. 2023 Jul 7;18(7):e0281487. doi: 10.1371/journal.pone.0281487 (PMC10328343; doi:10.1371/journal.pone.0281487)
Supplement: S4 Table — Mutation subtypes against TERT expression (S4A Table) and TERT promoter mutation status (S4B Table) in the SKCM melanoma cohort. Effect of hotspot mutations on TERT expression in TERT promoter mutated samples (S4C Table). (XLSX) [file pone.0281487.s005.xlsx]

## Sheet: 3A_TERTpm
Supplementary Table 4A. Co-occurrence of TERT promoter mutations and hotspot mutations in the SKCM melanoma cohort *
	TERTpm
Mutation Subtype	MUT	WT	TOTAL	OR† (with 95% C.I.)
BRAF	39	13	52	35.261 (6.124 - 914.666)
Triple Wild Type	1	14	15	p=2.421e-06
Total	40	27	67
RAS	23	9	32	29.512 (4.807 - 790.991)
Triple Wild Type	1	14	15	p=3.063e-05
Total	24	23	47
NF1	10	2	12	48.501 (5.568 - 1597.057)
Triple Wild Type	1	14	15	p=5.608e-05
Total	11	16	27
* TPM = transcript per million; NA = not available; SKCM = skin cutaneous melanoma release; OR = odds ratio; MUT = Mutation; WT = wild type; TERT = telomerase reverse transcriptase;
† The odds ratio (OR) displays the odds for being a TERT promoter mutation carrier as compared with being a TERT promoter wild-type carrier

## Sheet: 3B_TERTmRNA
Supplementary Table 3B. Median TERT mRNA levels for melanoma mutation subtypes in the SKCM dataset*
mutant subtype	Median TERT (TPM)	n
BRAF hotspot mutants	7.47	150
RAS hotspot mutants	2021-01-14	92
Triple wild type	12.60	46
NF1 any mutant	11.53	27
NA	7.73	17
* TPM = transcript per million; NA = not available; SKCM = skin cutaneous melanoma release; TERT = telomerase reverse transcriptase

## Sheet: 3C_TERTpm_and_TERTmRNA
Supplementary Table 3C. Group comparison of TERT expression (TPM) in TERT promoter mutated sampels for melanoma mutation subtypes in the SKCM dataset*
	Hotspot mutant	median TERT	mean TERT	n	Wilxocon rank test
BRAF_Hotspot_Mutants	0	2021-06-14	22.59	35	0.004407
	1	6.14	20.98	39
NF1_Any_Mutants	0	9.80	20.44	64	0.3388
	1	17.52	2021-09-30	10
RAS_Hotspot_Mutants	0	7.45	22.46	51	0.02419
	1	2021-06-14	20.16	23
* TPM = transcript per million; NA = not available; SKCM = skin cutaneous melanoma release; MUT = Mutation; WT = wild type; TERT = telomerase reverse transcriptase;
