# Supplementary material for: TERT expression is associated with metastasis from thin primaries, exhausted CD4+ T cells in melanoma and with DNA repair across cancer entities
Source: PLoS One. 2023 Jul 7;18(7):e0281487. doi: 10.1371/journal.pone.0281487 (PMC10328343; doi:10.1371/journal.pone.0281487)
Supplement: S5 Table — Influence of TERT promoter mutation on TERT isoform on mitochondrial targeting sequence (S5A Table), associations of ROS-related genes with TERT expression levels (S5B Table), and TERT promoter mutation status (S5C Table) in Gide, Riaz, Hugo, Liu, Van Allen, SKCM, PCAWG, CCLE cohorts, and single-cell. Difference on TERT promoter mutation subtypes on TERT expression on SKCM and CCLE cohorts (S5D Table). (XLSX) [file pone.0281487.s006.xlsx]

## Sheet: 5A_TERT_isoforms
Supplementary Table 5A. Comparisons of tumors with and without TERT promoter mutation with respect to TERT expression and TERT isoform levels (median TPM).
Cohorts	TERTpm vs. Wildtype	TERT mRNA	ENST00000310581.9	ENST00000484238.6	ENST00000503656.1	ENST00000334602.10	ENST00000460137.6	ENST00000522877.1	Proportion of with mito of all isoforms ‡
Short name			TERT-201	TERT-204	TERT-205	TERT-202	TERT-203	TERT-008
Mito leader sequence			Yes	No	No	Yes	Yes	Yes
Coding Infor- mation		16 exons	16 exons, 16 coding	11 exons, 0 coding	2 exons, 0 coding	15 exons, 15 coding	13 exons, 8 coding	2 exons, 0 coding
Biotype			Protein coding	Retained intron	Retained intron	Protein coding	Nonsense mediated decay	Processed transcript
Transcript length			4,039 bps	2,422 bps,	406 bps	3,210 bps	2,992 bp	408 bps
Isoform Ex- pression GTEx (read count)			high	high	high	low	low	low
VanAllen	n=24 vs. n=15	p=0.116, 2.32 vs. 1.04	p=0.136, 0.46 vs. 0.26	p=0.214, 0.34 vs.0.16	p=0.088, 0.72 vs. 0.03	p=0.047, 0.56 vs. 0.14	p=0.549, 0.01 vs. 0.00	p=0.921, 0.00 (0.03 mean) vs. 0.00 (0.03 mean)	p=0.8439., 0.62% vs. 0.66%
SKCM	n=74 vs. n=41	p=0.039, 10.98 vs. 6.84	--	--	--	--	--	--
PCAWG	n=998 vs. n=478	p=9.200e-52, 0.13 vs. 0.01	p=4.075e-47, 0.07 vs. 0.0	--	--	p=9.2e-09, 0 (0.09 mean) vs. 0 (0.01 mean)†	p=0.002, 0 (0.06 mean) vs. 0 (0.01 mean) †	--
CCLE	n=59 vs. n=419	p=2.760e-05, 2.28 vs. 1.04	p=0.0003, 0.49 vs. 0.23	p=0.001, 0.63 vs. 0.3	p=0.0001, 0.66 vs. 0.24	p=0.866, 0 vs. 0	p=0.005, 0.02 vs. 0.00	p=0.009, 0 (0.05 mean) vs. 0 (0.03 mean) †	p=0.7038; 0.32% vs. 0.31%
* We quantified six isoforms, three of which are most highly expressed in healthy tissue (mainly in testicular tissue, Gtex database, Supplementary Figure 2): TERT-201, TERT-204, TERT-205 (ENSEMBL isoform IDs see Methods) and three non-prominent isoforms: TERT-008, TERT-202, TERT-203. TERT-201 consists of all 16 exons and is reported to have full catalytic activity. The two other prominent isofor…
† Isoform expression of samples with presence of TERT promoter mutation were higher. For corresponding figures see Supplementary Figure 3.
‡ Signature to calculate proportion of transcripts with mitochondrial leader sequence: ([,'with_mito_leader'])/([,'with_mito_leader']+[,'without_mito_leader'])==TRUE; with_mito_leader = [,'TERT_ENST00000310581']+[,'TERT_ENST00000334602']+[,'TERT_ENST00000460137']+[,'TERT_ENST00000522877']; without_mito_leader = [,'TERT_ENST00000484238']+[,'TERT_ENST00000484238']

## Sheet: 5B_TERTmRNA_ROS
Supplementary Table 5B. Spearman Correlations for ROS related genes with TERT mRNA expression levels. Correlations between TERT mRNA levels and ROS related genes are shown. Significant positive correlations are highlighted in green, negative correlations are highlighted in red *
Cohorts	Cancer type	ICB	TERT mRNA ~ OPA1	TERT mRNA ~ MFN1	TERT mRNA ~ MFN2	TERT mRNA ~ PINK1	TERT mRNA ~ FUNDC1	TERT mRNA ~ GPX4	TERT mRNA ~ NOX1	TERT mRNA ~ NOX2 (CYBB)	TERT mRNA ~ NOX3	TERT mRNA ~ NOX4	TERT mRNA ~ NOX5	TERT mRNA ~ DUOX1	TERT mRNA ~ DUOX2	TERT mRNA ~ SOD1	TERT mRNA ~ SOD2
Gide	melanoma	Yes	coeff=0.158, p=0.158	coeff=0.15, p=0.153	coeff= -0.04, p=0.692	coeff= -0.21, p=0.0469	coeff= -0.16, p=0.132	coeff= -0.05, p= 0.612	coef= 0.12, p=0.247	coeff= -0.40, p=0.0001	coeff= 0.17, p=0.099	coeff= -0.03, p=0.741	coeff= 0.03, p= 0.812	coeff= -0.07, p=0.495	coeff= 0.019, p=0.855	coeff=-0.09, p=0.360	coeff= -0.397, p= 0.0001
Riaz	melanoma	Yes	coeff=0.35, p=0.002	coeff=0.3, p=0.009	coeff= 0.21, p=0.062	coeff= -0.21, p=0.068	coeff= 0.29, p=0.01	coeff= 0.14, p= 0.218	coeff= 0.38, p=0.0005	coeff= 0.07, p=0.565	coeff= 0.17, p=0.142	coeff= 0.238, p=0.0361	coeff= 0.026, p=0.823	coeff=0.043, p=0.708	coeff=-0.03, p=0.783	coeff= 0.12, p=0.293	coeff= -0.05, p=0.652
Hugo	melanoma	Yes	coeff=0.28, p=0.151	coeff=0.2, p=0.313	coeff= 0.01, p=0.968	coeff= 0.38, p=0.044	coeff= 0.15, p=0.450	coeff= 0.19, p=0.326	coeff= 0.06, p=0.765	coeff=0.10 , p=0.601	coeff= -0.01, p=0.975	coeff=0.40, p=0.037	coeff= 0.36, p=0.064	coeff= 0.22, p=0.263	coeff=0.06, p=0.75	coeff= 0.32, p=0.092	coeff= 0.16, p=0.403
Liu	melanoma	Yes	coeff=-0.12, p=0.183	coeff=0.06, p=0.513	coeff= 0.19, p=0.036	coeff= 0.06, p=0.482	coeff= -0.01, p=0.893	coeff= 0.03, p= 0.731	coeff= -0.02, p=0.794	coeff=0.11, p=0.25	NA	coeff=-0.027, p=0.770	coeff= 0.06,p=0.55	coeff=0.14, p=0.116	coeff=0.13, p=0.163	coeff= -0.04, p=0.654	coeff=0.01, p=0.893
VanAllen	melanoma	Yes	coeff=0.13, p=0.398	coeff=0.22, p=0.153	coeff= 0.14, p=0.378	coeff= -0.12, p=0.462	coeff= -0.01, p=0.936	coeff= 0.41, p=0.007	coeff= -0.27, p=0.168	coeff= -0.11, p=0.488	coeff=0.27, p=0.084	coeff= 0.12,p=0.435	coeff=0.02, p=0.872	coeff= 0.05,p=0.755	coeff=-0.05, p=0.765	coeff=0.21, p=0.179	coeff= -0.15, p=0.316
SKCM	melanoma	No	coeff= 0.04, p=0.345	coeff=0.02 p=0.614	coeff= -0.08, p=0.091	coeff= -0.24, p= 2.027e-07	coeff= -0.09, p=0.063	coeff= 0.08, p=0.077	coeff=-0.012, p=0.799	coeff= -0.07, p=0.127	NA	coeff= 0.04, p=0.447	coeff= -0.06, p=0.171	coeff= -0.039, p=0.394	coeff=0.003, p=0.948	coeff= -0.06, p=0.146	NA
PCAWG	multiple	No	coeff= 0.03, p=0.215	coeff= 0.11, p=1.934e-11	coeff= -0.19, p=3.389e-14	coeff= -0.43, p=1.699e-68	coeff= 0, p=0.949	coeff= -0.12, p=3-105e-06	coeff= 0.18, p=2.044E-08	coeff= -0.043, p=0.180	coeff=0.07, p=0.036	coeff=-0.31, p=2.35E-22	coeff=-0.15, p=4.899E-06	coeff=0.035, p=0.285	coeff=0.19, p=2.51E-09	coeff= 0.07, p=0.015	coeff= -0.12, p=0.0001
CCLE	multiple	No	coeff= 0.01, p=0.683	coeff= -0.11, p= 0.00048	coeff= 0.04, p= 0.244	coeff= -0.3, p= 5.263e-23	coeff = -0.03, p=0.285	coeff = -0.14, p=5.844e-06	coeff=-0.16, p=3.62E-07	coeff=0.184 , p=3.589E-09	coeff= 0.053, p= 0.092	coeff= -0.11, p=0.0004	coeff= -0.22, p=3.62E-12	coeff=0.026, p=0.413	coeff=-0.092, p=0.003	coeff=0.05, p=0.064	coeff= -0.10, p=0.001
Tirosh (SingleCell)†	melanoma	Yes	coeff=0.14, p=8.067e-33	coeff=0.14, p=1.269e-34	coeff= 0.11, p=5.587e-22	coeff= 0.1, p=6.2226e-16	coeff= 0.13, p=1.928e-28	coeff=0.15, p=6.015e-36	coeff=0.12, p=228.54E-09	coeff=0.02, p=0.270	coeff=-0.013, p=0.572	coeff= -0.02, p=0.337	coeff=0.042, p=0.610	coeff=0.03, p=0.233	coeff=0.02, p=0.474	coeff=0.08, p=218.73E-06	coeff=0.167, p=32.32E-15
* ROS = reactive oxigen species; TERT = telomerase reverse transcriptase; SKCM = skin cutaneous melanoma release; PCAWG = pan-cancer analysis of whole genomes cohort; CCLE = cancer cell line encyclopedia
† Because single cell expression values were screwed by many zero values of expression, significance must be viewed with caution.

## Sheet: 5C_TERTpm_ROS
Supplementary Table 5C. Wilcoxon tests TERT promoter mutation with ROS related genes. Correlations between TERT mRNA expression levels and ROS related genes are shown. Significant positive correlations are highlighted in green, negative correlations are highlighted in red*
Cohorts	Cancer type	ICB	TERTpm vs. wildtype ~ OPA1	TERTpm vs. wildtype ~ MFN1	TERTpm vs. wildtype ~ MFN2	TERTpm vs. wildtype ~ PINK1	TERTpm vs. wildtype ~ FUNDC1	TERTpm vs. wildtype ~ GPX4	TERTpm vs. wildtype ~ NOX1	TERTpm vs. wildtype ~ NOX2 (CYBB)	TERTpm vs. wildtype ~ NOX3	TERTpm vs. wildtype~ NOX4	TERTpm vs. wildtype ~ NOX5	TERTpm vs. wildtype ~ DUOX1	TERTpm vs. wildtype ~ DUOX2	TERTpm vs. wildtype ~ SOD1	TERTpm vs. wildtype ~ SOD2
VanAllen TERTpm vs. WT	melanoma	Yes	n=24 vs. n=15, p=0.638, 140.02 vs 137	p=0.148, 35.02 vs. 29.51	p=0.809, 66.67 vs. 62.54	p=0.558, 29.17 vs. 29.3	p=0.989, 10.45 vs. 10.22	p= 0.352, 166.96 vs. 163.58	p=0.234, 17.05 vs.24.83	p=0.352, 69.72 vs. 99.38	p=0.156, 0 vs.0	p=0.367, 20.4 vs.10.83	p= 0,700, 0.663 vs. 0.469	p=0.282, 13.05 vs .10.36	p=0.201, 0.11 vs. 0.06	p=0.597, 315.00 vs. 332052	p=0.116, 1312336 vs. 180596
SKCM TERTpm vs. WT	melanoma	No	n=74 vs. n=41, p=0.813 ,1704.55 vs. 1652.31	p=0.460, 712.68 vs. 648.24	p=0.116, 3332.83 vs. 3503.19	p=0.728, 1264.76 vs. 1389.72	p=0.122. 291.55 vs. 275.35	p= 0.698, 2613.57 vs. 2605.82	p=0.719, 108.14 vs. 102.98	p=0.316, 701041 vs. 1005.74	NA	p=0.010, 176.65 vs. 67.42	p=0.172, 5.63 vs. 10.75	p=0.273, 18.08 vs. 24.19	p=0.207, 2.08 vs. 2.81	p=0.951 3098.93 vs. 2975.66	NA
CCLE† TERTpm vs. WT	multiple	No	n=59 vs. n=419, p=0.507, 44.97 vs. 42.67	p=0.377, 23.52 vs. 24.54	p=0.0002, 60.18 vs. 50.25	p=0.030, 30.97 vs. 21.52	p=0.363, 23.25 vs. 21.91	p= 0.762, 244.79 vs. 252.64	p=0.002, 9.63 vs. 7.45	p=7.52E-07, 0.06 vs 0.17	p=0.131, 0 vs. 0	p=9.31E-05, 0.06 vs.0	p=0.396, 0.05 vs. 0.06	p=0.015, 0.39 vs. 0.66	p=0.174 , 0.03 vs. 0.03	p=0.049, 103.27 vs. 116.91	p=1.107E-11, 20.15 vs.43.68
PCAWG TERTpm vs. WT	multiple	No	n=998 vs. n=478, p=0.007, 10.55 vs. 10.86	p=0.016, 8.39 vs. 8.31	p=0.0002, 26.17 vs. 25.51	p=1.041e-12, 5.67 vs. 9.19	p=3.565e-1, 12.23 vs. 9.15	p= 3.697e-12, 110.62 vs. 92.53	p=2.38E-05, 3.36 vs 2.94	p=6.34E-06, 7.18 vs. 12.01	p=0.081, 0 vs. 0	p=2.31E-17, 0.61 vs. 2.88	p=0.960, 0.034 vs.0.04	p=2.15E-09, 0.74 vs. 0.33	p=3.43E-15, 0.18 vs. 0.02	p=0.651, 373.43 vs 368.7	p=0.235, 68,.4 vs. 71.58
* ROS = reactive oxigen species; TERT = telomerase reverse transcriptase; SKCM = skin cutaneous melanoma release; PCAWG = pan-cancer analysis of whole genomes cohort; CCLE = cancer cell line encyclopedia
† Because single cell expression values were screwed by many zero values of expression, significance must be viewed with caution.

## Sheet: 5D_TERT_pm_subtypes
Supplementary Table S5D: Difference between the different subtypes of TERT promoter mutations (in SKCM and CCLE) on TERT expression compared with wild-type (WT).
CCLE (across entities)	SKCM
C228T (n=59) vs. WT (n=419) (p=2.76e-5, 2.28 vs. 1.04 TPM TERT expression)	C228T (n=25) vs. WT (n=46) (p=0.0008, 14.47 vs. 6.84 TPM TERT expression)
C250T (n=13) vs. WT (n=419) (n.s.)	C250T (n=41) vs. WT (n=46) (n.s.)
Too few tumors for: CC228TT (n=1), CC242TT (n=5), C228A (n=2), A161C (n=2)	Too few tumors for: C228T/C229T (n=1), C250T/C229T (n=2)
