# Supplementary material for: TERT expression is associated with metastasis from thin primaries, exhausted CD4+ T cells in melanoma and with DNA repair across cancer entities
Source: PLoS One. 2023 Jul 7;18(7):e0281487. doi: 10.1371/journal.pone.0281487 (PMC10328343; doi:10.1371/journal.pone.0281487)
Supplement: S6 Table — Genes associated with TERT promoter mutation status for the Van Allen, SKCM, PCAWG, and CCLE cohorts, and overlap of cohorts (S6A–S6E Table). (XLSX) [file pone.0281487.s007.xlsx]

## Sheet: 6A_Overlaps
Supplementary Table 6A. Genes repeatedly associated with TERT promoter mutations in four cohorts. TERT promoter mutation vs. wild type signficiant expressed genes (and phenotypic markers) (p<0.05).
Position	Van Allen	SKCM	PCAWG	Overlap bulk RNAseq	Upregulated						CCLE	Overlap All	Malignant or non-malignant	Upregulated
	1406	1757	26902	30	vanAllen	SKCM	PCAWG	PCAWG (brain)	GBM	Function	14367	16		vanAllen	SKCM	PCAWG	CCLE	CCLE (brain)	Function
1	TERTpm	WWC1_23286	table_TERT	ACTR3	TRUE	FALSE	TRUE	n.s.	0.4142		Mut	ACTR3	both	TRUE	FALSE	TRUE	TRUE	n.s.	ATP-binding component of the Arp2/3 complex, a multiprotein complex that mediates actin polymerization upon stimulation by nucleation-promoting factor (NPF)
2	GLRX5	RASGEF2_85442	donor_wgs_exclusion_white_gray	ADAM3A	TRUE	0	0	n.s.	0.1545		pmMut	ARL17A	both	TRUE	TRUE	TRUE	FALSE	n.s.	GTP-binding protein that functions as an allosteric activator of the cholera toxin catalytic subunit, an ADP-ribosyltransferase. Involved in protein trafficking
3	AL356585.3	LOC115917_29944	table_CHROMO	ARL17A	TRUE	TRUE	TRUE	sig. TRUE	0.1449	GTP-binding protein that functions as an allosteric activator of the cholera toxin catalytic subunit, an ADP-ribosyltransferase. Involved in protein trafficking; may modulate vesicle budding and uncoating within the Golgi apparatus (By similarity)	LINC01739_ENSG00000229537	CDH2	mal.	TRUE	TRUE	FALSE	TRUE	n.s.	Calcium-dependent cell adhesion protein; preferentially mediates homotypic cell-cell adhesion by dimerization with a CDH2 chain from another cell.
4	PNN	C12ORF3_57101	RNU1.14P_ENSG00000199629	CAPS2	TRUE	TRUE	FALSE	sig. TRUE	0.01895	Calcyphosine-2 is a calcium-binding protein with 2 EF-hand motifs	AC009063.3_ENSG00000261103	CST2	N.A	FALSE	FALSE	TRUE	0	n.s.	Thiol protease inhibitor
5	METTL3	EN1_2019	LINC01751_ENSG00000261249	CDH2	TRUE	TRUE	FALSE	n.s.	0.05096	calcium-dependent cell adhesion protein; preferentially mediates homotypic cell-cell adhesion by dimerization with a CDH2 chain from another cell. Cadherins may thus contribute to the sorting of heterogeneous cell types. Acts as a regulator of neural stem cells quiescence by mediating anchorage of neural stem cells to ependymocytes in the adult subependymal zone: upon cleavage by MMP24, CDH2-medi…	OR4F15_ENSG00000182854	HENMT1	mal.	FALSE	FALSE	TRUE	FALSE	n.s.	Methyltransferase that adds a 2'-O-methyl group at the 3'-end of piRNAs, a class of 24 to 30 nucleotide RNAs that are generated by a Dicer-independent mechanism and are primarily derived from transposons and other repeated sequence elements
6	TIMM23B	LOC116107_51205	AC003984.1_ENSG00000235139	CECR2	FALSE	FALSE	TRUE	n.s.	0.8013		AC113418.1_ENSG00000261036	KAZALD1	N.A.	TRUE	TRUE	TRUE	FALSE	n.s.	Involved in the proliferation of osteoblasts during bone formation and bone regeneration. Promotes matrix assembly
7	AC234781.5	SRG_54897	AL096799.1_ENSG00000232271	CST2	FALSE	FALSE	TRUE	n.s.	0.7908		OR4F13P_ENSG00000214344	PLEKHB2	mal.	FALSE	FALSE	FALSE	TRUE	n.s.	Involved in retrograde transport of recycling endosomes
8	SUDS3	TCTN1_79600	TMEM174_ENSG00000164325	FBF1	TRUE	TRUE	TRUE	n.s.	0.3823	Keratin-binding protein required for epithelial cell polarization. Involved in apical junction complex (AJC) assembly via its interaction with PARD3. Required for ciliogenesis	PRNP_ENSG00000171867	PRAF2	mal.	TRUE	TRUE	TRUE	TRUE	n.s	May be involved in ER/Golgi transport and vesicular traffic. Plays a proapoptotic role in cerulenin-induced neuroblastoma apoptosis.
9	NPR2	C20ORF195_79025	MIR514B_ENSG00000252583	FBXO16	TRUE	TRUE	FALSE	n.s.	0.3229		UCN2_ENSG00000145040	PRR18	N.A.	0	FALSE	TRUE	FALSE	n.s.	Proline Rich 18 (no function available)
10	STK24P1	C14orf76_374569	AC073218.1_ENSG00000232153	HENMT1	FALSE	FALSE	TRUE	n.s.	0.1621		TNC_ENSG00000041982	RASGRP3	non.mal.	FALSE	FALSE	FALSE	TRUE	n.s.	Guanine nucleotide exchange factor (GEF) for Ras and Rap1.
11	ZNF133	TNRC22_57338	PANTR1_ENSG00000233639	JPH4	TRUE	FALSE	FALSE	n.s.	0.2451		LINC01546_ENSG00000228459	RBP2	N.A.	TRUE	0	TRUE	0	n.s.	Intracellular transport of retinol
12	KRT18P7	NTF3_4908	AC092336.1_ENSG00000249166	KAZALD1	TRUE	TRUE	TRUE	n.s.	0.08896	Involved in the proliferation of osteoblasts during bone formation and bone regeneration. Promotes matrix assembly (By similarity)	Z97205.2_ENSG00000260422	SLC25A14	mal.	TRUE	TRUE	FALSE	TRUE	n.s.	Participates in the mitochondrial proton leak measured in brain mitochondria
13	LRRC46	CDHR1_92211	AL391883.1_ENSG00000235434	MORN4	TRUE	TRUE	FALSE	sig. TRUE	0.02696	MORN4 (MORN Repeat Containing 4) is a Protein Coding gene. Diseases associated with MORN4 include Deafness, Autosomal Recessive 30	LINC00601_ENSG00000235180	SPAG4	mal.	TRUE	TRUE	FALSE	TRUE	n.s.	Involved in spermatogenesis
14	VCPKMT	IQUB_154865	LINC01706_ENSG00000224711	MSRA	FALSE	TRUE	FALSE	n.s.	0.5184		KCNJ11_ENSG00000187486	SPATA2L	both	TRUE	FALSE	TRUE	FALSE	n.s.	Spermatogenesis Associated 2 Like (no function available)
15	HECTD4	KCNG1_3755	CTSL3P_ENSG00000188029	MTMR11	TRUE	TRUE	FALSE	n.s.	0.1449		LAMP2_ENSG00000005893	TCTN2	mal.	TRUE	TRUE	FALSE	TRUE	n.s.	Component of the tectonic-like complex, a complex localized at the transition zone of primary cilia and acting as a barrier that prevents diffusion of transmembrane proteins between the cilia and plasma membrane
16	ZNF337	VKCFD2_79001	NA_ENSG00000237184	PDGFRL	FALSE	TRUE	TRUE	n.s.	0.6338		SRPX_ENSG00000101955	TRPC1	N.A.	TRUE	TRUE	FALSE	TRUE	n.s.	Thought to form a receptor-activated non-selective calcium permeant cation channel.
17	CES3	TMPRSS13_84000	RF00019_ENSG00000201602	PLEKHB2	FALSE	FALSE	FALSE	n.s.	0.4823	Involved in retrograde transport of recycling endosomes	MCC_ENSG00000171444
18	KRT18P60	Macrophage.M2_QUANTISEQ	TMEM248P1_ENSG00000249555	PNCK	TRUE	TRUE	FALSE	sig. TRUE	0.01058	NCK is a member of the calcium/calmodulin-dependent protein kinase family of protein serine/threonine kinases. Diseases associated with PNCK include Syndromic X-Linked Intellectual Disability Lubs Type. Among its related pathways are B Cell Receptor Signaling Pathway and VEGF Signaling Pathway	AL133264.2_ENSG00000224164
19	ZNF343	TJP3_27134	LINC01159_ENSG00000229743	PRAF2	TRUE	TRUE	TRUE	n.s.	0.4476	May be involved in ER/Golgi transport and vesicular traffic. Plays a proapoptotic role in cerulenin-induced neuroblastoma apoptosis.	EPHA10_ENSG00000183317
20	AC239860.2	LOC115994_7480	AC084866.2_ENSG00000251200	PRMT3	FALSE	FALSE	TRUE	sig. TRUE	0.05898		MAPK15_ENSG00000181085
21	EMC9	EGFL7_51162	LINC01428_ENSG00000228888	PRR18	0	FALSE	TRUE	n.s.	0.8449		MMP14_ENSG00000157227
22	TAZ	NPHS1_4868	AC018730.1_ENSG00000269707	RASGRP3	FALSE	FALSE	FALSE	n.s.	0.8013	Guanine nucleotide exchange factor (GEF) for Ras and Rap1.	CALU_ENSG00000128595
23	AC233699.1	SLMO1_10650	AC027458.1_ENSG00000260457	RBP2	TRUE	0	TRUE	sig. TRUE	0.08896		SPARC_ENSG00000113140
24	OR5AU1	GAS8_2622	MIR509.1_ENSG00000208000	RIBC1	TRUE	TRUE	FALSE	n.s.	0.2222		DEGS2_ENSG00000168350
25	PARP2	TMEM107_84314	NA_ENSG00000227869	SLC25A14	TRUE	TRUE	FALSE	n.s.	0.129		CLDN3_ENSG00000165215
26	PRRT1	CBX1_10951	AC009053.3_ENSG00000261170	SPAG4	TRUE	TRUE	FALSE	sig. FALSE	0.2222		CALD1_ENSG00000122786
27	GTF2IRD1	PRKCQ_5588	CLEC18C_ENSG00000157335	SPATA2L	TRUE	FALSE	TRUE	sig. FALSE	0.1449		TMEM244_ENSG00000203756
28	GUSBP2	C3orf73_79825	LINC02274_ENSG00000258586	TCTN2	TRUE	TRUE	FALSE	n.s.	0.8013		SNAI2_ENSG00000019549
29	GUSBP9	AMN_81693	ITGA6.AS1_ENSG00000232788	TRPC1	TRUE	TRUE	FALSE	n.s.	0.4823		KCNQ4_ENSG00000117013
30	RPSAP6	MGAT4C_25834	LINC02061_ENSG00000250885	WFIKKN1	TRUE	TRUE	FALSE	n.s.	0.5557		MAGI2.AS3_ENSG00000234456
31	SCNN1D	CAMSAP3_57662	NOSTRIN_ENSG00000163072								CCDC88C_ENSG00000015133
32	AC011458.2	NKD2_85409	LINC01077_ENSG00000233456								GSDME_ENSG00000105928
33	MS4A3	ITFG3_83986	EGLN3_ENSG00000129521								TJP3_ENSG00000105289
34	CCDC58P1	ENTPD1_953	MIR210HG_ENSG00000247095								AL365434.2_ENSG00000273124
35	AC139768.1	PRDX4_10549	DOC2A_ENSG00000149927								ZNF697_ENSG00000143067
36	BLID	CTU2_348180	SLC6A18_ENSG00000164363								PLOD1_ENSG00000083444
37	GNE	GSG1L_146395	AC116345.3_ENSG00000251599								CLMAT3_ENSG00000249035
38	POP4	NCK1_4690	ASB17_ENSG00000154007								SURF4_ENSG00000148248
39	RBM6	PTGDS_5730	CUBN_ENSG00000107611								TNNC1_ENSG00000114854
40	CBFA2T2	PPM1B_5495	OR2A4_ENSG00000180658								FN1_ENSG00000115414
41	CHADL	LOC63075_7781	AC135977.1_ENSG00000226268								C10orf90_ENSG00000154493
42	HOXB4	G18_1154	ZNF395_ENSG00000186918								SLC29A2_ENSG00000174669
43	NOC2LP1	ANKRD44_91526	LRRC66_ENSG00000188993								EVA1A_ENSG00000115363
44	TAS1R2	FCHO1_23149	OR2T10_ENSG00000184022								LINC00702_ENSG00000233117
45	KPNA3	C16ORF74_404550	ORAOV1P1_ENSG00000251008								QKI_ENSG00000112531
46	RPL15P14	PFIC2_8647	NIPA2P1_ENSG00000225843								HTR7_ENSG00000148680
47	TENT5B	SLC9A2_6549	MIR140_ENSG00000208017								HID1_ENSG00000167861
48	ACTL6B	ZNF564_163050	FASN_ENSG00000169710								RSPH1_ENSG00000160188
49	ACSBG2	ID2_3398	EIF4G1_ENSG00000114867								OR8V1P_ENSG00000230213
50	AL132777.1	PCGF2_7703	AC096577.1_ENSG00000248373								CHDH_ENSG00000016391
51	TMTC1	HKE1.5_5863	KCNIP4_ENSG00000185774								AC044781.1_ENSG00000229751
52	POU6F2	MKS1_54903	MIR663AHG_ENSG00000227195								ADAM12_ENSG00000148848
53	AC133555.3	CEP41_95681	LINC01738_ENSG00000227947								PLAT_ENSG00000104368
54	ANG	TMEM154_201799	OR51E1_ENSG00000180785								NRP2_ENSG00000118257
55	MST1P2	ERI2_112479	AC141273.1_ENSG00000260201								NA_ENSG00000203401
56	SYNGAP1	CDK5RAP3_80279	ADM_ENSG00000148926								CPLX1_ENSG00000168993
57	TMEM63A	PITX1_5307	LINC01587_ENSG00000082929								HSPA5_ENSG00000044574
58	ZNF318	FUZ_80199	SNRPEP2_ENSG00000256968								PALD1_ENSG00000107719
59	AGER	RAB33A_9363	RNA5SP107_ENSG00000223290								LINC01583_ENSG00000259518
60	MAMSTR	IBSP_3381	POR_ENSG00000127948								CLDND1_ENSG00000080822
61	PRR13P2	PTBP3_9991	AC079447.1_ENSG00000241962								RHPN1_ENSG00000158106
62	RPL32P34	TNIP1_10318	CLEC18B_ENSG00000140839								F2R_ENSG00000181104
63	RPL7AP60	UNC13A_23025	LINC01789_ENSG00000229457								MRGPRX4_ENSG00000179817
64	SRPK3	PRKAG2_51422	LINC02212_ENSG00000249396								CYB5R3_ENSG00000100243
65	RANP4	FGFR3_2261	LINC02027_ENSG00000243694								PCDHGC3_ENSG00000240184
66	TPTE	ARHGAP8_23779	UMOD_ENSG00000169344								AC139149.1_ENSG00000229848
67	CYSRT1	LOC654198_81606	AC015977.2_ENSG00000225378								LLGL2_ENSG00000073350
68	AP000593.2	ZNF775_285971	TLR3_ENSG00000164342								CFD_ENSG00000197766
69	CARD18	EFCAB12_90288	AC079760.2_ENSG00000243144								ABLIM2_ENSG00000163995
70	ACSS2	C2CD4C_126567	AL357514.1_ENSG00000232299								PRR15L_ENSG00000167183
71	FGF14	SH2D3A_10045	C4orf47_ENSG00000205129								GNG12_ENSG00000172380
72	LACC1	PTH1R_5745	LINC01874_ENSG00000223985								AL137027.1_ENSG00000229607
73	SPATA25	RCBTB1_55213	ABCF1_ENSG00000204574								CALR_ENSG00000179218
74	WASH5P	ZNF552_79818	C6orf223_ENSG00000181577								PFKFB4_ENSG00000114268
75	FRG2C	LOC654128_22941	CERKL_ENSG00000188452								HISTOLOGY
76	ARHGAP42P1	HSD11B1L_374875	CLRN3_ENSG00000180745								IFI16_ENSG00000163565
77	FAM25C	EJM1_114327	AC090286.1_ENSG00000196893								LINC00297_ENSG00000224329
78	DQX1	YIPF3_25844	NME2_ENSG00000243678								FKBP1A_ENSG00000088832
79	EPN3	OBSCN_84033	AL049548.1_ENSG00000226193								GLB1L2_ENSG00000149328
80	MST1	CPA5_93979	SPAG4_ENSG00000061656								ARAP3_ENSG00000120318
81	NDUFB3	ADRA2C_152	TTC25_ENSG00000204815								AC107373.1_ENSG00000253832
82	SPDYE9P	HRH3_11255	LINC01320_ENSG00000228262								TEX45_ENSG00000198723
83	TCTE3	MYBPC2_4606	LYG1_ENSG00000144214								N4BP3_ENSG00000145911
84	ZMYM3	CCDC88C_440193	DGCR9_ENSG00000273032								NA_ENSG00000180672
85	SLC25A15P4	CD276_80381	CILP2_ENSG00000160161								LINC01561_ENSG00000177234
86	IGLVI.20	LOC220721_10109	FAM13A_ENSG00000138640								PLBD2_ENSG00000151176
87	TMEM59L	ENKD1_84080	GAL3ST1_ENSG00000128242								AC129492.2_ENSG00000214999
88	C15orf41	MMP25_64386	GYPA_ENSG00000170180								KCNQ1_ENSG00000053918
89	DLG4	KCND3_3752	AL162724.2_ENSG00000235204								TMEM238_ENSG00000233493
90	EBLN2	IL24_11009	SLC23A3_ENSG00000213901								MOXD1_ENSG00000079931
91	FGF13	MORN4_118812	PRPSAP1_ENSG00000161542								PACSIN1_ENSG00000124507
92	LACTB2	IL1R1_3554	SLC10A2_ENSG00000125255								ZNF48_ENSG00000180035
93	PDCL3	CACNA1B_774	AC078864.1_ENSG00000257989								GALNT2_ENSG00000143641
94	RPL13P6	HAL_3034	TMEM104_ENSG00000109066								DDOST_ENSG00000244038
95	RPS11P5	SYK_6850	AC051619.3_ENSG00000259433								KIRREL1_ENSG00000183853
96	SMIM6	GOLGA8G_283768	CLEC18A_ENSG00000157322								AP005229.1_ENSG00000267051
97	VAMP2	GCNT4_51301	AC006148.2_ENSG00000243574								AC091932.1_ENSG00000260981
98	ZNF594	MGC12916_84815	TINAG_ENSG00000137251								IL17RB_ENSG00000056736
99	DUX4L26	BLCAP_10904	AC097534.2_ENSG00000272870								MNX1.AS1_ENSG00000243479
100	ACTN2	SMIM24_284422	SCAND2P_ENSG00000176700								AP003064.2_ENSG00000255446
101	C15orf62	HS6ST1_9394	SLC3A1_ENSG00000138079								CKAP4_ENSG00000136026
102	FBXO16	RASGEF1A_221002	AL133383.1_ENSG00000261729								YBX2_ENSG00000006047
103	USP36	SDK1_221935	HIF1A.AS2_ENSG00000258667								P4HA2_ENSG00000072682
104	CLUHP3	TMEM63C_57156	AC007326.1_ENSG00000271275								ANGEL1_ENSG00000013523
105	AL391647.1	MPG_4350	AC097263.1_ENSG00000228519								AC025470.2_ENSG00000250961
106	ACTG1P3	FGFR2_2263	CNDP2_ENSG00000133313								IFFO1_ENSG00000010295
107	CDAN1	B4GAT1_11041	ENPP3_ENSG00000154269								LGALS1_ENSG00000100097
108	LARP4P	GDF7_151449	ADAMTS9.AS2_ENSG00000241684								ZNF467_ENSG00000181444
109	PBX2	IQSEC1_9922	MAP3K7CL_ENSG00000156265								DLL4_ENSG00000128917
110	RNF5	IFT140_9742	XPO5_ENSG00000124571								AC008780.1_ENSG00000248294
111	SNX3	LRRC46_90506	NA_ENSG00000259174								BICD2_ENSG00000185963
112	ZNF385C	ZNF101_94039	AC078883.1_ENSG00000225205								CRTAP_ENSG00000170275
113	ZNF492	ASMTY_438	ADAMTS9.AS1_ENSG00000241158								MMP2_ENSG00000087245
114	ZNF84	FXYD6_53826	RNU6.44P_ENSG00000206772								DCBLD2_ENSG00000057019
115	RPL10P15	SOX1_6656	SCRIB_ENSG00000180900								C2orf15_ENSG00000273045
116	LPO	TCHH_7062	AC114803.1_ENSG00000230432								FAM126A_ENSG00000122591
117	AC146944.1	ZMYND10_51364	VEGFA_ENSG00000112715								GNAI2_ENSG00000114353
118	HNRNPA1P5	HAR1B_768097	SDHAP3_ENSG00000185986								ATP2A3_ENSG00000074370
119	MGLL	ACBD4_79777	AC073136.1_ENSG00000223559								MSANTD3_ENSG00000066697
120	MORN4	ETS2_2114	NPW_ENSG00000183971								CD58_ENSG00000116815
121	MST1L	SPRY2_10253	AC073346.1_ENSG00000225457								HSD11B2_ENSG00000176387
122	NCOA6	FGD3_89846	AC117409.1_ENSG00000240854								ZCCHC24_ENSG00000165424
123	PAQR6	IFNL1_282618	LINC02275_ENSG00000248319								CDH2_ENSG00000170558
124	PCNPP1	ZNFX1_57169	tumour_stage								ADPRHL1_ENSG00000153531
125	POU5F1P5	SDR16C5_195814	RNU6.339P_ENSG00000207037								LINC01615_ENSG00000223485
126	RPL39P5	DSCR10_259234	MPI_ENSG00000178802								AC093627.1_ENSG00000232325
127	TAS1R3	CLUAP1_23059	SLC22A6_ENSG00000197901								BCAP29_ENSG00000075790
128	TENT4A	GJC3_349149	SEC14L6_ENSG00000214491								KIAA1257_ENSG00000114656
129	TLK2P2	ETV1_2115	SLC20A2_ENSG00000168575								TNFAIP6_ENSG00000123610
130	TRMT61A	RASSF5_83593	AL499616.1_ENSG00000232892								ANXA5_ENSG00000164111
131	WFIKKN1	KIF12_113220	AC010655.2_ENSG00000240758								NKD2_ENSG00000145506
132	AC007325.1	ESTF_1326	BCO1_ENSG00000135697								ARHGAP8_ENSG00000241484
133	KRT13	LOC139770_170685	PSME4_ENSG00000068878								DENND1C_ENSG00000205744
134	AC008015.1	IQGAP3_128239	NA_ENSG00000272724								LHFPL2_ENSG00000145685
135	IGHV1.24	LOC401052_401052	CDK18_ENSG00000117266								CREB3L2_ENSG00000182158
136	CCDC13	LOC81691_81691	MEMO1P1_ENSG00000226054								AC015722.1_ENSG00000259041
137	SMYD4	TC2N_123036	HSF4_ENSG00000102878								LINC01116_ENSG00000163364
138	EBLN1	OR4F29_729759	LINC01114_ENSG00000234177								LAMC1_ENSG00000135862
139	PHBP18	CHST8_64377	ENO2_ENSG00000111674								PKM_ENSG00000067225
140	NF1P6	ATP2A3_489	PFKP_ENSG00000067057								AC099506.1_ENSG00000260862
141	DPPA3P2	KDM2A_22992	CA9_ENSG00000107159								CTC1_ENSG00000178971
142	RNASEH1P1	MYCL_4610	SGCB_ENSG00000163069								EPCAM_ENSG00000119888
143	AC094019.1	PSMC3IP_29893	NA_ENSG00000221211								CNN3_ENSG00000117519
144	ALG3P1	LOC374763_388323	FOXP4_ENSG00000137166								GLI3_ENSG00000106571
145	ASCC1	BIK_638	LINC02649_ENSG00000215244								PARD6A_ENSG00000102981
146	BRWD3	LRRC29_26231	TNIP1_ENSG00000145901								LCTL_ENSG00000188501
147	CCDC169	OSTF1_26578	PHYKPL_ENSG00000175309								CD44_ENSG00000026508
148	DPF3	LOC643750_642968	AC116345.1_ENSG00000249743								PRR5.ARHGAP8_ENSG00000248405
149	GTF3A	ARRDC2_27106	MRPS24_ENSG00000062582								RASSF8_ENSG00000123094
150	HSPE1.MOB4	DNALI1_7802	HAVCR1_ENSG00000113249								EMC1_ENSG00000127463
151	PHF1	OXNAD1_92106	SLC5A10_ENSG00000154025								MISP3_ENSG00000141854
152	TTC12	MAGEC2_51438	FOXK2_ENSG00000141568								ST5_ENSG00000166444
153	C6orf58	PPP2R2C_5522	SH3BP2_ENSG00000087266								OSTM1_ENSG00000081087
154	GPS2P2	EPAS1_2034	NA_ENSG00000269936								ZNF366_ENSG00000178175
155	PCDHA8	IL18R1_8809	AC074143.1_ENSG00000140939								IL1RAP_ENSG00000196083
156	AC139495.2	C15ORF41_84529	RNU6.796P_ENSG00000212388								MYDGF_ENSG00000074842
157	AL355802.1	SCCPDH_51097	TMEM91_ENSG00000142046								IL7R_ENSG00000168685
158	GPI	C10orf14_282973	NA_ENSG00000229796								CLEC2B_ENSG00000110852
159	HDAC8	C9ORF66_157983	AL133415.1_ENSG00000234961								AC112721.1_ENSG00000222022
160	HOXC10	WFDC3_140686	AC122134.1_ENSG00000261298								AC099066.2_ENSG00000227496
161	HOXC5	VSTM2B_342865	Z98751.2_ENSG00000236741								LAMB1_ENSG00000091136
162	HSD17B8	C8ORF31_286122	AC138089.1_ENSG00000229255								APMAP_ENSG00000101474
163	POM121L14P	TCL1B_9623	AP000569.1_ENSG00000273102								POF1B_ENSG00000124429
164	PRR3	KNOP1_400506	MTCP1_ENSG00000214827								P3H1_ENSG00000117385
165	SUPV3L1	LOC124054_7249	POU3F3_ENSG00000198914								ENTPD8_ENSG00000188833
166	TIMM8A	PCBP3.OT1_54039	OSTM1.AS1_ENSG00000225174								TPST1_ENSG00000169902
167	TTC5	KIF6_221458	BBS12_ENSG00000181004								CAMSAP3_ENSG00000076826
168	AC104759.1	FOXD2.AS1_84793	CBX4_ENSG00000141582								ARHGAP31_ENSG00000031081
169	AC103988.1	LINC01550_388011	AC090409.1_ENSG00000267279								CD63_ENSG00000135404
170	CCL18	SEPT6_23157	SQLE_ENSG00000104549								SH2B3_ENSG00000111252
171	AL512310.6	SPATA17_128153	SEMA5B_ENSG00000082684								CTSB_ENSG00000164733
172	APOA1	WDR21C_138009	USH1C_ENSG00000006611								MTCYBP37_ENSG00000248765
173	CNTD2	IA1_3642	EDN1_ENSG00000078401								AC093599.1_ENSG00000249022
174	CCDC144NL	TCAF1_9747	LEPROTL1_ENSG00000104660								CCSER1_ENSG00000184305
175	AL031315.1	HIP1_3092	CHCHD2P9_ENSG00000186940								ICA1_ENSG00000003147
176	CAPN7	LSR_51599	LINC01507_ENSG00000230945								DNAAF2_ENSG00000165506
177	COX7A2	CEACAM16_388551	AC004485.1_ENSG00000228944								PTP4A3_ENSG00000184489
178	MTMR11	LOC105374766_7360	UBC_ENSG00000150991								NRARP_ENSG00000198435
179	PDIA2	FABP3_2170	SPATA18_ENSG00000163071								TBC1D30_ENSG00000111490
180	SLC35D1	DSCR4_10281	KRT223P_ENSG00000229028								ARHGEF40_ENSG00000165801
181	TAF1	PADI4_23569	FAM149A_ENSG00000109794								SPINT2_ENSG00000167642
182	VEPH1	NK.cell_QUANTISEQ	AP000445.1_ENSG00000197254								DOCK7_ENSG00000116641
183	WIPF3	ANKRD13A_88455	C9orf66_ENSG00000183784								BTBD19_ENSG00000222009
184	AC079905.1	GUSB_2990	SLC13A1_ENSG00000081800								SEC14L2_ENSG00000100003
185	IGLV4.60	SLC25A51_92014	AL731533.2_ENSG00000273001								ITGB3_ENSG00000259207
186	AC022400.4	CEBPA_1050	AL109615.1_ENSG00000183239								ABHD18_ENSG00000164074
187	UQCRFS1P1	KCNH5_27133	AL353616.2_ENSG00000226337								EXT2_ENSG00000151348
188	ECE2	SUSD4_55061	SLC16A12_ENSG00000152779								SGK1_ENSG00000118515
189	AC011330.3	CEBPA.AS1_80054	DGAT2_ENSG00000062282								LRP12_ENSG00000147650
190	AC004945.1	PCYT1B_9468	AL589880.1_ENSG00000229939								TIMP3_ENSG00000100234
191	TRNP1	CFHR1_3078	AC087164.1_ENSG00000266677								GRIN1_ENSG00000176884
192	TTC9B	ASAH3_125981	RF00019_ENSG00000207148								AC026316.2_ENSG00000239739
193	HSPB3	DSC1_1823	HILPDA_ENSG00000135245								ABCA3_ENSG00000167972
194	AC012184.2	CHID1_66005	AC067852.2_ENSG00000266962								LINC01050_ENSG00000271216
195	CCDC181	KIAA1220_2894	AC124854.1_ENSG00000249776								LINC02085_ENSG00000214407
196	CCDC183	HSF5_124535	AC006159.2_ENSG00000243220								EVC_ENSG00000072840
197	COL16A1	T.cell.CD8._XCELL	AC007406.2_ENSG00000255746								LINC01711_ENSG00000268941
198	DCST2	ATP2A1_487	IVNS1ABP_ENSG00000116679								HEG1_ENSG00000173706
199	FBH1	CYSLTR2_57105	AC073218.2_ENSG00000272027								WNK2_ENSG00000165238
200	HERC2P3	DGKE_8526	TAF6L_ENSG00000162227								SIRPA_ENSG00000198053
201	NUTF2	IFT122_55764	DPY19L2_ENSG00000177990								SMIM22_ENSG00000267795
202	PRICKLE4	MAX_4149	NA_ENSG00000216522								NID1_ENSG00000116962
203	RPSAP54	COLCA1_399948	AC090286.3_ENSG00000263045								AC024560.2_ENSG00000249626
204	ZNF274	SPRYD7_57213	RF00019_ENSG00000207425								ITGA5_ENSG00000161638
205	PLA2G2F	EML4_27436	RSPH14_ENSG00000100218								LCN12_ENSG00000184925
206	AP001273.2	T.cell_MCPCOUNTER	NA_ENSG00000260982								TGFBI_ENSG00000120708
207	C13orf46	RSPH9_221421	SLC16A4_ENSG00000168679								BNC2_ENSG00000173068
208	GOLGA6L2	LOC643737_26353	ESM1_ENSG00000164283								RPARP.AS1_ENSG00000269609
209	WIF1	IFT80_57560	COL23A1_ENSG00000050767								ATP6V1B1.AS1_ENSG00000239322
210	RBMX2P5	HLF_3131	AL109615.3_ENSG00000237686								TNNT2_ENSG00000118194
211	AC138894.1	LRRC4B_94030	CYB5D1_ENSG00000182224								AL606748.1_ENSG00000226679
212	AZGP1	PCSK6_5046	EIF4BP3_ENSG00000224546								RAB8B_ENSG00000166128
213	CPNE6	PGM5.AS1_572558	FHL5_ENSG00000112214								ABCA1_ENSG00000165029
214	FRS3	FAM216A_29902	LINC01349_ENSG00000230402								MACORIS_ENSG00000237797
215	GPX2	CACNA2D2_9254	AC019257.1_ENSG00000253764								CD276_ENSG00000103855
216	GUSBP3	LOC101926912_81624	HPCAL1_ENSG00000115756								AP002956.1_ENSG00000076706
217	HNRNPA1P10	DKFZP434N231_26038	AC092542.1_ENSG00000251399								C10orf95_ENSG00000120055
218	HOXD1	SYTL5_94122	NDUFA4L2_ENSG00000185633								MICA_ENSG00000204520
219	MRPL35P3	MYDGF_56005	PUF60_ENSG00000179950								TRAM2_ENSG00000065308
220	POMGNT2	NGFRAP1_27018	TAL2_ENSG00000186051								IQANK1_ENSG00000203499
221	SLC5A2	HAPLN2_60484	RPS15AP1_ENSG00000214535								PPP1R18_ENSG00000146112
222	TMEM8B	CYP4B1_1580	CABP1_ENSG00000157782								FRMD4A_ENSG00000151474
223	NF1P7	KIF26A_26153	NA_ENSG00000239776								CAMKMT_ENSG00000143919
224	MINDY4B	UTS2_10911	ANGPT2_ENSG00000091879								SLC37A2_ENSG00000134955
225	MUC15	OGDHL_55753	PDXP_ENSG00000241360								LINC01293_ENSG00000230836
226	ZNF971P	LOC140417_84221	CEBPA_ENSG00000245848								PTPN6_ENSG00000111679
227	AC092268.1	SCRN2_90507	AL162311.3_ENSG00000258938								ELL3_ENSG00000128886
228	AC115621.1	TMEM231_79583	AIMP2_ENSG00000106305								SYDE1_ENSG00000105137
229	TMCO5A	KDF1_126695	LINC02294_ENSG00000257845								PARVA_ENSG00000197702
230	ABCB7	PLEKHG4B_153478	EIF2S2P4_ENSG00000128692								SGSM1_ENSG00000167037
231	AC133552.2	METTL2A_339175	WDR73_ENSG00000177082								SMPDL3B_ENSG00000130768
232	CECR2	B3GNT3_10331	AC245187.1_ENSG00000253855								LINC02199_ENSG00000250198
233	CRAMP1	CNTFR_1271	RAMP3_ENSG00000122679								SLC27A2_ENSG00000140284
234	DDX50P1	SLC27A2_11001	STK32B_ENSG00000152953								PEA15_ENSG00000162734
235	ELF1	CASC2_255082	AL078621.1_ENSG00000144158								MIR3142HG_ENSG00000253522
236	HOXB6	CDYL2_124359	KBTBD11_ENSG00000176595								PMP22_ENSG00000109099
237	LEMD2	IL2RB_3560	BEND5_ENSG00000162373								ADAMTS16_ENSG00000145536
238	NCALD	P2RX5_5026	AC021744.1_ENSG00000253574								HSD3BP5_ENSG00000198857
239	PLXNB1	RAB34_83871	RAC1P2_ENSG00000249936								AL590385.2_ENSG00000273112
240	PPIP5K1	OPN1SW_611	AC147651.2_ENSG00000229380								CLIC4_ENSG00000169504
241	PSMD14	HIRIP3_8479	GLRX_ENSG00000173221								MYLK_ENSG00000065534
242	TLE6	MAPKAPK2_9261	GID8_ENSG00000101193								LOXL2_ENSG00000134013
243	TMEM39A	MRPS23_51649	UBE2SP1_ENSG00000233966								RHOV_ENSG00000104140
244	VDAC1P4	FLJ11485_55757	NA_ENSG00000238834								LARGE2_ENSG00000165905
245	YWHAB	C15ORF59_388135	TMEM246.AS1_ENSG00000225376								TSEN54_ENSG00000182173
246	ZNF140	CDC42SE2_56990	CCDC198_ENSG00000100557								PLPP4_ENSG00000203805
247	CCDC114	TTC25_83538	HHLA2_ENSG00000114455								FGF1_ENSG00000113578
248	IGKV6D.21	LOC392798_401409	RNF186_ENSG00000178828								GLS2_ENSG00000135423
249	AC068533.2	ST6GALNAC5_81849	AC090197.1_ENSG00000253837								MED15_ENSG00000099917
250	AC103563.3	BOK_666	ASPA_ENSG00000108381								ZFHX2_ENSG00000136367
251	KRT18P16	MGC5445_2625	TDRD3_ENSG00000083544								MYO5A_ENSG00000197535
252	C3orf22	LOC196409_5959	NRIP2_ENSG00000053702								C3AR1_ENSG00000171860
253	AC040169.2	COG4_25839	AC009084.1_ENSG00000265408								CSPG4_ENSG00000173546
254	AC079594.1	PITPNM1_9600	LAMP1_ENSG00000185896								AC090409.1_ENSG00000267279
255	AC090453.1	DMO_63951	AC027612.1_ENSG00000223703								BSPRY_ENSG00000119411
256	AP006289.1	F7_2155	IRF2BPL_ENSG00000119669								CSF1_ENSG00000184371
257	HDGFP1	ADCY5_111	AC012640.4_ENSG00000271980								AL049871.1_ENSG00000258943
258	HMGB1P46	C21ORF58_54058	SPINK13_ENSG00000214510								SLC9A2_ENSG00000115616
259	NDUFS5P3	DLL1_28514	IGFBP3_ENSG00000146674								TRBV7.3_ENSG00000211714
260	OR56B2P	ERMP1_79956	PPFIA4_ENSG00000143847								AP000820.1_ENSG00000255605
261	CTAGE12P	FKBP7_51661	NOTUM_ENSG00000185269								TMEM158_ENSG00000249992
262	AC005515.1	LOC101928454_6256	GACAT2_ENSG00000265962								HILS1_ENSG00000188662
263	ACTR3	DKFZP434F076_10723	H1F0_ENSG00000189060								NA_ENSG00000228704
264	AL133353.2	LOC286373_65268	MGAM_ENSG00000257335								MMP3_ENSG00000149968
265	FBF1	AGMO_392636	STK24P1_ENSG00000230079								AL133153.1_ENSG00000258446
266	HMGN4	CMTM1_113540	PAICSP4_ENSG00000254244								AP003100.1_ENSG00000254626
267	NCBP3	PABPC2_26986	BNIP3P19_ENSG00000271638								TSTD1_ENSG00000215845
268	PIGC	DKFZp781M2440_399697	UGT2B26P_ENSG00000250919								PDIA4_ENSG00000155660
269	PIP4P1	IL1R2_7850	ZEB2.AS1_ENSG00000238057								FGD3_ENSG00000127084
270	SART3	RFTN1_23180	SYT7_ENSG00000011347								DGKE_ENSG00000153933
271	SCML2	KRT2_3849	AC111000.2_ENSG00000248763								ZFPM2.AS1_ENSG00000251003
272	TRPM8	FAM106A_80039	AC002524.1_ENSG00000233247								LNCOG_ENSG00000257219
273	AC120114.4	LOC145757_220	HS6ST1P1_ENSG00000187952								MUL1_ENSG00000090432
274	AC114501.1	DENND1C_79958	ECSCR_ENSG00000249751								LRRC26_ENSG00000184709
275	HMGB3P27	SNHG5_387066	RBM38_ENSG00000132819								ZNF296_ENSG00000170684
276	LARP1BP1	CD79B_974	CA12_ENSG00000074410								MICALL1_ENSG00000100139
277	SMARCE1P3	TPPP_11076	AL356361.2_ENSG00000231979								ARSB_ENSG00000113273
278	AL591767.3	SLC35F3_148641	MIR3936HG_ENSG00000233006								PCBD1_ENSG00000166228
279	AL365436.1	LMTK3_114783	APLN_ENSG00000171388								KLHL35_ENSG00000149243
280	C20orf144	FLJ13018_54733	LINC01510_ENSG00000231210								ARHGEF38_ENSG00000236699
281	CDH8	LINC00470_56651	NA_ENSG00000269027								CDH13_ENSG00000140945
282	CLEC18B	LGALS9B_284194	EIF1AXP1_ENSG00000236698								NEK5_ENSG00000197168
283	COX6B1	JM2_50943	MIOX_ENSG00000100253								ENTPD2_ENSG00000054179
284	DCST1	NSX_5422	AL133260.1_ENSG00000219747								PDLIM1P4_ENSG00000249274
285	KYAT1	QSER1_79832	ATAD2_ENSG00000156802								VIM_ENSG00000026025
286	METTL27	LOC154369_28978	KCNE3_ENSG00000175538								AL133410.1_ENSG00000227388
287	NDUFAF4	HAR1A_768096	AC018742.1_ENSG00000233005								AC105219.4_ENSG00000254973
288	PSME3	ANKEF1_63926	RF00019_ENSG00000199550								MYOSLID_ENSG00000229647
289	RPUSD2	POLG2_11232	SLC17A1_ENSG00000124568								RPN2_ENSG00000118705
290	TRPV1	SLC37A1_54020	TMEM72_ENSG00000187783								RUNDC3A.AS1_ENSG00000267750
291	ZBTB12	LOC119818_192134	RNU6.117P_ENSG00000202285								ATP1A1_ENSG00000163399
292	HIST1H3PS1	LOC116148_29923	HMGA1_ENSG00000137309								AC110015.1_ENSG00000227279
293	AC137761.2	LOC100134368_100134368	DNAJC19P9_ENSG00000258608								LGALS3BP_ENSG00000108679
294	OR13J1	DNM1DN8.2_100128285	GNG11_ENSG00000127920								RAB32_ENSG00000118508
295	SPATA31B1P	JMJD8_339123	PWWP2B_ENSG00000171813								FAH_ENSG00000103876
296	AC017083.4	NFASC_23114	B3GNT4_ENSG00000176383								CD99_ENSG00000002586
297	ALKBH2	RPS27A_6233	CATSPER3_ENSG00000152705								NA_ENSG00000222040
298	ATP11A	SFTA5_51208	DARS.AS1_ENSG00000231890								TLN1_ENSG00000137076
299	CAPNS1	FCHSD2_9873	RIMKLA_ENSG00000177181								RRBP1_ENSG00000125844
300	EP400	C5_727	RGS5_ENSG00000143248								MSN_ENSG00000147065
301	GRIK3	CFDP1_10428	TAF4_ENSG00000130699								ST14_ENSG00000149418
302	POMP	PLEKHB1_58473	LINC01928_ENSG00000267425								AL928654.3_ENSG00000257341
303	RPRD1B	TP53I11_9537	DGCR10_ENSG00000273164								HPDL_ENSG00000186603
304	RPS27AP12	CBY1_25776	ZNRF1_ENSG00000186187								FOSL1_ENSG00000175592
305	SETDB1	FAM198B_51313	ATP6V0C_ENSG00000185883								NA_ENSG00000203306
306	STAG3L1	FZD10_11211	DRC3_ENSG00000171962								PGM1_ENSG00000079739
307	IVL	PHB_5245	FUT11_ENSG00000196968								RTN4_ENSG00000115310
308	GPR101	ZNF467_168544	NA_ENSG00000108753								ANTXR1_ENSG00000169604
309	AP000471.1	BET1P1_100128542	CABLES2_ENSG00000149679								AC097639.1_ENSG00000261572
310	TMEM253	MEPE_56955	PFKFB4_ENSG00000114268								AFAP1L1_ENSG00000157510
311	AC091144.2	APITD1_378708	DLL4_ENSG00000128917								NOXA1_ENSG00000188747
312	EXOC5P1	DLEU1_10301	FEM1A_ENSG00000141965								E2F7_ENSG00000165891
313	GRPEL2P1	ETV4_2118	IGSF9_ENSG00000085552								TC2N_ENSG00000165929
314	GRAMD4P3	FBXO41_150726	LINCMD1_ENSG00000225613								MUC20_ENSG00000176945
315	AL136298.2	AQP12_375318	AL031055.1_ENSG00000271784								NA_ENSG00000215142
316	AC022960.3	GBGT1_26301	CYP1D1P_ENSG00000228024								RAB11FIP1_ENSG00000156675
317	AC104115.2	DFNA51_9414	SLC2A5_ENSG00000142583								PXDC1_ENSG00000168994
318	KRT3	CPLX3_594855	CES3_ENSG00000172828								TMEM125_ENSG00000179178
319	KCNMB2	OR1F11_26184	VARS_ENSG00000204394								LPAR2_ENSG00000064547
320	HSFX4	DHX40_79665	RETREG1_ENSG00000154153								MISP_ENSG00000099812
321	AC008026.1	MAST3_23031	LDHA_ENSG00000134333								C5orf15_ENSG00000113583
322	AC098934.3	LOC123116_8926	AVPR1B_ENSG00000198049								NA_ENSG00000269690
323	B3GLCT	SLC51B_123264	ANGPTL4_ENSG00000167772								SERPINE2_ENSG00000135919
324	CARNS1	Number.of.Samples.Per.Patient	AC093726.2_ENSG00000273183								FCRLA_ENSG00000132185
325	CDC42BPB	OR2G3_81469	NYX_ENSG00000188937								CPNE7_ENSG00000178773
326	CRELD1	RAB41_347517	AC008991.1_ENSG00000267683								GRIK5_ENSG00000105737
327	EIF3K	CKMT1B_1159	AC137056.1_ENSG00000262995								AC112236.2_ENSG00000272717
328	GATA1	RTN4RL1_146760	LINC01020_ENSG00000215231								PDE4C_ENSG00000105650
329	HSPE1	S1PR5_53637	AC091390.1_ENSG00000170409								FSCN2_ENSG00000186765
330	ITGAV	TP53TG5_27296	SLC16A12.AS1_ENSG00000234452								CD59_ENSG00000085063
331	RARRES1	LOC92480_150	ZNF598_ENSG00000167962								AC138904.1_ENSG00000246465
332	SCAP	BAG1_573	MGAT2_ENSG00000168282								RAI14_ENSG00000039560
333	STRC	LOC645330_401237	AC090150.1_ENSG00000253888								KLHL21_ENSG00000162413
334	TTLL3	GPKOW_27238	LINC02526_ENSG00000229654								ZCCHC17_ENSG00000121766
335	ZBTB25	ALG5_29880	AC004987.2_ENSG00000233225								EVI2A_ENSG00000126860
336	ZNF177	LOC346355_392617	RCBTB2_ENSG00000136161								GOSR2_ENSG00000108433
337	TCTE1	NPRL3_8131	PDZD3_ENSG00000172367								P2RX7_ENSG00000089041
338	ASTN1	LCE2A_353139	HSPH1_ENSG00000120694								OR5J2_ENSG00000174957
339	RPL36AP45	BTBD11_121551	EGOT_ENSG00000235947								SSPO_ENSG00000197558
340	RFPL1	C17ORF58_284018	CHERP_ENSG00000085872								KBTBD11.OT1_ENSG00000253696
341	DDX10P2	CD28_940	SULT1C2P2_ENSG00000261209								ZEB2_ENSG00000169554
342	RPL31P57	CNTROB_116840	AL589745.1_ENSG00000230731								EFNA3_ENSG00000143590
343	AC007389.2	SHROOM3_57619	AC008659.1_ENSG00000245688								CPEB3_ENSG00000107864
344	AL356968.2	OR2T10_127069	FLT1_ENSG00000102755								TTC23_ENSG00000103852
345	AMER1	LOC100418958_55545	NA_ENSG00000263775								ITGA3_ENSG00000005884
346	C17orf47	DJ964F7.1_80332	SMIM24_ENSG00000095932								COL6A2_ENSG00000142173
347	CCN3	ACACA_31	AC129507.2_ENSG00000262294								AL133415.1_ENSG00000234961
348	CHD8	C9ORF41_138199	AC011313.1_ENSG00000257642								LINC01505_ENSG00000234323
349	DDX39B	CCDC122_160857	WWC2.AS1_ENSG00000251128								NBEAL2_ENSG00000160796
350	EMD	PIBF1_10464	C20orf202_ENSG00000215595								TM7SF2_ENSG00000149809
351	GEMIN2	POLI_11201	AC021205.3_ENSG00000273007								FAM226B_ENSG00000269911
352	HENMT1	CD2BP2_10421	CHIC1_ENSG00000204116								CIPC_ENSG00000198894
353	METTL6	CDK10_8558	STAMBPL1_ENSG00000138134								MXRA7_ENSG00000182534
354	NLGN2	CREB3L4_148327	TM4SF18_ENSG00000163762								UPP1_ENSG00000183696
355	PRRT3	EPHB6_2051	PDZK1IP1_ENSG00000162366								KLF1_ENSG00000105610
356	PSMC4	FOXF1_2294	UBTFL6_ENSG00000228970								DAB2_ENSG00000153071
357	PSPN	ICOS_29851	AC026780.1_ENSG00000249169								AC024560.1_ENSG00000236833
358	RFNG	HSPC236_29098	SIX5_ENSG00000177045								HSD3BP3_ENSG00000249798
359	RPL24P8	RAPGEF1_2889	SLC6A3_ENSG00000142319								SULT2B1_ENSG00000088002
360	TBC1D29P	RPL23AP82_284942	FAM153C_ENSG00000204677								LINC02454_ENSG00000256268
361	XRCC3	GABRA5_2558	HIGD1B_ENSG00000131097								GRID2IP_ENSG00000215045
362	IGHV2OR16.5	COASY_80347	ALKAL2_ENSG00000189292								COLGALT1_ENSG00000130309
363	ADGRF4	FAM160A1_729830	AC096541.1_ENSG00000225028								AL139220.2_ENSG00000230615
364	Z98755.1	NRIP3_56675	MROH1_ENSG00000179832								KIAA1211L_ENSG00000196872
365	ULBP1	TMEM106C_79022	EMC6_ENSG00000127774								FRMD6_ENSG00000139926
366	PPIAP37	GUCY2C_2984	LINC02471_ENSG00000223914								DUSP10_ENSG00000143507
367	NBEAP3	LL22NC03.63E9.3_648691	ME3_ENSG00000151376								MAP4_ENSG00000047849
368	BTF3L4P4	GAS8.AS1_750	AC104083.1_ENSG00000260244								HIF1A_ENSG00000100644
369	SPATA31D4	LINC01142_284688	FABP6_ENSG00000170231								AP005229.2_ENSG00000273119
370	ARTN	LONRF2_164832	SERPINB6_ENSG00000124570								FAM225B_ENSG00000225684
371	CTRB2	C3ORF38_285237	SULT1C2P1_ENSG00000237223								TMEM45B_ENSG00000151715
372	AASS	CD101_9398	AC093915.1_ENSG00000270540								FAM71E1_ENSG00000142530
373	ADGRL1	FLJ20087_140803	MAZ_ENSG00000103495								ACVR1_ENSG00000115170
374	AL604028.2	LRIT2_340745	LGALS2_ENSG00000100079								CBFA2T3_ENSG00000129993
375	CCDC120	ANKRD34B_340120	GRHL1_ENSG00000134317								AKR1B1P1_ENSG00000229991
376	DISP1	LOC155008_64764	EPB41L4B_ENSG00000095203								GAL_ENSG00000069482
377	GATD3A	DZIP1L_199221	NA_ENSG00000267824								AC127521.1_ENSG00000262823
378	MAGI2	ARHGEF40_55701	CLTRN_ENSG00000147003								CSRP2_ENSG00000175183
379	MBTD1	LYN_4067	AC104031.1_ENSG00000255462								MYO15B_ENSG00000266714
380	METTL17	MTMR11_10903	AP000757.2_ENSG00000254844								MARC1_ENSG00000186205
381	MTMR8	VPARP_143	LINC00989_ENSG00000250334								AC027328.1_ENSG00000249782
382	NMNAT1	KLK1_3816	DGCR5_ENSG00000237517								RASSF4_ENSG00000107551
383	NOXRED1	FOXR2_139628	GGT8P_ENSG00000236969								CTSL_ENSG00000135047
384	PDCL3P6	HMX1_3166	LINC01358_ENSG00000237352								LINC02547_ENSG00000254486
385	PPOX	ADRB2_154	AC007349.3_ENSG00000235728								TMC4_ENSG00000167608
386	RPSAP18	DCAKD_79877	AC123768.3_ENSG00000262728								CASP16P_ENSG00000228146
387	SPDYE17	DGKA_1606	ERVK9.11_ENSG00000269486								TXNDC5_ENSG00000239264
388	SPR	TRK_4914	AC130689.1_ENSG00000108958								FAM114A1_ENSG00000197712
389	TTC21A	ZNF792_126375	RANGAP1_ENSG00000100401								GPR85_ENSG00000164604
390	TXNDC9	PCOLC_649	PDF_ENSG00000258429								ST3GAL6_ENSG00000064225
391	TULP1	CCL3_6348	AP000897.2_ENSG00000266767								ST3GAL6.AS1_ENSG00000239445
392	CCKAR	HIGD2A_192286	MXI1_ENSG00000119950								ENO1_ENSG00000074800
393	ZNF806	MUT_4594	AL135960.1_ENSG00000226252								HOOK1_ENSG00000134709
394	CXorf49	C11ORF53_341032	TBX1_ENSG00000184058								OVOL2_ENSG00000125850
395	CXorf49B	CASC1_55259	AC026410.3_ENSG00000248569								SEMA4F_ENSG00000135622
396	S100A11P1	cytotoxicity.score_MCPCOUNTER	DAB2_ENSG00000153071								HEYL_ENSG00000163909
397	AC022483.1	B.cell.memory_XCELL	RERG.AS1_ENSG00000255660								MAMLD1_ENSG00000013619
398	AC087499.7	HSPC220_51759	SLC22A5_ENSG00000197375								AL121892.1_ENSG00000236985
399	AF013593.1	CCDC34_91057	AL590644.1_ENSG00000204362								SH3BGRL3_ENSG00000142669
400	AL021918.2	MBTPS1_8720	PIGT_ENSG00000124155								AL121839.2_ENSG00000260711
401	LCE2B	PSMC5_5705	UBP1_ENSG00000153560								NSUN7_ENSG00000179299
402	LY6G6D	A.C1_57110	AC135983.3_ENSG00000254912								P4HA1_ENSG00000122884
403	OR4A47	ATAT1_79969	BEND3_ENSG00000178409								TICAM2_ENSG00000243414
404	OR51A4	DYNLT3_6990	SLC22A12_ENSG00000197891								FAM129A_ENSG00000135842
405	PRR30	IL4R_3566	USHBP1_ENSG00000130307								EDEM1_ENSG00000134109
406	SERPINB3	LOC86656_57508	TMEM140_ENSG00000146859								PLOD3_ENSG00000106397
407	SHC1P1	LOC100507933_79006	AC093535.1_ENSG00000250602								AC022034.1_ENSG00000237807
408	UGT1A6	RIMS3_9783	P3H2_ENSG00000090530								CHD5_ENSG00000116254
409	ADAM3A	ZNF823_55552	MYOM3_ENSG00000142661								SDC3_ENSG00000162512
410	RDM1P5	GRIA2_2891	AKR1B15_ENSG00000227471								PDIA3_ENSG00000167004
411	RPL26P29	SLC5A5_6528	HMGB3_ENSG00000029993								POPDC3_ENSG00000132429
412	AC010326.1	LOC105376417_57118	GGTA1P_ENSG00000204136								SMPD1_ENSG00000166311
413	MATN4	COG8_84342	NA_ENSG00000265244								C8orf48_ENSG00000164743
414	CSF3	LOC146326_9091	PTPRF_ENSG00000142949								RHOC_ENSG00000155366
415	FAM19A5	NOL4_8715	SLC22A2_ENSG00000112499								MRGPRX3_ENSG00000179826
416	AC020917.1	VPAC1_7433	GLB1L_ENSG00000163521								RTL3_ENSG00000179300
417	AC137055.1	C11ORF74_119710	FOXA1_ENSG00000129514								JAG2_ENSG00000184916
418	AL359504.1	FNBP1_23048	LINC01550_ENSG00000246223								CELF5_ENSG00000161082
419	ATP2A1	MAL_4118	ANKRD30BL_ENSG00000163046								SYT7_ENSG00000011347
420	CCNB1IP1	SLC24A3_57419	ZNF83_ENSG00000167766								CAV1_ENSG00000105974
421	CEP295NL	LOC90953_53340	AL021328.1_ENSG00000269985								KCNH2_ENSG00000055118
422	EPHB4	LOC119829_7351	AC007406.3_ENSG00000256540								SPATS1_ENSG00000249481
423	HERC2P2	C17ORF82_388407	TRAV30_ENSG00000259092								AC006042.1_ENSG00000227719
424	HHAT	WNT5B_81029	NPY6R_ENSG00000226306								P4HB_ENSG00000185624
425	HSPE1P2	DLGAP3_58512	CFAP36_ENSG00000163001								SLC37A1_ENSG00000160190
426	MTCH2	FAM46A_55603	BNIP3L_ENSG00000104765								ECM1_ENSG00000143369
427	NR1D1	LOC148918_80045	CACYBPP2_ENSG00000177855								COL8A1_ENSG00000144810
428	POM121L6P	TFAP2E_339488	UBA5_ENSG00000081307								CCDC120_ENSG00000147144
429	PPIAP2	WBP4_11193	DPCD_ENSG00000166171								GSTO2_ENSG00000065621
430	PSMD8	T.cell.regulatory..Tregs._CIBERSORT.ABS	SLC35A2_ENSG00000102100								ARL4D_ENSG00000175906
431	QRICH2	CRB3_92359	WNT4_ENSG00000162552								MSNP1_ENSG00000251593
432	RPL10AP1	NAP1L2_4674	ADAT3_ENSG00000213638								ERVH48.1_ENSG00000233056
433	SH3GL1P1	RPL41_6171	SLC37A4_ENSG00000137700								DKK3_ENSG00000050165
434	SMIM5	USP24_23358	GMFG_ENSG00000130755								ATRN_ENSG00000088812
435	SUGT1P2	WHAMM_123720	FBXL5_ENSG00000118564								IL13RA2_ENSG00000123496
436	TNK1	BMP4_652	MRPL3P1_ENSG00000215349								SNAI3_ENSG00000185669
437	ZNF793	LOC100653334_150472	OR51E2_ENSG00000167332								PIGK_ENSG00000142892
438	ZSCAN23	KSR1_8844	RPL6P5_ENSG00000214064								AC093278.2_ENSG00000261269
439	HINT1P1	PNRC1_10957	AL441883.1_ENSG00000261071								NFE2L1_ENSG00000082641
440	ANKRD62	MICALCL_84953	TP53RK_ENSG00000172315								KRT8P13_ENSG00000241416
441	AC007376.1	DNAH7_56171	TMEM232_ENSG00000186952								TUBB2A_ENSG00000137267
442	AL450304.2	GSC_145258	ADAM18_ENSG00000168619								AC011479.1_ENSG00000267748
443	MS4A8	MYADML2_255275	AL162151.2_ENSG00000234648								AXL_ENSG00000167601
444	post_BRAF	ALS2CL_259173	PDE1B_ENSG00000123360								POMGNT1_ENSG00000085998
445	ARF1P2	ZHX2_22882	C1RL.AS1_ENSG00000205885								HSH2D_ENSG00000196684
446	AL356585.4	ZNF423_23090	HRH2_ENSG00000113749								SLC27A5_ENSG00000083807
447	FOXJ1	CDADC1_81602	NUFIP1P_ENSG00000218890								EFCC1_ENSG00000114654
448	PTMAP8	IER5_51278	SLC17A3_ENSG00000124564								FAM20C_ENSG00000177706
449	LAGE3P1	MZT1_440145	CDC25A_ENSG00000164045								PLEKHD1_ENSG00000175985
450	RNF224	ZFAS1_441951	DOLPP1_ENSG00000167130								LINC01444_ENSG00000264301
451	ACP4	CCDC30_728621	GIMAP8_ENSG00000171115								AC008175.1_ENSG00000235059
452	ACTL10	GINS2_51659	SIX4_ENSG00000100625								POFUT1_ENSG00000101346
453	AL133352.1	MAPKAPK3_7867	TP53BP2_ENSG00000143514								AP006565.1_ENSG00000265737
454	ANKRD16	MEGF6_1953	AL035458.1_ENSG00000236456								ABL2_ENSG00000143322
455	C11orf95	PGM5_5239	AL138799.1_ENSG00000227288								PLOD2_ENSG00000152952
456	CCDC28B	SH2B1_25970	LRRC23_ENSG00000010626								GAPDHP32_ENSG00000226443
457	CDH12P2	ZNF771_51333	SEC63P1_ENSG00000228057								HOXD.AS2_ENSG00000237380
458	HMGN3	OR2H2_7932	AC006064.3_ENSG00000255966								C15orf54_ENSG00000175746
459	MTA1	OVOL2_58495	AL662844.3_ENSG00000271821								S100A3_ENSG00000188015
460	MYH15	THPO_7066	LMX1B_ENSG00000136944								AP1M1_ENSG00000072958
461	NPM1P37	ANKS3_124401	AC093583.1_ENSG00000242048								AC118754.1_ENSG00000183018
462	OR52A1	BFSP1_631	RAB11FIP3_ENSG00000090565								RASSF8.AS1_ENSG00000246695
463	RHBDL1	BTBD19_149478	KBTBD11.OT1_ENSG00000253696								AC106795.2_ENSG00000249684
464	RIBC1	C12ORF75_387882	AC012379.1_ENSG00000259670								NA_ENSG00000225946
465	SGO2	FLJ10173_53335	ZNF687_ENSG00000143373								NA_ENSG00000230812
466	SRGAP2B	NUCB2_4925	ACY3_ENSG00000132744								COL6A1_ENSG00000142156
467	SUPT4H1P1	LOC116122_635	NOX4_ENSG00000086991								NUP210_ENSG00000132182
468	TRDC	LRRC73_221424	MOCS3_ENSG00000124217								COPZ2_ENSG00000005243
469	TRIM17	NOX4_50507	PIH1D2_ENSG00000150773								ITPRIP_ENSG00000148841
470	TRIM37	PDE7A_5150	MFNG_ENSG00000100060								SLC35B4_ENSG00000205060
471	TTBK2	C9orf164_10507	RNA5.8SP2_ENSG00000200434								TTC9_ENSG00000133985
472	XRCC5	TBLYM_30009	QRFPR_ENSG00000186867								TMEM52_ENSG00000178821
473	ZNF322P1	LOC102723726_7127	GIMAP4_ENSG00000133574								FUT6_ENSG00000156413
474	ADGRG7	WDR46_9277	ZC3HC1_ENSG00000091732								AC091053.1_ENSG00000254665
475	WNT3A	GAGE11_729396	SUMO1P3_ENSG00000235082								LMF2_ENSG00000100258
476	RPL23AP46	DSCR8_84677	AC092162.2_ENSG00000230552								OBSCN_ENSG00000154358
477	RPL13AP17	KIF25_3834	ALPK2_ENSG00000198796								SUN2_ENSG00000100242
478	NUTF2P2	PKP2_5318	PMM1_ENSG00000100417								BICDL1_ENSG00000135127
479	SPATA31D1	RAET1K_646024	AC084880.3_ENSG00000256609								CRIP1_ENSG00000213145
480	HNRNPA1P1	APOO_79135	CLEC1A_ENSG00000150048								BX322234.2_ENSG00000233085
481	AL032819.3	LOC90053_563	CXCR4_ENSG00000121966								ADCY4_ENSG00000129467
482	EEF1DP5	JAK1_3716	ACVRL1_ENSG00000139567								ACTN1_ENSG00000072110
483	RNA5SP473	RIBC1_158787	OR7E47P_ENSG00000257542								NDST1_ENSG00000070614
484	AC133435.1	LOC115489_10067	TLK2P1_ENSG00000226049								VPS9D1.AS1_ENSG00000261373
485	TNXA	SGCE_8910	TRAF7_ENSG00000131653								RHOJ_ENSG00000126785
486	TRPC6P	TP53INP1_94241	SLC22A8_ENSG00000149452								LINC00973_ENSG00000240476
487	CA10	UNC93B1_81622	BIN2_ENSG00000110934								PML_ENSG00000140464
488	FAM83C	KLK13_26085	HPCA_ENSG00000121905								RAB5C_ENSG00000108774
489	AC084198.1	RhDVa.TT._6007	MED20_ENSG00000124641								PDIA6_ENSG00000143870
490	RPS4XP22	WDR93_56964	LINC01671_ENSG00000225431								SLC25A34.AS1_ENSG00000224459
491	TPST2P1	TMA16_55319	KRBA1_ENSG00000133619								WWTR1_ENSG00000018408
492	AC233702.4	LCN10_414332	RTN4R_ENSG00000040608								AL035701.1_ENSG00000231769
493	AC005244.1	PRKCB_5579	AC005264.1_ENSG00000267551								IKBIP_ENSG00000166130
494	AGFG1	PRRT1_80863	PIAS4_ENSG00000105229								TIMP2_ENSG00000035862
495	ATP5MFP4	RHOF_54509	VIM_ENSG00000026025								MAP4K1_ENSG00000104814
496	BMP8A	SPATA2L_124044	TONSL_ENSG00000160949								AC020922.3_ENSG00000269275
497	BMS1P17	PRR18_285800	MIR3936_ENSG00000263597								GLIPR1_ENSG00000139278
498	CAPS2	BTBD16_118663	AC007349.1_ENSG00000229424								TLE2_ENSG00000065717
499	CHCHD10	RPL34.AS1_285456	PF4V1_ENSG00000109272								SLC6A3_ENSG00000142319
500	CSNK1G1	KLRC1_3821	RAE1_ENSG00000101146								WNT11_ENSG00000085741
501	ENDOV	C16ORF93_90835	AZIN1_ENSG00000155096								COL7A1_ENSG00000114270
502	FAM186B	DHODH_1723	AC098614.3_ENSG00000271943								CCDC9B_ENSG00000188549
503	FGFBP3	NTHL1_4913	GIMAP5_ENSG00000196329								TFCP2L1_ENSG00000115112
504	FRG1KP	PYHIN1_149628	AC013275.1_ENSG00000231013								FAM225A_ENSG00000231528
505	GALNT7	QSOX1_5768	CARMN_ENSG00000249669								CHST2_ENSG00000175040
506	GTF3C6	RBM38_55544	AC127502.2_ENSG00000270055								AP1G2_ENSG00000213983
507	HKDC1	LCNL1_401562	CARD16_ENSG00000204397								FBRSL1_ENSG00000112787
508	IQCC	SLC28A3_64078	PNMA2_ENSG00000240694								CRB3_ENSG00000130545
509	PLS1	BSCL2_26580	AC073115.1_ENSG00000229628								AC082651.4_ENSG00000244260
510	RAD51D	BTG2_7832	GIMAP7_ENSG00000179144								AC009549.1_ENSG00000270607
511	SEC31B	LOC154189_1832	DPY19L2P2_ENSG00000170629								RBMS3.AS3_ENSG00000235904
512	SULT1A4	JPH4_84502	SERBP1P1_ENSG00000213740								AC092069.1_ENSG00000267458
513	TMLHE	RAMP3_10268	DENND1C_ENSG00000205744								CRACR2B_ENSG00000177685
514	AP003170.2	TRAF3_7187	FOXRED2_ENSG00000100350								KRT18P34_ENSG00000244515
515	HNRNPA1P52	ISL1_3670	AC040977.1_ENSG00000262089								CTSA_ENSG00000064601
516	GPR50	ASTL_431705	AC104126.1_ENSG00000251076								MARVELD3_ENSG00000140832
517	AC087763.1	KCNG4_93107	AP000439.2_ENSG00000255774								LOX_ENSG00000113083
518	AL591212.2	CSK_1445	PLN_ENSG00000198523								LMNA_ENSG00000160789
519	KRT18P61	DCBLD2_131566	POU5F1_ENSG00000204531								AL512649.2_ENSG00000237062
520	LETM1P2	MKNK2_2872	AC007365.2_ENSG00000227791								PDCD1LG2_ENSG00000197646
521	RPL7P16	PIK3IP1_113791	TPI1_ENSG00000111669								ZFP3_ENSG00000180787
522	IER3	NCCRP1_342897	NA_ENSG00000268166								AL512274.1_ENSG00000261068
523	ATP6V1E1P1	LHX5_64211	GAS8_ENSG00000141013								MED8_ENSG00000159479
524	AC091965.3	HTR6_3362	TMEM252_ENSG00000181778								KCNE5_ENSG00000176076
525	AC021231.2	NLRP2_55655	IGFBPL1_ENSG00000137142								CHSY1_ENSG00000131873
526	AL136038.4	AGK_55750	ARHGAP39_ENSG00000147799								GUCY1B2_ENSG00000123201
527	AL451007.1	LOC143160_93550	AC093536.1_ENSG00000260668								CES3_ENSG00000172828
528	ARHGEF10L	EME1_146956	H1FX_ENSG00000184897								RNF208_ENSG00000212864
529	ASH1L	EXTL2_2135	DHCR7_ENSG00000172893								HSP90B1_ENSG00000166598
530	AURKAP1	GZMM_3004	CCDC148_ENSG00000153237								LYPD1_ENSG00000150551
531	CALM3	PHLDB1_23187	PHKA2.AS1_ENSG00000237836								LRRC59_ENSG00000108829
532	CHMP4B	PRAF2_11230	AC010970.1_ENSG00000225840								FAAH2_ENSG00000165591
533	EIF5B	PRSS53_339105	AC007318.1_ENSG00000172974								SERPINE1_ENSG00000106366
534	GHR	RNF40_9810	SPATA7_ENSG00000042317								ATOX1_ENSG00000177556
535	HSD17B1P1	DBA_6223	RHOBTB1_ENSG00000072422								CBX3P7_ENSG00000197692
536	IMP4	MAPT.AS1_100128977	FABP7_ENSG00000164434								RASA4CP_ENSG00000228903
537	LINC02210	T.cell.CD8._TIMER	AC068491.2_ENSG00000229118								TTLL10_ENSG00000162571
538	LRRC37A4P	MUC5B_727897	BX255925.1_ENSG00000260996								LRBA_ENSG00000198589
539	MAP1LC3B2	GCSAM_257144	ZNF546_ENSG00000187187								AL162457.2_ENSG00000225106
540	MAPKBP1	MCMDC2_157777	KCNIP2.AS1_ENSG00000226009								B3GLCT_ENSG00000187676
541	MRPS6	NLE1_54475	GGT1_ENSG00000100031								FAM83E_ENSG00000105523
542	PORCN	SIGIRR_59307	SMYD4_ENSG00000186532								IGFBP7_ENSG00000163453
543	PPAN.P2RY11	UBE2D2_7322	C9orf153_ENSG00000187753								ARHGAP27_ENSG00000159314
544	PSMD1	RAGNUM_HYPOXIA_SCORE	BRD3_ENSG00000169925								CDK15_ENSG00000138395
545	RAPGEF3	DGAT2_84649	ACAD11_ENSG00000240303								PTX3_ENSG00000163661
546	RASGRP3	DHX38_9785	FAM13A.AS1_ENSG00000248019								KLF17_ENSG00000171872
547	SAMM50	IFNLR1_163702	STARD13.AS_ENSG00000236581								CGN_ENSG00000143375
548	SLC5A9	MCOLN2_255231	TIMELESS_ENSG00000111602								Z99289.3_ENSG00000271208
549	SYNC	SLC38A1_81539	CD70_ENSG00000125726								CCDC140_ENSG00000163081
550	TBC1D20	BNC1_646	TTLL6_ENSG00000170703								SRL_ENSG00000185739
551	TCF7L1	LCTL_197021	KIF12_ENSG00000136883								SLFN12_ENSG00000172123
552	TEX22	IL25_64806	LRRC36_ENSG00000159708								LIMK1_ENSG00000106683
553	TRPC1	APOBEC3H_164668	DZIP3_ENSG00000198919								AL590327.1_ENSG00000179627
554	TUBB6	DKFZP586M2123_4054	PCAT19_ENSG00000267107								LRRFIP2_ENSG00000093167
555	VHL	NME7_29922	TSNAXIP1_ENSG00000102904								ZNF620_ENSG00000177842
556	ZNF558	R3HCC1_203069	CEP112_ENSG00000154240								AC009061.1_ENSG00000261320
557	CNTN5	LOC220821_6499	TNNI3K_ENSG00000116783								BNC2.AS1_ENSG00000234779
558	BTF3P7	LOC729871_10290	PKD2_ENSG00000118762								PTGFRN_ENSG00000134247
559	AC135586.1	TXN_7295	HAVCR2_ENSG00000135077								P2RX6_ENSG00000099957
560	CCN6	ANO9_338440	GRB10_ENSG00000106070								MCF2L.AS1_ENSG00000235280
561	RPL31P2	ARL17A_51326	AKIRIN1_ENSG00000174574								AC060766.5_ENSG00000267648
562	PA2G4P1	BLNK_29760	NLGN1_ENSG00000169760								NAV1_ENSG00000134369
563	TDGF1P3	DHRS11_79154	AC093616.1_ENSG00000234231								APOBEC3C_ENSG00000244509
564	BX276092.7	FNDC3A_22862	AC116025.1_ENSG00000261978								TMED7_ENSG00000134970
565	CCNG1P1	KAT2A_2648	AC111000.5_ENSG00000251284								FBXO32_ENSG00000156804
566	HTR3D	LOC115563_23099	DIPK2B_ENSG00000147113								LINC01106_ENSG00000175772
567	CSNK1A1P1	BBS2_583	MIR510_ENSG00000207641								GSE1_ENSG00000131149
568	AC005077.3	DENND2D_79961	NA_ENSG00000132142								AP005901.3_ENSG00000265015
569	CCDC194	FBF1_85302	WDR60_ENSG00000126870								LY6G6C_ENSG00000204421
570	IGDCC3	HS3ST3A1_9955	AC012409.1_ENSG00000259359								NA_ENSG00000229874
571	SCOCP1	NTNG1_84628	SEC13_ENSG00000157020								AL024508.2_ENSG00000272189
572	AC007389.4	VP_5498	NR2F2.AS1_ENSG00000247809								ADAM19_ENSG00000135074
573	AL450996.1	RREB1_6239	P3H2.AS1_ENSG00000225764								LINC01814_ENSG00000236008
574	pre_therapies	SLC6A11_6538	TTLL12_ENSG00000100304								SRGAP2B_ENSG00000196369
575	AC004890.2	MOV10L1_54456	KANSL1L_ENSG00000144445								THBS1_ENSG00000137801
576	AC117382.1	C9ORF156_51531	CLDN23_ENSG00000253958								NPC1_ENSG00000141458
577	ANXA4	CD247_919	CARM1_ENSG00000142453								FGF9_ENSG00000102678
578	ATXN10	CNP_1267	LRRC19_ENSG00000184434								SBK1_ENSG00000188322
579	C16orf71	MAST2_23139	PRR26_ENSG00000180525								ACSL4_ENSG00000068366
580	C4BPA	LOC105370376_55795	BDH2_ENSG00000164039								SPHK1_ENSG00000176170
581	CRYZL1	PIGG_54872	AP001767.3_ENSG00000255503								AC022832.1_ENSG00000254491
582	DHRS4L2	PRMT3_10196	KIF1A_ENSG00000130294								OCLN_ENSG00000197822
583	ENGASE	SLC7A2_6542	GALNT14_ENSG00000158089								IFFO2_ENSG00000169991
584	HCN3	SPIN4_139886	RRS1_ENSG00000179041								SMPD5_ENSG00000204791
585	ITGAX	MPP7_143098	PYGO2_ENSG00000163348								LUARIS_ENSG00000231638
586	MSRA	CDKL3_51265	SCARNA17_ENSG00000251992								DYNLT3_ENSG00000165169
587	NHSL2	LOC115463_84171	VCAM1_ENSG00000162692								EDEM2_ENSG00000088298
588	NRBF2P5	PPP1R16B_26051	VIP_ENSG00000146469								MLXIPL_ENSG00000009950
589	NUBPL	SLC17A7_57030	AC138207.7_ENSG00000266340								DHRS4L1_ENSG00000225766
590	PARP6	TCTEX1D2_255758	HCG27_ENSG00000206344								SLC20A1_ENSG00000144136
591	PLGRKT	C3ORF30_152405	INCENP_ENSG00000149503								MT2A_ENSG00000125148
592	PRAF2	SYN2_6854	TCN2_ENSG00000185339								EDIL3_ENSG00000164176
593	RAD9A	C1ORF27_54953	AL157713.1_ENSG00000237842								AC024560.3_ENSG00000273308
594	RPL10P3	GCSH_2653	TRPC4AP_ENSG00000100991								MOSPD2_ENSG00000130150
595	RPS29P16	KDM5C_8242	TTC21B.AS1_ENSG00000224490								MAP7D1_ENSG00000116871
596	SEMA6C	MTHFR_4524	SLC22A4_ENSG00000197208								LRRC15_ENSG00000172061
597	SKIV2L	PPM1F_9647	PXMP4_ENSG00000101417								KIAA1755_ENSG00000149633
598	SLC48A1	SUPT3H_8464	AF064858.1_ENSG00000235888								KIF26A_ENSG00000066735
599	SOS2	FBN3_84467	KCNJ3_ENSG00000162989								LAMA4_ENSG00000112769
600	SYCE2	LOC645093_729447	OR5BA1P_ENSG00000255303								GRTP1_ENSG00000139835
601	TMIGD3	OR5B2_390190	SFXN3_ENSG00000107819								TGFB1I1_ENSG00000140682
602	TNRC6C	LOC101929149_22852	SMIM10_ENSG00000184785								AL357153.1_ENSG00000245466
603	YLPM1	CEP290_80184	RASSF4_ENSG00000107551								TESMIN_ENSG00000132749
604	ZNRD1ASP	REEP1_65055	RASGRP3_ENSG00000152689								AC007359.1_ENSG00000236951
605	PASD1	SLEB1_7100	MED11_ENSG00000161920								GNG11_ENSG00000127920
606	OR3A4P	LOC728185_54221	EFCAB6_ENSG00000186976								ELK3_ENSG00000111145
607	CTAG1A	LOC100133945_652995	BTN3A2_ENSG00000186470								RNF222_ENSG00000189051
608	AC092120.2	NCR1_9437	SLC28A1_ENSG00000156222								LINC02104_ENSG00000271334
609	OOSP4B	ARHGAP19_84986	ALAS1_ENSG00000023330								UBTD1_ENSG00000165886
610	FRMD7	EIF2B1_1967	TCTN1_ENSG00000204852								AC002128.2_ENSG00000271366
611	CFL1P2	NT5C3B_115024	AP001542.3_ENSG00000267480								CD109_ENSG00000156535
612	RPS3AP32	PNCK_139728	SLC5A12_ENSG00000148942								GFPT2_ENSG00000131459
613	AF228730.4	FLJ20370_5998	FRAT2_ENSG00000181274								SYNGR4_ENSG00000105467
614	HNRNPA1P19	TMEM99_147184	YRDC_ENSG00000196449								CPOX_ENSG00000080819
615	SEPHS1P4	Mutation.Count	SPEF2_ENSG00000152582								FADS3_ENSG00000221968
616	AP001646.2	BCL11B_64919	LINC01697_ENSG00000232079								ROBO4_ENSG00000154133
617	RPL21P99	D2S69E_10578	RBP5_ENSG00000139194								NA_ENSG00000232694
618	ME2P1	FUT6_2528	NA_ENSG00000170647								ATP2B4_ENSG00000058668
619	NF1P10	SERPINA9_327657	SLC22A31_ENSG00000259803								ADAMTS1_ENSG00000154734
620	MAGEA10	XAGE5_170627	ZFP2_ENSG00000198939								YIPF5_ENSG00000145817
621	CEND1	GP6_51206	AC017048.3_ENSG00000272551								AC131254.1_ENSG00000248964
622	KCNK7	LOC116076_1128	GALR2_ENSG00000182687								HM13_ENSG00000101294
623	MKI67P1	REP15_387849	INTS1_ENSG00000164880								NA_ENSG00000187695
624	AC079193.1	RGS19_10287	RPL34P18_ENSG00000240509								MMP16_ENSG00000156103
625	RPL23AP87	LINC00158_54072	PLVAP_ENSG00000130300								KLHL31_ENSG00000124743
626	AC073534.1	THSD3_145501	SLC25A34_ENSG00000162461								TSPAN4_ENSG00000214063
627	AC131392.2	ZFP92_139735	MGLL_ENSG00000074416								AC060814.3_ENSG00000268531
628	AC142086.6	ACSM5_54988	TSPAN12_ENSG00000106025								FAAH_ENSG00000117480
629	AKR7L	KDM4C_23081	RNA5.8SP6_ENSG00000251705								TMC5_ENSG00000103534
630	ARHGEF39	LOC200213_85441	AC093425.1_ENSG00000224609								VIL1_ENSG00000127831
631	ARR3	TCTN2_79867	AC125611.3_ENSG00000258232								NA_ENSG00000272003
632	ATP5MC3	DEFA1B_728358	AC105105.1_ENSG00000267257								NA_ENSG00000185020
633	BNIPL	OR56B1_387748	AL450311.1_ENSG00000236154								CAP1_ENSG00000131236
634	CDH2	BEND4_389206	AC021146.1_ENSG00000198277								TTC39A.AS1_ENSG00000261664
635	DNASE1L2	ACEE_43	MACORIS_ENSG00000237797								AC093787.1_ENSG00000226886
636	FABP5	LOC91266_375057	FAM83A_ENSG00000147689								AL136376.1_ENSG00000230381
637	FRA10AC1	DFNB49_153562	SMARCC1_ENSG00000173473								CYGB_ENSG00000161544
638	INTS3	LOC392665_64005	RAB5IF_ENSG00000101084								PLEKHO2_ENSG00000241839
639	MBIP	TMEM80_283232	PANX2_ENSG00000073150								CEBPA.DT_ENSG00000267296
640	NPHP3	COG6_57511	NA_ENSG00000261690								RIPK3_ENSG00000129465
641	PCDHB2	DPH5_51611	PGD_ENSG00000142657								SLC43A3_ENSG00000134802
642	QDPR	ETS1_2113	AC006033.1_ENSG00000231916								AC009299.2_ENSG00000232320
643	RAB1A	LOC116044_54478	PLIN2_ENSG00000147872								PDP1_ENSG00000164951
644	RBCK1	LRRC49_54839	TFEC_ENSG00000105967								LINC01704_ENSG00000231666
645	RHOQP1	LOC286286_389741	URB2_ENSG00000135763								PTN_ENSG00000105894
646	STK19	SMS_6611	SLC22A24_ENSG00000197658								FKBP15_ENSG00000119321
647	STOM	RBP2_5948	FAM222A_ENSG00000139438								ARHGAP39_ENSG00000147799
648	TEF	LOC286031_389634	NOLC1_ENSG00000166197								NA_ENSG00000155130
649	TMEM25	GFER_2671	UBQLN4_ENSG00000160803								GGCX_ENSG00000115486
650	TMEM70	IQCK_124152	VCP_ENSG00000165280								SND1_ENSG00000197157
651	ZCCHC18	PNMA6C_84968	TMEM183B_ENSG00000224831								CCM2L_ENSG00000101331
652	ZNF174	ICCA_112476	HNRNPCP2_ENSG00000204253								LINC01914_ENSG00000234362
653	AC027612.2	RAB36_9609	STIP1_ENSG00000168439								ACE_ENSG00000159640
654	DDX11L1	ZNF44_51710	ARHGAP25_ENSG00000163219								PPM1F_ENSG00000100034
655	ERICH6B	T.cell.CD8..central.memory_XCELL	UGT2A3_ENSG00000135220								ARHGDIG_ENSG00000242173
656	ALOXE3	SKINTL_391037	histology_tier4								KBTBD11_ENSG00000176595
657	AC009120.1	EPHB1_2047	NAT8_ENSG00000144035								SPINT1.AS1_ENSG00000261183
658	RPL10P2	LOC654111_1112	AC012368.1_ENSG00000225889								ST3GAL2_ENSG00000157350
659	RPSAP49	FXR2_9513	LINC00671_ENSG00000213373								AL031123.2_ENSG00000261211
660	AC017037.1	MARVELD1_83742	DARS_ENSG00000115866								SYK_ENSG00000165025
661	AC079776.1	NFIL3_4783	LINC02656_ENSG00000212743								GBE1_ENSG00000114480
662	AC092324.1	PIK3C2B_5287	TATDN1P1_ENSG00000234369								GXYLT2_ENSG00000172986
663	AC096922.1	SLC25A45_283130	IFT88_ENSG00000032742								CHST14_ENSG00000169105
664	AC100756.2	LYPD6B_130576	HGS_ENSG00000185359								MILR1_ENSG00000271605
665	AC239859.5	RGS9_8787	SLC6A13_ENSG00000010379								GAPDHP33_ENSG00000240244
666	AL590635.1	GMIP_51291	NA_ENSG00000117289								RDH13_ENSG00000160439
667	CCDC58P2	HEXIM2_124790	IQUB_ENSG00000164675								IL6_ENSG00000136244
668	GAST	PLEKHF1_79156	HSPE1P25_ENSG00000232015								KIF13A_ENSG00000137177
669	GUSBP12	POLR2C_5432	LINC00462_ENSG00000233610								NA_ENSG00000268657
670	HMGB3P5	PTPN13_5783	PRKDC_ENSG00000253729								LINC01123_ENSG00000204588
671	INS	LOC348245_85464	AL162582.1_ENSG00000230234								NMT1_ENSG00000136448
672	OR5D18	TIMP3_7078	ACADL_ENSG00000115361								LINC01812_ENSG00000237013
673	OR7E19P	NR2E1_7101	AC002056.1_ENSG00000213683								AC105020.4_ENSG00000260892
674	OTOP1	ATP13A4_84239	CMBL_ENSG00000164237								AC100861.1_ENSG00000246582
675	RPL7AP58	HELT_391723	ANKDD1B_ENSG00000189045								PPP1R14D_ENSG00000166143
676	AP001458.2	LOC92821_29123	TMEM204_ENSG00000131634								FHOD3_ENSG00000134775
677	GKN1	B3GNTL1_146712	UACA_ENSG00000137831								HIVEP3_ENSG00000127124
678	MBD3L2B	C9ORF40_55071	AC089984.1_ENSG00000257410								AL022322.1_ENSG00000272720
679	FDPSP8	GJC1_10052	YTHDF1_ENSG00000149658								AC010163.1_ENSG00000229543
680	KRT8P50	HAUS1_115106	SNRPEP6_ENSG00000217824								CEACAM6_ENSG00000086548
681	MAB21L2	T.cell.CD8._CIBERSORT.ABS	LINC02532_ENSG00000235142								COL4A1_ENSG00000187498
682	PRSS21	LOC101928082_284948	LINC00475_ENSG00000225511								AL691482.3_ENSG00000249007
683	RPE65	C9ORF84_158401	OR2G6_ENSG00000188558								RAB27A_ENSG00000069974
684	TPT1P4	LINC00593_414926	PTGDR_ENSG00000168229								AASS_ENSG00000008311
685	VWA7	PCAT18_728606	SLC6A19_ENSG00000174358								EPB41L5_ENSG00000115109
686	AC142381.3	METTL23_124512	LIG3_ENSG00000005156								LRP1_ENSG00000123384
687	AC004938.1	CLHC1_130162	IRS1_ENSG00000169047								IL6ST_ENSG00000134352
688	TSPY8	COPS6_10980	YIF1A_ENSG00000174851								AC010616.1_ENSG00000268041
689	RPSAP32	NABP1_64859	HLA.DPA1_ENSG00000231389								MYRFL_ENSG00000166268
690	AC020629.1	SCIN_85477	RIOX2_ENSG00000170854								PRSS23_ENSG00000150687
691	NBPF22P	SRC_6714	ARHGAP15_ENSG00000075884								TRIOBP_ENSG00000100106
692	ABHD8	TAF9B_51616	TLN2_ENSG00000171914								GANAB_ENSG00000089597
693	AC138866.1	TTC9_23508	KSR1_ENSG00000141068								ETS1_ENSG00000134954
694	ACO2	PLD5_200150	HCFC1_ENSG00000172534								LINC01010_ENSG00000236700
695	APBA3	LOC115963_51764	TTPAL_ENSG00000124120								AC108860.2_ENSG00000261437
696	BLOC1S1	GAL_51083	HSD17B6_ENSG00000025423								AC133528.1_ENSG00000273113
697	CCDC85C	DLGAP2_9228	NA_ENSG00000259549								MUC3A_ENSG00000169894
698	CYCSP34	EDARADD_128178	RNF135_ENSG00000181481								GBP1_ENSG00000117228
699	DHH	FLJ20062_117246	DEFA1B_ENSG00000240247								THBS2_ENSG00000186340
700	DNMT3B	RHBDF1_64285	NME5_ENSG00000112981								BTNL9_ENSG00000165810
701	DPH6	LOC253271_6581	AC103591.2_ENSG00000213561								NA_ENSG00000261827
702	ERP29P1	SPATA16_83893	AC064875.1_ENSG00000225649								SHC1_ENSG00000160691
703	FAN1	MBL2_4153	GSDMC_ENSG00000147697								NA_ENSG00000184586
704	FUT10	DFNB30_53904	LGI4_ENSG00000153902								FBN3_ENSG00000142449
705	HIPK4	FBXL16_146330	AC008026.1_ENSG00000239246								PMM1_ENSG00000100417
706	HNRNPA1P37	PALD1_27143	AC010487.1_ENSG00000268225								CBLC_ENSG00000142273
707	KIAA1958	DKFZP434C128_81543	RRP1B_ENSG00000160208								SPACA4_ENSG00000177202
708	MAMDC2	TRPC1_7220	POPDC2_ENSG00000121577								INSYN2B_ENSG00000204767
709	MRPL44	OR6B3_150681	FBXO17_ENSG00000269190								AC008403.1_ENSG00000142235
710	NAPSA	KRT36_8689	DOCK8_ENSG00000107099								LDHA_ENSG00000134333
711	PEA15	LOC115919_922	PLAGL2_ENSG00000126003								ATP6AP2_ENSG00000182220
712	POMT2	VNN3_55350	GALNT9_ENSG00000182870								C9orf139_ENSG00000180539
713	PSMA2	LOC155236_445347	FCGR1A_ENSG00000150337								OLFML2A_ENSG00000185585
714	RAB28P5	OTOF_9381	YBX1P10_ENSG00000213866								CNRIP1_ENSG00000119865
715	RPA3	ACADVL_37	RN7SL8P_ENSG00000243352								ANKRD30B_ENSG00000180777
716	RSPO3	KIAA0167_116986	AC026369.2_ENSG00000256694								RRAGA_ENSG00000155876
717	RTKN2	KCNK6_9424	SAMD3_ENSG00000164483								FAM219A_ENSG00000164970
718	SLC34A3	KIAA1644_85352	SERBP1P5_ENSG00000249565								RAB3IP_ENSG00000127328
719	STS	N4BP3_23138	CYTH1_ENSG00000108669								TYRO3_ENSG00000092445
720	TEAD4	LOC100132338_5152	LINC02048_ENSG00000228271								TMEM115_ENSG00000126062
721	TEKT4	PTRH2_51651	HSPB2_ENSG00000170276								CAMK4_ENSG00000152495
722	TEX101	S100A16_140576	PRIM2_ENSG00000146143								CTSD_ENSG00000117984
723	VPS52	SEC16A_9919	AC126603.1_ENSG00000258628								HGS_ENSG00000185359
724	ZBTB5	LOC51770_8803	ZNF320_ENSG00000182986								NA_ENSG00000272792
725	ZNF556	UBAP1_51271	SLC6A11_ENSG00000132164								CAVIN1_ENSG00000177469
726	AC008417.1	DOK3_79930	CARD8_ENSG00000105483								LINC00622_ENSG00000260941
727	GRIA4	FCMR_9214	AC093827.3_ENSG00000251411								MAN1B1_ENSG00000177239
728	JPH4	GLIPR2_152007	FRZB_ENSG00000162998								COL12A1_ENSG00000111799
729	HLA.DQB2	RPS12_6206	H2AFX_ENSG00000188486								HSD3BP4_ENSG00000203855
730	AC006158.3	LOC204855_1379	CCNK_ENSG00000090061								MSRB3_ENSG00000174099
731	AC008147.4	FAM3D_131177	CCM2L_ENSG00000101331								AC073072.1_ENSG00000179428
732	AC107027.2	NEUROG2_63973	MFSD3_ENSG00000167700								RAB19_ENSG00000146955
733	AC239798.3	SGSM1_129049	AC007216.1_ENSG00000260488								MAB21L4_ENSG00000172478
734	AL132640.1	GLT1D1_144423	EDA2R_ENSG00000131080								DGKG_ENSG00000058866
735	AL365503.1	C2ORF72_257407	AC087468.1_ENSG00000271044								KLHDC2_ENSG00000165516
736	CDCA4P1	CCL18_6362	AC007229.1_ENSG00000267544								GPR37L1_ENSG00000170075
737	HSPD1P15	DPCD_25911	AL121871.1_ENSG00000225912								PPIB_ENSG00000166794
738	RBPMSLP	GNPTG_84572	TBXAS1_ENSG00000059377								AP000695.1_ENSG00000230479
739	RNA5SP390	HIATL1_84641	ZNF19_ENSG00000157429								STK17A_ENSG00000164543
740	TRAJ61	LIMS2_55679	DIRAS2_ENSG00000165023								ERAP2_ENSG00000164308
741	UBE2CP2	LOC283070_283070	DPEP2_ENSG00000167261								SEPT9_ENSG00000184640
742	Z83313.1	FIRRE_286467	NA_ENSG00000187667								BICC1_ENSG00000122870
743	ZNF705B	LOC102724483_9487	AC010226.1_ENSG00000249249								DENND2D_ENSG00000162777
744	PAX7	CFAP70_118491	RASSF6_ENSG00000169435								AC096537.2_ENSG00000234247
745	AC093520.2	PDZRN4_29951	TMIGD1_ENSG00000182271								ATP8A1_ENSG00000124406
746	AL583834.1	TBL1Y_90665	HOXA5_ENSG00000106004								PLXNB3_ENSG00000198753
747	HGFAC	TSLP_85480	ADGRL4_ENSG00000162618								LRRC10B_ENSG00000204950
748	OR8B9P	KIF1A_547	LINC00924_ENSG00000259134								PWWP2B_ENSG00000171813
749	TAAR3P	ARL8B_55207	AC012640.3_ENSG00000271715								LIMA1_ENSG00000050405
750	NANOGP10	CCDC69_26112	CALML4_ENSG00000129007								AC017033.1_ENSG00000271709
751	OR9I1	CCP110_9738	AC090150.2_ENSG00000253903								PIGT_ENSG00000124155
752	ALKBH1	GAS6_2621	AC093278.2_ENSG00000261269								AL078590.3_ENSG00000232310
753	ANXA2	LOC116252_8870	AC008429.2_ENSG00000253785								NA_ENSG00000261662
754	BAIAP2	SLC2A6_11182	PGDP1_ENSG00000265273								LINC00839_ENSG00000185904
755	BNIP1	C10ORF82_143379	PPIL1_ENSG00000137168								NPDC1_ENSG00000107281
756	C4A	C20orf92_149951	AGO2_ENSG00000123908								ANO9_ENSG00000185101
757	CAP1	EFCAB7_84455	CORO1B_ENSG00000172725								KRTAP5.2_ENSG00000205867
758	CATSPER2	GRAP_10750	IGFBP7_ENSG00000163453								EHD4_ENSG00000103966
759	CDK5RAP1	NFX1_4799	LINC00319_ENSG00000188660								MTND6P2_ENSG00000250389
760	CNIH2	RAB37_326624	GATAD2B_ENSG00000143614								RBMS3_ENSG00000144642
761	CORO7.PAM16	LMX1B_4010	COX7CP1_ENSG00000235957								LINC00519_ENSG00000258955
762	DDHD1	ZAN_7455	AC027559.1_ENSG00000259658								HTRA1_ENSG00000166033
763	FBXO34	SLC16A9_220963	AC091948.1_ENSG00000247199								AC233280.2_ENSG00000271662
764	GALNT3	C16ORF46_123775	ENPEP_ENSG00000138792								KLHL4_ENSG00000102271
765	GTF2H5	ACYP1_97	KPNA2_ENSG00000182481								SHCBP1_ENSG00000171241
766	HEMK1	ASPHD2_57168	GIMAP1_ENSG00000213203								SLC25A21.AS1_ENSG00000258708
767	IFITM1	PTCHD4_442213	PRUNE2_ENSG00000106772								SEMA7A_ENSG00000138623
768	IL17RC	CCDC103_388389	FCN3_ENSG00000142748								EMP3_ENSG00000142227
769	KDELR2	DIAPH1_1729	SPNS3_ENSG00000182557								GAPDH_ENSG00000111640
770	KHDC4	GNAO1_2775	GOLPH3_ENSG00000113384								AC093840.1_ENSG00000225356
771	KRT8P39	LOC115321_3768	VPS11_ENSG00000160695								AC013451.2_ENSG00000258976
772	LPCAT4	SPAG4_6676	YWHAZP5_ENSG00000213260								CATSPERB_ENSG00000133962
773	MAMDC4	TMCC3_57458	NA_ENSG00000182368								AK7_ENSG00000140057
774	MMS19	TMTC4_84899	PSME3_ENSG00000131467								PPA2_ENSG00000138777
775	MRPL13	MYOZ1_58529	AC015977.1_ENSG00000225024								SPART_ENSG00000133104
776	NFKBIL1	CD57.withdrawn_27087	MYCT1_ENSG00000120279								TCEAL9_ENSG00000185222
777	NPEPPS	LRRC59_55379	LMNB2_ENSG00000176619								AIM2_ENSG00000163568
778	NPIPB9	LINC01124_440925	LRRC59_ENSG00000108829								CARMIL3_ENSG00000186648
779	NPL	ARHGEF3_50650	DKC1_ENSG00000130826								NA_ENSG00000163486
780	PIP5K1A	BRIX1_55299	SPTBN2_ENSG00000173898								AC097376.2_ENSG00000273247
781	PLEKHB2	CDIPT_10423	CXCL17_ENSG00000189377								GPR161_ENSG00000143147
782	PRMT3	ESD_2098	AC022880.2_ENSG00000255457								STX17.AS1_ENSG00000255145
783	RAPGEFL1	FAM120A_23196	CASP17P_ENSG00000235505								ASCL2_ENSG00000183734
784	RBM23	KIAA1586_57691	RHOJ_ENSG00000126785								PRSS8_ENSG00000052344
785	RCOR1	NUAK2_81788	AC104837.1_ENSG00000235400								AC008555.4_ENSG00000271109
786	RGR	NUDT14_256281	CDH16_ENSG00000166589								KIFC3_ENSG00000140859
787	RPS15AP10	RNF144B_255488	SNX10_ENSG00000086300								AC009686.2_ENSG00000272264
788	SLC25A14	RPS27_6232	AGXT2_ENSG00000113492								SEC13_ENSG00000157020
789	SLC28A2	SF3A1_10291	MYRFL_ENSG00000166268								C7orf69_ENSG00000136275
790	STARD3NL	LOC221413_347734	PLAC9_ENSG00000189129								CASKIN1_ENSG00000167971
791	TBC1D3B	TMEM229B_161145	PTP4A2P2_ENSG00000254481								AL133553.1_ENSG00000224691
792	TGM1	COLCA2_120376	TDRKH_ENSG00000182134								AL591379.1_ENSG00000182021
793	TMEM50A	CRIP2_1397	ZC3H3_ENSG00000014164								AKAP7_ENSG00000118507
794	TRAM2	ELL_8178	LRMP_ENSG00000118308								UNC5A_ENSG00000113763
795	UBA7	KCNN1_3780	NA_ENSG00000260822								PPFIBP1_ENSG00000110841
796	VAMP1	FLJ13703_23276	ZNF777_ENSG00000196453								MNX1_ENSG00000130675
797	ZDHHC9	CLIM1_9124	AKIRIN2_ENSG00000135334								LPXN_ENSG00000110031
798	ZMYM1	ZBTB24_9841	STC1_ENSG00000159167								LINC01303_ENSG00000250548
799	AC004858.1	AHSP_51327	TMEM255B_ENSG00000184497								AC003070.1_ENSG00000267344
800	MSH5.SAPCD1	INHBC_3626	icgc_specimen_id								TMEM216_ENSG00000187049
801	TMEM212	BLK_640	PKMYT1_ENSG00000127564								FLNA_ENSG00000196924
802	AC073611.1	APBA2_321	STAU1_ENSG00000124214								SPOCD1_ENSG00000134668
803	AP005061.1	ARSE_415	HSF2BP_ENSG00000160207								FBXL16_ENSG00000127585
804	GJE1	ATP6V0E1_8992	AC138207.8_ENSG00000266865								FA2H_ENSG00000103089
805	SEPT7P7	BDNF.AS_497258	MLKL_ENSG00000168404								NA_ENSG00000272098
806	SFTPA1	ABRACL_58527	TRPC4_ENSG00000133107								SYT17_ENSG00000103528
807	AP005660.1	KBTBD11_9920	AC118754.1_ENSG00000183018								CMTM3_ENSG00000140931
808	CSAG4	LIG3_3980	WDFY3.AS2_ENSG00000180769								AC060766.1_ENSG00000267102
809	PSMC1P7	PIP4K2A_5305	ALG3_ENSG00000214160								NA_ENSG00000073009
810	AL158801.5	RARA_5914	AC108860.2_ENSG00000261437								SH2D2A_ENSG00000027869
811	ATE1.AS1	SH2B2_10603	TEDC2_ENSG00000162062								HEXB_ENSG00000049860
812	OR8B8	TMCO1_54499	CDH6_ENSG00000113361								LINC01411_ENSG00000249306
813	AP001542.1	TRIM45_80263	CALCR_ENSG00000004948								ARHGDIA_ENSG00000141522
814	IL20	USP20_10868	OLA1P1_ENSG00000213790								PPA1_ENSG00000180817
815	DUX4L50	KCNT1_57582	PRSS22_ENSG00000005001								FMNL2_ENSG00000157827
816	VN1R5	FOXB2_442425	ADCY4_ENSG00000129467								DGKI_ENSG00000157680
817	AMY2A	OR5AT1_284532	GMEB2_ENSG00000101216								ZNF365_ENSG00000138311
818	CCDC27	OR2T12_127064	TNFRSF14_ENSG00000157873								COL6A3_ENSG00000163359
819	SETP2	OR5A1_219982	RAB43P1_ENSG00000259856								SH2D3A_ENSG00000125731
820	DLK1	OR7A17_26333	RECQL4_ENSG00000160957								AL162725.1_ENSG00000237083
821	KRT80	LOC144152_147199	SMARCD2_ENSG00000108604								MFGE8_ENSG00000140545
822	KCTD9P3	SNORA29_677812	FATE1_ENSG00000147378								AC009974.1_ENSG00000272555
823	AP001024.1	PATE3_100169851	GAS2L3_ENSG00000139354								AC008763.1_ENSG00000268204
824	AFMID	BCH_7080	CASC1_ENSG00000118307								APOBEC3G_ENSG00000239713
825	AGAP4	CST7_8530	MARK2_ENSG00000072518								CKMT1B_ENSG00000237289
826	AKIRIN2	DNAL1_83544	HOXB.AS1_ENSG00000230148								TUBA1C_ENSG00000167553
827	ARIH2	GEMIN8_54960	SLC5A6_ENSG00000138074								MUC20P1_ENSG00000224769
828	C2orf74	LOC100421524_100272146	NDRG1_ENSG00000104419								ANO10_ENSG00000160746
829	DCAF10	NAAA_27163	STC2_ENSG00000113739								RN7SL381P_ENSG00000263968
830	DLG5	STXBP4_252983	ZFP64_ENSG00000020256								U52111.1_ENSG00000232725
831	GTF2H4	LOC441601_441601	GIMAP6_ENSG00000133561								IGF2R_ENSG00000197081
832	IGSF5	ELF4_2000	NXNL2_ENSG00000130045								SRGAP2C_ENSG00000171943
833	INPP5B	LOC201219_84311	AC098591.2_ENSG00000250568								CDC42BPG_ENSG00000171219
834	MKRN3	RASGEF1B_153020	AC002070.1_ENSG00000248636								DBNDD2_ENSG00000244274
835	MPP4	RUNX3_864	INTS7_ENSG00000143493								LARP6_ENSG00000166173
836	MVB12A	C16orf1_29800	TEAD3_ENSG00000007866								LINC00659_ENSG00000228705
837	NCOA4	LOC102724516_7763	PLEKHA2_ENSG00000169499								TMED9_ENSG00000184840
838	NDUFS3	RP1.63G5.5_114794	LDLR_ENSG00000130164								PI4K2A_ENSG00000155252
839	NGDN	SLC24A2_25769	DPH2_ENSG00000132768								F12_ENSG00000131187
840	NPRL2	UGT1A10_54575	FRRS1L_ENSG00000260230								PTPN14_ENSG00000152104
841	PACS2	LINC01341_149134	NOTCH4_ENSG00000204301								OR10Y1P_ENSG00000254403
842	POGZ	TMEM132B_114795	PPP6R1_ENSG00000105063								DMD_ENSG00000198947
843	SAXO2	IGSF9B_22997	BZW2_ENSG00000136261								ARHGAP4_ENSG00000089820
844	SMARCE1P1	LOC220720_2825	BDH1_ENSG00000161267								NA_ENSG00000227921
845	SPATA6	FAM229B_619208	DSP_ENSG00000096696								GMPPA_ENSG00000144591
846	SRGAP2D	CENPT_80152	NRP1_ENSG00000099250								AC008555.2_ENSG00000269086
847	TAF11	LOC90769_11345	LST1_ENSG00000204482								COL18A1_ENSG00000182871
848	TLR5	H2AFY2_55506	AC016924.1_ENSG00000250934								PGK1_ENSG00000102144
849	TMEM260	JAK2_3717	TCEA3_ENSG00000204219								GPRACR_ENSG00000196979
850	TRGV5P	LOC100129789_220930	KHSRP_ENSG00000088247								PRSS16_ENSG00000112812
851	VPS37D	NID1_4811	IL3RA_ENSG00000185291								TGOLN2_ENSG00000152291
852	XPC	PTPRN2_5799	ARID1A_ENSG00000117713								MITF_ENSG00000187098
853	YBX1P4	PXK_54899	HMOX1_ENSG00000100292								TNNI3_ENSG00000129991
854	ZNF300P1	TMC8_147138	BBOX1_ENSG00000129151								AC025419.1_ENSG00000250748
855	VSIG10L2	WRNIP1_56897	LINC01508_ENSG00000231107								DUSP2_ENSG00000158050
856	RPSAP13	SGPP2_130367	ZNF596_ENSG00000172748								AC072052.1_ENSG00000231359
857	AC090287.1	NTSR1_4923	CASP12_ENSG00000204403								RPS29_ENSG00000213741
858	CTSLP2	C19ORF35_374872	NA_ENSG00000232833								GRM4_ENSG00000124493
859	MTCO1P12	DDX42_11325	RIT1_ENSG00000143622								AC003092.1_ENSG00000236453
860	AC103591.1	DOCK8_81704	DAG1_ENSG00000173402								DNAH3_ENSG00000158486
861	PSMA6P2	GIMAP5_55340	VKORC1L1_ENSG00000196715								WNT8B_ENSG00000075290
862	RPL29P2	IFT20_90410	DDB2_ENSG00000134574								CPQ_ENSG00000104324
863	LMNTD1	LOC146360_81533	LSM12P1_ENSG00000232024								ASTL_ENSG00000188886
864	AL031864.2	LPAR5_57121	TMED6_ENSG00000157315								AC006064.1_ENSG00000245667
865	OR1D5	LOC115942_54820	TMEM200A_ENSG00000164484								GPR176_ENSG00000166073
866	SFTA3	NR4A2_4929	PCNX3_ENSG00000197136								PLA2G10_ENSG00000069764
867	EIF2S2P2	FLJ44790_9885	PDZK1_ENSG00000174827								C1R_ENSG00000159403
868	AC022080.1	LOC144785_5042	GAPT_ENSG00000175857								SOWAHB_ENSG00000186212
869	OR8G2P	LOR_4014	SLC13A5_ENSG00000141485								PLS1_ENSG00000120756
870	TBC1D3P5	GRIN1_2902	FAM219B_ENSG00000178761								AC108463.2_ENSG00000230499
871	ADAMDEC1	CLEC2D_29121	RPS4XP11_ENSG00000234335								TYRP1_ENSG00000107165
872	CSDC2	EEA1_8411	AC009302.1_ENSG00000233868								FMNL3_ENSG00000161791
873	ZNF670.ZNF695	GPR160_26996	PLXDC1_ENSG00000161381								TMEM255A_ENSG00000125355
874	CLIC1P1	PSD4_23550	GNGT2_ENSG00000167083								PORCN_ENSG00000102312
875	PCDH11Y	FAM47A_158724	PCDH12_ENSG00000113555								LPAR4_ENSG00000147145
876	RCC2P7	LOC651293_132203	ATG2A_ENSG00000110046								RAB25_ENSG00000132698
877	HSFX2	LOC285629_285629	LRFN3_ENSG00000126243								CEACAM7_ENSG00000007306
878	AC010285.2	MAB21L3_126868	ZNF707_ENSG00000181135								DDO_ENSG00000203797
879	MRPS17P9	SLC22A1_6580	NA_ENSG00000267701								TPD52_ENSG00000076554
880	AC016831.3	SLFN12L_342615	AC233279.1_ENSG00000235916								RNH1_ENSG00000023191
881	TCEAL2	AMZ2_51321	ANXA4_ENSG00000196975								AC009518.1_ENSG00000224865
882	TBX10	DCTPP1_79077	MTFP1_ENSG00000242114								MMP1_ENSG00000196611
883	AL158801.1	DTNB_1838	CBLN3_ENSG00000139899								ELF3_ENSG00000163435
884	HNRNPCP6	FAT2_2196	ETV4_ENSG00000175832								ABLIM3_ENSG00000173210
885	TRIM53AP	PDGFRL_5157	PITX1_ENSG00000069011								AL391422.4_ENSG00000270504
886	AC104986.1	PLCB2_5330	POLR3B_ENSG00000013503								FUT1_ENSG00000174951
887	AL139805.1	WFIKKN1_117166	ARHGAP42_ENSG00000165895								PDCD2L_ENSG00000126249
888	AL589743.6	ZBED2_79413	C1orf162_ENSG00000143110								CHST13_ENSG00000180767
889	ANAPC10	CFLAR_8837	LILRA1_ENSG00000104974								EMC7_ENSG00000134153
890	CARD6	LYSMD1_388695	CCDC30_ENSG00000186409								SLFN5_ENSG00000166750
891	CHST14	LOC654081_5144	NETO2_ENSG00000171208								AL162727.1_ENSG00000233817
892	CPT2	GOV_9545	NA_ENSG00000226505								ENPP4_ENSG00000001561
893	CYP2C19	RGS14_10636	ENTPD1_ENSG00000138185								ERP44_ENSG00000023318
894	DAAM2	RPS29_6235	AC025884.2_ENSG00000259098								LINC01117_ENSG00000224577
895	DYNC1I2	TMEM136_219902	MGARP_ENSG00000137463								KRTAP5.1_ENSG00000205869
896	FUBP1	LOC197336_197335	YTHDF2P1_ENSG00000270503								AL356740.1_ENSG00000267868
897	GRIPAP1	hfb101_10782	MEX3D_ENSG00000181588								PIP4P2_ENSG00000155099
898	GRM7	PVALB_5816	MTMR11_ENSG00000014914								SHISA4_ENSG00000198892
899	GYPC	CDK15_65061	RNU5B.4P_ENSG00000200378								KCNC3_ENSG00000131398
900	HAUS4	NDFIP2_54602	SRPK1_ENSG00000096063								PALM2.AKAP2_ENSG00000157654
901	IFNAR1	SNX30_401548	PTPRB_ENSG00000127329								GJC1_ENSG00000182963
902	MAIP1	TDRD9_122402	PPRC1_ENSG00000148840								CEP41_ENSG00000106477
903	MBOAT2	SNORA63_6043	C11orf54_ENSG00000182919								APCDD1L.DT_ENSG00000231290
904	MSH5	FAM224B_401629	TRIM52_ENSG00000183718								FAM83H_ENSG00000180921
905	MYT1L	ARHGDIG_398	AGBL3_ENSG00000146856								PLPP1_ENSG00000067113
906	NFE2L3P1	AMZ2P1_201283	DVL3_ENSG00000161202								CLDN7_ENSG00000181885
907	NPIPA9	C1ORF56_54964	DSC3_ENSG00000134762								LINC01358_ENSG00000237352
908	PGAM4	GPATCH3_63906	SCN4B_ENSG00000177098								CLUHP3_ENSG00000131797
909	PRR36	HDGFRP2_84717	EIF3KP1_ENSG00000175749								PCNPP3_ENSG00000213344
910	RAB32	TESPA1_9840	TRMT6_ENSG00000089195								MKRN2OS_ENSG00000225526
911	RBP2	FLJ25157_7325	ZG16_ENSG00000174992								AC055854.1_ENSG00000253125
912	SELENBP1	VNN2_8875	AP003559.1_ENSG00000256443								SHROOM3_ENSG00000138771
913	SHPK	LOC221759_154386	BX088651.4_ENSG00000237357								C5orf60_ENSG00000204661
914	SLC6A17	GABBR2_9568	RASGRP2_ENSG00000068831								AP001007.3_ENSG00000259290
915	SNURF	CAV3_859	FGR_ENSG00000000938								SEMA5A_ENSG00000112902
916	SPAG4	LOC147549_220136	LINC01116_ENSG00000163364								FBXO34_ENSG00000178974
917	TP53BP1	HS3ST3B1_9953	LDB2_ENSG00000169744								MFSD6L_ENSG00000185156
918	TSPYL2	CD96_10225	SPSB3_ENSG00000162032								PRR16_ENSG00000184838
919	UBE2V2	ITGA10_8515	INSR_ENSG00000171105								AL596330.1_ENSG00000229400
920	YBX1	SLA2_84174	AP001000.1_ENSG00000254612								NA_ENSG00000259758
921	ZNF329	TMEM129_92305	POLI_ENSG00000101751								TMPRSS13_ENSG00000137747
922	ZNF717	VSX1_30813	KLHL6.AS1_ENSG00000242522								SLC39A13_ENSG00000165915
923	AC005587.1	PANX3_116337	LINC01111_ENSG00000254300								ODC1.DT_ENSG00000257135
924	AP000436.1	LOC115586_63928	GOLGA8VP_ENSG00000259236								TBC1D10A_ENSG00000099992
925	RPL23AP66	CRYBA2_1412	LINC01197_ENSG00000248441								RECQL_ENSG00000004700
926	RPL27P12	VSIG1_340547	CC2D2A_ENSG00000048342								AC108463.3_ENSG00000271590
927	KRT78	BCL2_596	AC046176.1_ENSG00000236814								COBL_ENSG00000106078
928	RHOT1P3	CENPQ_55166	MS4A14_ENSG00000166928								MAP7_ENSG00000135525
929	SPRR1B	IFT27_11020	CKAP4_ENSG00000136026								AC022424.1_ENSG00000250579
930	NLRP10	NTN1_9423	KLHL25_ENSG00000183655								PSD4_ENSG00000125637
931	CST2	SYT3_84258	BTNL9_ENSG00000165810								WIPI1_ENSG00000070540
932	UGT1A8	FAM83A.AS1_100131726	AL356289.1_ENSG00000226133								KLHDC9_ENSG00000162755
933	SPEM2	C10ORF95_79946	EPB41L4A.AS1_ENSG00000224032								CCN2_ENSG00000118523
934	C6orf118	LOC158267_80709	NA_ENSG00000215527								LINC00327_ENSG00000232977
935	RPL23AP84	C17ORF96_100170841	CLK4_ENSG00000113240								WBP1LP2_ENSG00000250474
936	C4orf17	DUSP6_1848	C1orf54_ENSG00000118292								COL4A2_ENSG00000134871
937	AC097638.1	FAM185A_222234	AC137932.2_ENSG00000261253								BMP1_ENSG00000168487
938	AGAP13P	FBXO43_286151	tumour_histological_type								FBXO7_ENSG00000100225
939	ABCB11	KAZALD1_81621	NA_ENSG00000087916								ASCL5_ENSG00000232237
940	OMP	LOC100129637_100129637	AC099687.1_ENSG00000255243								AC037450.1_ENSG00000253171
941	FKBPL	LOC642852_642852	AC244035.1_ENSG00000226780								TTYH3_ENSG00000136295
942	AL669983.1	MLF1_4291	LPAR6_ENSG00000139679								AC082651.1_ENSG00000240687
943	MICA	NMNAT2_23057	C8orf58_ENSG00000241852								AC106712.1_ENSG00000241280
944	AL034397.1	RBFOX2_23543	ECE2_ENSG00000145194								RTL9_ENSG00000243978
945	AP001636.1	SIT1_27240	AC127502.1_ENSG00000215302								DMC1_ENSG00000100206
946	OR11H2	TIPARP_25976	ADCY5_ENSG00000173175								MPP4_ENSG00000082126
947	RFPL4AL1	POTEC_388468	DUOX2_ENSG00000140279								RPP25_ENSG00000178718
948	TUFMP1	DFNB10_64699	FAM104A_ENSG00000133193								SNRPB2_ENSG00000125870
949	DIRAS3	KCNK12_56660	NNMT_ENSG00000166741								CLIC4P1_ENSG00000236739
950	AC093433.1	OR1F10_4992	NA_ENSG00000273237								AC018512.1_ENSG00000262560
951	ADAM10	LOC154371_2939	DUOXA2_ENSG00000140274								STOML1_ENSG00000067221
952	ATP23	ALS2CR12_130540	UBN1_ENSG00000118900								AC108134.1_ENSG00000205890
953	BBS1	ADGRG3_222487	PTGER1_ENSG00000160951								CD151_ENSG00000177697
954	BZW1P2	FAM227A_646851	PTDSS1_ENSG00000156471								ZDHHC11B_ENSG00000206077
955	C5orf24	NCOA7_135112	AC009237.14_ENSG00000272913								ATP6V1E1_ENSG00000131100
956	C8orf48	POLR3D_661	SMTNL2_ENSG00000188176								LINC01563_ENSG00000236819
957	DNAJC17	SMAGP_57228	TMSB4XP2_ENSG00000188765								NEBL_ENSG00000078114
958	EFNA4	TSPYL5_85453	USP42_ENSG00000106346								AMN_ENSG00000166126
959	FAM86C2P	UBE2Z_65264	MIR155HG_ENSG00000234883								MAL2.AS1_ENSG00000253972
960	FBXO10	C18orf49_54877	AC087482.1_ENSG00000259347								AL031123.1_ENSG00000226281
961	GPRASP1	EDAR_10913	MIR497HG_ENSG00000267532								C11orf52_ENSG00000149300
962	HDHD2	CKMT1A_548596	AC007344.1_ENSG00000260850								PTHLH_ENSG00000087494
963	HMGXB3	CLNK_116449	NHS.AS1_ENSG00000230020								NA_ENSG00000182909
964	IGFBP7	LOC161464_388015	LINC02043_ENSG00000232233								LZTS1_ENSG00000061337
965	IQCD	CMTM5_116173	ERG_ENSG00000157554								NEK6_ENSG00000119408
966	JMJD7.PLA2G4B	LOC133740_56135	ELK1_ENSG00000126767								HBA1_ENSG00000206172
967	LY6G5B	SLPI_6590	FBXL18_ENSG00000155034								MYH9_ENSG00000100345
968	MFSD1	IQCA1_79781	UPF1_ENSG00000005007								ERAP1_ENSG00000164307
969	MFSD14C	CCR6_1235	MYH14_ENSG00000105357								SACS_ENSG00000151835
970	MYL12A	MAPK10_5602	CNKSR2_ENSG00000149970								GCH1_ENSG00000131979
971	NOTCH4	NIPSNAP1_8508	SMIM6_ENSG00000259120								LINC02184_ENSG00000260854
972	NTAN1	PIP4K2B_8396	PRRG2_ENSG00000126460								LRPAP1_ENSG00000163956
973	PAIP2	PRKCSH_5589	UBE2V1P2_ENSG00000214192								TMEM45A_ENSG00000181458
974	PDLIM4	PRKX_5613	AC026992.2_ENSG00000261634								NOTCH2_ENSG00000134250
975	RGL2	KIAA0282_114088	PRR19_ENSG00000188368								NEBL.AS1_ENSG00000231920
976	RPS6P25	WISP3_8838	RTP2_ENSG00000198471								DOC2A_ENSG00000149927
977	RPSAP21	TFF3_7033	PAX2_ENSG00000075891								MAP3K21_ENSG00000143674
978	SETD5	PIH1D2_120379	AC134349.1_ENSG00000256712								NA_ENSG00000255864
979	TLCD1	H1FX.AS1_339942	RTL10_ENSG00000215012								DLG3_ENSG00000082458
980	TNNC1	KIF21B_23046	SLC5A9_ENSG00000117834								ENPP2_ENSG00000136960
981	UBE2J1	MZF1.AS1_100131691	FAM205C_ENSG00000187791								PDLIM4_ENSG00000131435
982	USP44	PAXIP1.AS1_202781	CPO_ENSG00000144410								GNS_ENSG00000135677
983	ZNF783	MSRA_4482	FRMD3_ENSG00000172159								LINC01638_ENSG00000233521
984	TMEM40	RPL12_6136	POM121L10P_ENSG00000224124								KIAA1549L_ENSG00000110427
985	TRIM54	TRIML1_339976	KL_ENSG00000133116								TBX2_ENSG00000121068
986	LINC01399	AP2B1_163	USB1_ENSG00000103005								EXPH5_ENSG00000110723
987	AC092017.2	ARHGDIB_397	NHP2P1_ENSG00000105988								AC016026.1_ENSG00000093100
988	AC004383.1	N4h_113189	AC103957.2_ENSG00000254153								LHFPL6_ENSG00000183722
989	RPL23AP57	CIRH1A_84916	RPLP0P2_ENSG00000243742								PRR36_ENSG00000183248
990	TIGD3	LOC221659_51439	RIPOR3_ENSG00000042062								XYLT2_ENSG00000015532
991	PRAP1	LRRC23_10233	ARSE_ENSG00000157399								GNA14_ENSG00000156049
992	AL354983.1	PPP1R9A_55607	CCDC110_ENSG00000168491								BTN3A2_ENSG00000186470
993	SNX6P1	LOC254109_387496	SLC52A2_ENSG00000185803								AK5_ENSG00000154027
994	AL020996.2	SGPP1_81537	NUS1P1_ENSG00000235636								ILDR1_ENSG00000145103
995	HNRNPKP1	TSNAXIP1_55815	INSIG2_ENSG00000125629								AC004945.1_ENSG00000222024
996	P2RX2	CLCN1_1180	GAPDHP71_ENSG00000213376								AL353729.1_ENSG00000243695
997	DDX51	LINC00895_150185	KLHL32_ENSG00000186231								AP000866.5_ENSG00000255045
998	NPC1L1	FAM81B_153643	AC136632.2_ENSG00000251211								ZBTB44_ENSG00000196323
999	MBD3L3	CDC42_998	PPDPFL_ENSG00000168333								AC140479.2_ENSG00000230650
1000	PPIAP83	LCK_3932	KCNJ16_ENSG00000153822								TESC_ENSG00000088992
1001	HSPE1P9	MRM1_79922	AC107021.2_ENSG00000261051								RBMY2QP_ENSG00000236718
1002	PWWP2AP1	NME1.NME2_654364	HNRNPM_ENSG00000099783								RMND5B_ENSG00000145916
1003	AC023162.1	NPRL2_10641	CPEB2_ENSG00000137449								CC2D1B_ENSG00000154222
1004	AKR1B1P7	PDE6B_5158	IFITM4P_ENSG00000235821								C1orf210_ENSG00000253313
1005	RSU1P1	SLAMF6_114836	PCSK9_ENSG00000169174								SHROOM4_ENSG00000158352
1006	OR1N1	SLC35B1_10237	SAC3D1_ENSG00000168061								ICAM1_ENSG00000090339
1007	AC004837.1	SLC9A3R1_9368	SPCS1_ENSG00000114902								FNDC3B_ENSG00000075420
1008	MTND4P32	SPOCK2_9806	MYO9A_ENSG00000066933								SLC22A31_ENSG00000259803
1009	ZSCAN5B	LOC645752_645752	MITF_ENSG00000187098								REM2_ENSG00000139890
1010	GUSBP6	C4orf5_51778	WNT7B_ENSG00000188064								MYO5C_ENSG00000128833
1011	RANBP20P	PRSS1_5644	RABIF_ENSG00000183155								TUBBP5_ENSG00000159247
1012	CYP4F29P	CELA1_1990	AC025265.1_ENSG00000257681								NA_ENSG00000250588
1013	AC136632.2	CDHR2_54825	ITGA1_ENSG00000213949								NOXO1_ENSG00000196408
1014	CNOT6LP1	FAM129C_199786	COX4I2_ENSG00000131055								AC092384.3_ENSG00000261226
1015	OR8A1	SNHG20_654434	EXOC3L1_ENSG00000179044								TLK2P2_ENSG00000228828
1016	PPIAP6	CPXM2_119587	TSACC_ENSG00000163467								STRBP_ENSG00000165209
1017	AASDH	FAM167A_83648	TNFSF12_ENSG00000239697								NA_ENSG00000269396
1018	AC011451.2	FBXO16_157574	AL353803.1_ENSG00000226355								AC011476.3_ENSG00000267265
1019	AC023141.4	LOC65669_9735	LINC01714_ENSG00000227634								NRBP1_ENSG00000115216
1020	AC090517.4	LOC116279_5272	AC093162.1_ENSG00000230299								POFUT2_ENSG00000186866
1021	ACKR3	SLC2A8_29988	SELENOTP1_ENSG00000233846								GADD45G_ENSG00000130222
1022	AGO3	SMAX2_7317	PDGFD_ENSG00000170962								AP001625.2_ENSG00000235772
1023	ALG5	TAS2R38_5726	DEPP1_ENSG00000165507								PHLDA3_ENSG00000174307
1024	AMDHD1	ABCG1_9619	NA_ENSG00000183405								RTL8C_ENSG00000134590
1025	ANKRA2	AJAP1_55966	PNCK_ENSG00000130822								NA_ENSG00000260523
1026	ANOS1	NOMO3_408050	HMGA1P1_ENSG00000236683								XK_ENSG00000047597
1027	ARPC2	PPFIBP2_8495	CLDN2_ENSG00000165376								MUC7_ENSG00000171195
1028	ATOX1	RNF157_114804	MMP23B_ENSG00000189409								SDF4_ENSG00000078808
1029	ATP13A4	SALL3_27164	HMGN2P17_ENSG00000238249								AC073957.3_ENSG00000273151
1030	ATP6V0D1	LINC00691_152024	FAM167B_ENSG00000183615								ATXN1_ENSG00000124788
1031	BEAN1	ADCY7_113	NA_ENSG00000273389								TNFRSF1A_ENSG00000067182
1032	BRF1	DPY19L2P2_349152	FAM228B_ENSG00000219626								DLC1_ENSG00000164741
1033	DNAJC15	EFTUD2_9343	CYFIP2_ENSG00000055163								VAMP3_ENSG00000049245
1034	EMILIN2	NSF_4905	GORASP2_ENSG00000115806								KRT73.AS1_ENSG00000257495
1035	EPX	FLJ37858_55824	PTTG1IP_ENSG00000183255								MARVELD2_ENSG00000152939
1036	GGT7	LOC102724296_5573	SLC4A4_ENSG00000080493								KIAA0930_ENSG00000100364
1037	GOLGA2P5	LOC86335_55615	TIMD4_ENSG00000145850								AC104063.1_ENSG00000248749
1038	GP1BA	SLC29A4_222962	VEPH1_ENSG00000197415								HCG11_ENSG00000228223
1039	GUSBP4	TAFI95_9013	CTXN3_ENSG00000205279								USH1G_ENSG00000182040
1040	L3HYPDH	TTC26_79989	AC007389.3_ENSG00000235725								AL355353.1_ENSG00000270761
1041	LUM	DIRAS2_54769	CHCHD3P3_ENSG00000214973								ADAMTS9.AS2_ENSG00000241684
1042	LXN	SCARNA16_677781	BTF3L4P2_ENSG00000213189								KATNAL1_ENSG00000102781
1043	MED12	TIMD4_91937	ZNF37CP_ENSG00000151963								KDF1_ENSG00000175707
1044	MRPS12	ANKRD29_147463	PRRC2A_ENSG00000204469								OR7E101P_ENSG00000227019
1045	NFS1	LOC100131091_339210	BMPR1AP1_ENSG00000219642								TP53I11_ENSG00000175274
1046	NPIPB2	LOC102723892_84433	RGCC_ENSG00000102760								RMND5A_ENSG00000153561
1047	PABPC1P4	CHL1_10752	ARHGEF11_ENSG00000132694								CATSPERG_ENSG00000099338
1048	PDK2	DAPP1_27071	GOLGA8H_ENSG00000261794								AC009269.4_ENSG00000259744
1049	RAB15	DTX1_1840	AC116651.1_ENSG00000273133								ENPP1_ENSG00000197594
1050	RAC1	FANCH_2175	ZBED8_ENSG00000221886								AC116351.2_ENSG00000272347
1051	RBM17P4	GJD3_125111	PSMB8.AS1_ENSG00000204261								SERPINB8_ENSG00000166401
1052	RCOR3	ITGB3_3690	FGFBP2_ENSG00000137441								ACOT7_ENSG00000097021
1053	RPL12P44	LOC102724833_4245	MYOM2_ENSG00000036448								WDR1_ENSG00000071127
1054	RPL23AP11	PCBD2_84105	NA_ENSG00000239587								SH3GL1_ENSG00000141985
1055	RPS4XP17	PIGT_51604	NOL6_ENSG00000165271								NUCB1_ENSG00000104805
1056	RSAD1	PIP5K1B_8395	CCDC146_ENSG00000135205								PTTG1IP_ENSG00000183255
1057	SLC10A3	SIAH2_6478	RHEBP1_ENSG00000229927								AL163051.1_ENSG00000260806
1058	SPAG8	SLC31A1_1317	JADE1_ENSG00000077684								COL13A1_ENSG00000197467
1059	SYNCRIP	ZNFN3A1_64754	RAC3_ENSG00000169750								TEC_ENSG00000135605
1060	WDR89	LOC101928789_11262	GSTA7P_ENSG00000237674								RNF44_ENSG00000146083
1061	AC009452.1	TK2_7084	RANBP9_ENSG00000010017								NA_ENSG00000237792
1062	NKX2.1	TTC38_55020	AC097468.3_ENSG00000272644								AL022324.3_ENSG00000272942
1063	PRAMEF26	ZNF879_345462	AC026979.3_ENSG00000272375								PGAM1_ENSG00000171314
1064	RPL17P49	LOC116365_23563	GAPDHP63_ENSG00000218582								PPP2R2B_ENSG00000156475
1065	AP002748.2	EPHA1_2041	BCL2L12_ENSG00000126453								E2F5_ENSG00000133740
1066	AP003040.1	SDR42E1_93517	AL671883.2_ENSG00000271581								CES4A_ENSG00000172824
1067	FAM86GP	BATF_10538	CD244_ENSG00000122223								BTD_ENSG00000169814
1068	HNRNPA1P26	KAPPA.200_55561	AL161804.1_ENSG00000259039								MBNL2_ENSG00000139793
1069	AC087721.2	CEBPG_1054	NLRC3_ENSG00000167984								AL133367.1_ENSG00000260285
1070	AC233968.1	CNPY4_245812	BCL9_ENSG00000116128								ACTBL2_ENSG00000169067
1071	INO80B.WBP1	PTPRCAP_5790	EPHA1_ENSG00000146904								OBSCN.AS1_ENSG00000162913
1072	SPEF1	SLC25A27_9481	GAPDHP40_ENSG00000248626								FRMD5_ENSG00000171877
1073	COX6B1P1	STAC_6769	FILNC1_ENSG00000231426								MUC1_ENSG00000185499
1074	PADI3	LOC85658_65110	AC129507.3_ENSG00000262558								AL008721.1_ENSG00000272798
1075	PSMC1P3	FAM179A_165186	NA_ENSG00000203843								TMEM30B_ENSG00000182107
1076	AC145285.4	ZNF831_128611	ZFPL1_ENSG00000162300								AL136038.4_ENSG00000270878
1077	POU5F1P6	B9D1_27077	SRXN1_ENSG00000271303								FGF5_ENSG00000138675
1078	FO538757.1	LOC221713_347744	LAGE3_ENSG00000196976								NA_ENSG00000173876
1079	AC087477.6	CCDC107_203260	LINC01886_ENSG00000224568								CBR3_ENSG00000159231
1080	POTEF	DISP2_85455	NA_ENSG00000182502								MICAL3_ENSG00000243156
1081	ABCC12	LDLRAD3_143458	SH2D3C_ENSG00000095370								C20orf194_ENSG00000088854
1082	RLN2	MRGPRF_116535	LHFPL6_ENSG00000183722								AL445470.1_ENSG00000234754
1083	MAGEB16	CYCSP52_360155	ESRP1_ENSG00000104413								EVI5_ENSG00000067208
1084	NF1P5	OR1J4_26219	DDR1.DT_ENSG00000237775								ELF3.AS1_ENSG00000234678
1085	AC023141.7	LOC283856_283856	TERF1P5_ENSG00000226361								RANBP17_ENSG00000204764
1086	MLN	INSL3_3640	NA_ENSG00000237721								ASS1_ENSG00000130707
1087	AC010624.4	SH2D1B_117157	FABP3_ENSG00000121769								ARF4_ENSG00000168374
1088	AC011492.1	BACE1_23621	AP2A1_ENSG00000196961								SOAT1_ENSG00000057252
1089	AC022616.8	BAG6_7917	GRHL3_ENSG00000158055								LY96_ENSG00000154589
1090	AC026956.1	CD2_914	GTF2IRD2B_ENSG00000174428								CLDN14_ENSG00000159261
1091	AC073310.1	CD3E_916	PSD3_ENSG00000156011								AL357992.1_ENSG00000236591
1092	AC073349.2	EPHX3_79852	HELZ2_ENSG00000130589								TMEM184B_ENSG00000198792
1093	AC097474.1	ID4_3400	NPM1P21_ENSG00000248578								CARMIL2_ENSG00000159753
1094	AC108120.1	LOC654342_654342	PSMD3_ENSG00000108344								BRI3BP_ENSG00000184992
1095	AL354980.1	LOXL3_84695	DHRS4L2_ENSG00000187630								ESRP2_ENSG00000103067
1096	AL591503.3	RPGRIP1L_23322	TIGD5_ENSG00000179886								NOA1_ENSG00000084092
1097	DEFB103A	B.cell.naive_XCELL	AC005077.4_ENSG00000230882								KRTAP5.AS1_ENSG00000233930
1098	DEFB103B	CEACAM6_4680	NA_ENSG00000130201								AC138466.1_ENSG00000256312
1099	DEFB129	LOC154576_259197	HAND2.AS1_ENSG00000237125								SLC40A1_ENSG00000138449
1100	DNAJB3	ABI1_10006	FZD4_ENSG00000174804								CCDC80_ENSG00000091986
1101	GNL2P1	ANKLE1_126549	LINC02202_ENSG00000245812								APOL2_ENSG00000128335
1102	GSX2	CAPS2_84698	AC093510.2_ENSG00000260871								DZIP1L_ENSG00000158163
1103	GUCA2B	MGC11337_85301	ANO4_ENSG00000151572								RBMS1_ENSG00000153250
1104	HMGB3P6	CYFIP1_23191	PRKAR2A_ENSG00000114302								SERPINB7_ENSG00000166396
1105	KRT76	GPS1_2873	ZNF696_ENSG00000185730								LINC01505_ENSG00000234229
1106	MRGPRX1	GRK6_2870	LINC01268_ENSG00000227502								NUDT14_ENSG00000183828
1107	MROH5	JAG2_3714	HMGB1P5_ENSG00000132967								TRIM22_ENSG00000132274
1108	OR10A7	LOC101929847_388152	PCED1B.AS1_ENSG00000247774								NA_ENSG00000122497
1109	OR6C2	PIGK_10026	MFAP2_ENSG00000117122								NA_ENSG00000262951
1110	RNA5SP155	RAB29_8934	LMO2_ENSG00000135363								CAPN8_ENSG00000203697
1111	RNA5SP257	SENP3_26168	AP002956.1_ENSG00000076706								ZNF518A_ENSG00000177853
1112	RPS15AP25	LOC91974_206358	AC010329.1_ENSG00000268416								LAPTM4A_ENSG00000068697
1113	TCP10L2	TTC39C_125488	WASHC3_ENSG00000120860								OPHN1_ENSG00000079482
1114	TMEM274P	ZBTB2_57621	LINC00173_ENSG00000196668								FBN1_ENSG00000166147
1115	TMIGD1	C20orf65_149699	BRCC3_ENSG00000185515								MTA1_ENSG00000182979
1116	TSPY9P	EPHA8_2046	AKAP8_ENSG00000105127								OS9_ENSG00000135506
1117	UGT2B24P	DOK6_220164	FAM177B_ENSG00000197520								SAR1AP2_ENSG00000213170
1118	UQCRFS1P3	ANKRD40_91369	AC090409.2_ENSG00000267316								LINC01998_ENSG00000243321
1119	AAAS	LINC00346_283487	P2RY2_ENSG00000175591								LRRN2_ENSG00000170382
1120	AC008073.3	EFCAB13_124989	SPHK2_ENSG00000063176								F2RL2_ENSG00000164220
1121	AC012531.3	CEP19_84984	RPL17P50_ENSG00000213700								CATSPER1_ENSG00000175294
1122	AC139256.1	KIAA0825_285600	ENOSF1_ENSG00000132199								TRPM3_ENSG00000083067
1123	AL049840.6	JAK3_3718	TRPM3_ENSG00000083067								NCMAP_ENSG00000184454
1124	AL139094.1	KIAA0922_23240	TFAP2C_ENSG00000087510								WASIR2_ENSG00000231439
1125	APH1B	MOB1A_55233	AC092894.1_ENSG00000243081								KANK1_ENSG00000107104
1126	ATG5	NRB54_4841	SF3A3P1_ENSG00000230568								PDX1_ENSG00000139515
1127	BZW1	RHOH_399	AC136475.2_ENSG00000254910								AC007342.4_ENSG00000261804
1128	C11orf96	S100B_6285	AC073316.2_ENSG00000231892								INHBA_ENSG00000122641
1129	CAPN9	SGIP1_84251	ACADVL_ENSG00000072778								PDE1C_ENSG00000154678
1130	CCDC173	HRD_6905	LINC01011_ENSG00000244041								STRIP2_ENSG00000128578
1131	CCDC84	TMEM218_219854	AL080248.1_ENSG00000238102								BAIAP3_ENSG00000007516
1132	CD68	TNFRSF10C_8794	AL122058.1_ENSG00000226308								AL358472.3_ENSG00000273026
1133	CSKMT	LOC220973_79290	AC026992.1_ENSG00000259504								LINC01119_ENSG00000239332
1134	CTBP2P8	TTLL2_83887	AL391845.2_ENSG00000233542								ALDH5A1_ENSG00000112294
1135	CTCF	LOC116041_56134	WDR54_ENSG00000005448								WIPF1_ENSG00000115935
1136	DCDC2B	C16ORF58_64755	SLC17A4_ENSG00000146039								TRPM5_ENSG00000070985
1137	DCLK1	VPS9D1_9605	GBA3_ENSG00000249948								CASZ1_ENSG00000130940
1138	DDX28	CCND2_894	AC008132.2_ENSG00000239989								AC007750.1_ENSG00000236841
1139	EID2B	CD244_51744	PDK1_ENSG00000152256								ZBTB45P2_ENSG00000226065
1140	GBA2	CLN5_1203	NLRC4_ENSG00000091106								LAPTM5_ENSG00000162511
1141	GEMIN4	EB1_9167	AL138826.1_ENSG00000226733								LINC01198_ENSG00000231817
1142	GNA11	FAHD2B_151313	NA_ENSG00000184886								AL023284.4_ENSG00000260418
1143	HADHB	LOC87246_27086	TMEM185B_ENSG00000226479								FAM3C_ENSG00000196937
1144	HEXB	HPSE_10855	BRD7P2_ENSG00000184100								SSH1_ENSG00000084112
1145	HLA.J	IQCC_55721	CSNK2A3_ENSG00000254598								KRT8P35_ENSG00000242841
1146	HSPA8	LGALS9C_654346	AL157931.1_ENSG00000262198								ZNF552_ENSG00000178935
1147	JCAD	LOC86618_220594	PABPC1_ENSG00000070756								L34079.3_ENSG00000269583
1148	KAZALD1	MLH3_27030	LINC02285_ENSG00000259004								ABHD12_ENSG00000100997
1149	KDR	PHPT1_29085	FLT4_ENSG00000037280								PTPN1_ENSG00000196396
1150	LOX	POFUT2_23275	COX7A1_ENSG00000161281								VCAN_ENSG00000038427
1151	MIEF1	ZNF79_7633	DDIT4L_ENSG00000145358								AC104472.1_ENSG00000214919
1152	NPIPA1	KCTD8_386617	NAT8B_ENSG00000204872								GNG2_ENSG00000186469
1153	NPIPB7	LOC120712_245802	AC147651.4_ENSG00000237181								ARHGAP44_ENSG00000006740
1154	PCK2	CYP4X1_260293	AC108134.3_ENSG00000262370								ZEB2.AS1_ENSG00000238057
1155	PPT1	ARSK_153642	GJA4_ENSG00000187513								GPX8_ENSG00000164294
1156	PRKD1	CXXC1_30827	NA_ENSG00000138294								SERINC3_ENSG00000132824
1157	RPAIN	GMEB1_10691	SLC15A4_ENSG00000139370								NAPSB_ENSG00000131401
1158	RPS15AP1	LMO2_4005	TPPP3_ENSG00000159713								KRT18P20_ENSG00000257758
1159	SAR1B	POU2F2_5452	ABI3_ENSG00000108798								APCDD1L_ENSG00000198768
1160	SAT2	RPL27A_6157	GIPC2_ENSG00000137960								FSTL1_ENSG00000163430
1161	SEC11C	SH2D2A_9047	AC083964.1_ENSG00000272293								GPR160_ENSG00000173890
1162	SLC12A2	SOCS1_8651	B9D2_ENSG00000123810								SLC5A1_ENSG00000100170
1163	SMDT1	TCF7_6932	AC010201.1_ENSG00000271259								PNPLA7_ENSG00000130653
1164	SPECC1	NK.cell_MCPCOUNTER	IAPP_ENSG00000121351								AC080011.1_ENSG00000257294
1165	SRGAP2	Monocyte_QUANTISEQ	KRT17_ENSG00000128422								AC090673.1_ENSG00000256083
1166	TAC4	DPP10_57628	DNAH11_ENSG00000105877								AC063976.2_ENSG00000224431
1167	TEX21P	TMEM151A_256472	PIP4K2C_ENSG00000166908								C6orf132_ENSG00000188112
1168	TIAF1	AGPAT2_10555	PARVG_ENSG00000138964								RN7SL731P_ENSG00000264501
1169	TMEM208	ANKRD27_84079	ZNHIT2_ENSG00000174276								ADAP1_ENSG00000105963
1170	USP51	CCL4L1_388372	KIAA1522_ENSG00000162522								EMC3_ENSG00000125037
1171	XPO6	DUSP2_1844	GPR4_ENSG00000177464								AL445235.1_ENSG00000235143
1172	ZCCHC24	FAM78A_286336	ADRM1_ENSG00000130706								OVOL1_ENSG00000172818
1173	ZKSCAN4	IKZF3_22806	BTN3A1_ENSG00000026950								LZTS1.AS1_ENSG00000253733
1174	ZNF212	MCAM_4162	ARHGAP24_ENSG00000138639								AKT3_ENSG00000117020
1175	ZNF862	P2RY8_286530	HSD3B7_ENSG00000099377								C1QTNF2_ENSG00000145861
1176	ZSWIM8	PRICKLE1_144165	NAA50_ENSG00000121579								FAM3C2_ENSG00000174028
1177	ZNF560	OR2A11P_393046	COL9A3_ENSG00000092758								NA_ENSG00000261353
1178	MROH2A	OR8D2_283160	AC008554.2_ENSG00000269043								AC020551.1_ENSG00000250993
1179	DCAF8L1	ARPC5L_81873	SLC47A1_ENSG00000142494								STARD13_ENSG00000133121
1180	FEN1P1	C12ORF29_91298	GLIS1_ENSG00000174332								TMEM101_ENSG00000091947
1181	AC010095.1	DYX1C1_161582	PLA2G16_ENSG00000176485								ACTG1P15_ENSG00000259904
1182	AC092647.2	EPB41_2035	RPRD1B_ENSG00000101413								ALOX12B_ENSG00000179477
1183	AC018645.1	PCED1B_91523	SREBF2_ENSG00000198911								CAPN13_ENSG00000162949
1184	AC073264.1	SMIM11_54065	KRT5_ENSG00000186081								MAGED2_ENSG00000102316
1185	AC113385.3	LINC00426_100188949	C1orf53_ENSG00000203724								SPANXA2_ENSG00000203926
1186	AL117339.5	RPS14_6208	NA_ENSG00000272373								PCDHAC1_ENSG00000248383
1187	RASGEF1C	RRAS2_22800	DNAAF2_ENSG00000165506								CXCL17_ENSG00000189377
1188	SLC6A10P	TADA3_10474	DRAM1_ENSG00000136048								INSL3_ENSG00000248099
1189	ZNF311	FLJ36199_360023	OVOL2_ENSG00000125850								GPR35_ENSG00000178623
1190	AL451050.1	ZNF23_7571	AC138207.5_ENSG00000265743								AC124944.2_ENSG00000231443
1191	GNG8	LOC392622_389458	UBAP2L_ENSG00000143569								RCN2_ENSG00000117906
1192	HNRNPA1P69	C12ORF77_196415	ABCA13_ENSG00000179869								RASAL1_ENSG00000111344
1193	TRDJ1	NIM1K_167359	AC005632.2_ENSG00000261596								ZP4_ENSG00000116996
1194	PAICSP3	SLC19A3_80704	COL26A1_ENSG00000160963								CMTM8_ENSG00000170293
1195	TBC1D3P2	AHDC1_27245	HSD3B2_ENSG00000203859								AC009005.1_ENSG00000267751
1196	AC023389.2	BASP1_10409	FAM110D_ENSG00000197245								SRMS_ENSG00000125508
1197	MAPK6P1	RABL6_55684	TPK1_ENSG00000196511								CLSTN1_ENSG00000171603
1198	RPL37P1	DEF6_50619	DYNC2LI1_ENSG00000138036								AP5S1_ENSG00000125843
1199	ASB12	LOC100507145_399959	SLCO1C1_ENSG00000139155								TUBB6_ENSG00000176014
1200	AC138749.1	MPPED2_744	TRIB1_ENSG00000173334								ADAMTS6_ENSG00000049192
1201	CYP21A2	PYCR1_5831	COA7_ENSG00000162377								AC022915.2_ENSG00000253608
1202	EIF1P6	UVRAG_7405	AC008555.2_ENSG00000269086								STK10_ENSG00000072786
1203	AC126177.4	ADAMTS20_80070	SEPT4_ENSG00000108387								AL358334.2_ENSG00000258711
1204	ZNF723	DKFZp686K16132_22848	PARP1_ENSG00000143799								RAP1GAP2_ENSG00000132359
1205	RPSAP8	ANKRD10_55608	KLK11_ENSG00000167757								PRYP4_ENSG00000172283
1206	ABCA13	ARL11_115761	LINC00887_ENSG00000214145								PLA2G4F_ENSG00000168907
1207	AC004898.1	BEGAIN_57596	HS3ST6_ENSG00000162040								KHK_ENSG00000138030
1208	AC104763.1	OXLD1_339229	FMO1_ENSG00000010932								AGA_ENSG00000038002
1209	ACOX1	CD3D_915	GAPDH_ENSG00000111640								NRP1_ENSG00000099250
1210	ACTR2	PPP1R16A_84988	SCARNA9_ENSG00000254911								ACOD1_ENSG00000102794
1211	ANKRD13D	RAP2B_5912	OTX1_ENSG00000115507								CUBN_ENSG00000107611
1212	ARFGAP3	RILPL2_196383	PEMT_ENSG00000133027								MIR3681HG_ENSG00000224184
1213	ARL17A	LOC100131600_55423	DENND3_ENSG00000105339								SDCBP_ENSG00000137575
1214	ATP2B1	SMARCA2_6595	SLC25A25_ENSG00000148339								KLF9_ENSG00000119138
1215	BST1	TRMU_55687	RXFP1_ENSG00000171509								NA_ENSG00000176354
1216	C19orf57	KRBOX4_55634	SLC22A11_ENSG00000168065								PIK3AP1_ENSG00000155629
1217	C1orf56	TTTY2_60439	FXYD2_ENSG00000137731								AC092327.2_ENSG00000269826
1218	CCSER1	CST5_1473	NA_ENSG00000216197								RGS20_ENSG00000147509
1219	COG1	CD200R1L_344807	EIF4A3_ENSG00000141543								C11orf54_ENSG00000182919
1220	COL9A1	SNCB_6620	LRRN1_ENSG00000175928								OPN1SW_ENSG00000128617
1221	CPNE9	ACTR3_10096	ARHGEF15_ENSG00000198844								DOCK10_ENSG00000135905
1222	CYP3A7.CYP3A51P	CD27_939	ASPSCR1_ENSG00000169696								LINC02599_ENSG00000233858
1223	DCP1A	ECI1_1632	LINC01033_ENSG00000249069								FOXA1_ENSG00000129514
1224	DLGAP1	FGD6_55785	AC005699.1_ENSG00000249631								CAMK2A_ENSG00000070808
1225	EFR3A	HECA_51696	AC025175.1_ENSG00000272416								NECTIN3_ENSG00000177707
1226	FAM102B	CERS2_29956	PSMD2_ENSG00000175166								ECE1_ENSG00000117298
1227	FAM57A	LOC90110_90110	ZNF160_ENSG00000170949								ZNF165_ENSG00000197279
1228	MGMT	KAT7_11143	AL031058.1_ENSG00000261189								PYGB_ENSG00000100994
1229	MINK1	JADE2_23338	ENO1_ENSG00000074800								NOMO1_ENSG00000103512
1230	MKS1	SLC39A7_7922	DNMT1_ENSG00000130816								USH1C_ENSG00000006611
1231	MRPL45P2	SNAPC1_6617	AC091390.3_ENSG00000239486								NA_ENSG00000269996
1232	MSL3P1	STAT4_6775	SMPDL3A_ENSG00000172594								SLC4A7_ENSG00000033867
1233	MYO7B	TRIM23_373	MAP3K9_ENSG00000006432								MAPK13_ENSG00000156711
1234	NEDD8.MDP1	UGT2B7_7364	ERICH4_ENSG00000204978								NA_ENSG00000268549
1235	NPM1P32	DKFZp566K0524_143162	HRC_ENSG00000130528								CAMK1G_ENSG00000008118
1236	NRL	LOC340344_730130	ZNF230_ENSG00000159882								AL627309.6_ENSG00000268903
1237	OSGIN1	CCL3L1_6349	TXNDC15_ENSG00000113621								RNF145_ENSG00000145860
1238	PARVB	E2F7_144455	AL590666.3_ENSG00000237588								SYNC_ENSG00000162520
1239	PBDC1	EOMES_8320	CCDC178_ENSG00000166960								TIGD1_ENSG00000221944
1240	PCBP1	GMNN_51053	LINC00501_ENSG00000203645								ALOX5_ENSG00000012779
1241	PDGFRL	HERC1_8925	ARHGEF28_ENSG00000214944								PRICKLE2_ENSG00000163637
1242	RPAP2P1	HOPX_84525	ADNP_ENSG00000101126								CD5_ENSG00000110448
1243	RPL29P11	HSPBAP1_79663	AL024507.2_ENSG00000272476								CNTNAP1_ENSG00000108797
1244	RTF2	URAHP_100130015	SRP9P1_ENSG00000180581								POLK_ENSG00000122008
1245	SEC14L6	LRRC45_201255	CIB4_ENSG00000157884								SERPINA5_ENSG00000188488
1246	SEC22A	PEX12_5193	AL031429.2_ENSG00000269933								TMEM63C_ENSG00000165548
1247	SLC25A39P1	LOC222226_64792	AC112777.1_ENSG00000256663								XKR3_ENSG00000172967
1248	SMARCD3	RCAN3_11123	GGT3P_ENSG00000197421								SEC24A_ENSG00000113615
1249	SMURF1	RLTPR_146206	AC022101.1_ENSG00000250328								AC129507.3_ENSG00000262558
1250	SNX2	RNF43_54894	MIR513C_ENSG00000216171								NA_ENSG00000206082
1251	SOCS5P4	RRP12_23223	KDR_ENSG00000128052								PXN_ENSG00000089159
1252	SPAG16	ITIH1_3697	CDYL_ENSG00000153046								RCAN1_ENSG00000159200
1253	SPDYE5	FAM133A_286499	FCGR1B_ENSG00000198019								AC137630.1_ENSG00000223343
1254	SRP19	GFI1B_8328	NA_ENSG00000227603								CACNA1B_ENSG00000148408
1255	STRN3	C7ORF72_100130988	PDIA3P1_ENSG00000180867								AL121578.3_ENSG00000259977
1256	TCHP	TMEM132E_124842	CTPS1_ENSG00000171793								ZNF711_ENSG00000147180
1257	TET1	FASLG_356	AC093525.5_ENSG00000261288								CYBB_ENSG00000165168
1258	TMEM151B	FLJ11219_54482	TCFL5_ENSG00000101190								SMAD3_ENSG00000166949
1259	UNC5B	EWSR1_2130	GRHL2_ENSG00000083307								FLT4_ENSG00000037280
1260	UXS1	NEURL1_9148	C21orf62_ENSG00000205929								SLC23A2_ENSG00000089057
1261	WDR27	PABPC1L2A_340529	ZNF33CP_ENSG00000235197								AL451069.3_ENSG00000234311
1262	ZACN	LHFPL3.AS2_723809	AL021068.1_ENSG00000213062								LINC01342_ENSG00000223823
1263	ZNF248	MGC5423_10554	NA_ENSG00000272019								KCNT1_ENSG00000107147
1264	ZNF282	BATF3_55509	MRPL12_ENSG00000262814								PPP2R3A_ENSG00000073711
1265	ZNF322	HENMT1_113802	TRABD2B_ENSG00000269113								LINC01833_ENSG00000259439
1266	ZNF485	FLJ20467_56683	SYT9_ENSG00000170743								KMT5C_ENSG00000133247
1267	ZNF671	CYB5D1_124637	CCDC102B_ENSG00000150636								STIMATE_ENSG00000213533
1268	ZNF750	HGS_9146	GUCY1A1_ENSG00000164116								AL162725.2_ENSG00000237153
1269	RNA5SP141	LBX2.AS1_151534	TMCC1_ENSG00000172765								NUDT16P1_ENSG00000246082
1270	SOX5P1	NOMO1_23420	ZBTB9_ENSG00000213588								MORF4L2_ENSG00000123562
1271	AC084121.13	PAXIP1_22976	SCAP_ENSG00000114650								ANGPT1_ENSG00000154188
1272	AL353579.1	PLEKHA4_57664	ERCC5_ENSG00000134899								PCSK4_ENSG00000115257
1273	GPR6	SYNGR3_9143	RPS7P10_ENSG00000226525								AL133330.1_ENSG00000251194
1274	IFNA4	LOC116315_81619	BMP7_ENSG00000101144								SYNE1.AS1_ENSG00000234577
1275	KATNBL1P6	CLRN3_119467	NA_ENSG00000272992								AL355916.1_ENSG00000232774
1276	LSP1P3	HCG2P7_80867	ZC2HC1C_ENSG00000119703								NA_ENSG00000223380
1277	RNASEH1P2	CYP4F12_66002	TMEM88_ENSG00000167874								NPNT_ENSG00000168743
1278	KRT20	UBE2Q2P3_100134869	MAGED1_ENSG00000179222								PGAP2_ENSG00000148985
1279	NPM1P48	ALPK2_115701	GLYATL1_ENSG00000166840								EIF2AK4_ENSG00000128829
1280	PPIAP58	CPT1A_1374	AC015660.2_ENSG00000259760								AC063923.1_ENSG00000239288
1281	AC021006.3	FAM43A_131583	BOLA3P3_ENSG00000213630								HK1_ENSG00000156515
1282	FABP5P10	HNRNPA2B1_3181	AC125807.1_ENSG00000234589								COL16A1_ENSG00000084636
1283	LDHAP7	MSK18_3675	POLR2D_ENSG00000144231								NA_ENSG00000154768
1284	FTCD	LBX2_85474	PKHD1_ENSG00000170927								FFAR4_ENSG00000186188
1285	GABRQ	PSMD7_5713	SLC6A8_ENSG00000130821								ATP6V0D2_ENSG00000147614
1286	NUP210P3	SCN4B_6330	ATG16L2_ENSG00000168010								BTN2A2_ENSG00000124508
1287	FAM43B	ZAP70_7535	TNFAIP6_ENSG00000123610								IL17REL_ENSG00000188263
1288	GRIN3B	HIST1H1T_3010	B3GALNT2_ENSG00000162885								ANLN_ENSG00000011426
1289	PKP3	MUSK_4593	AL033381.2_ENSG00000270937								NA_ENSG00000270010
1290	PNCK	LOC100129055_100129055	TMEM273_ENSG00000204161								MST1R_ENSG00000164078
1291	S100A14	KRTAP5.6_440023	FCAMR_ENSG00000162897								SDHAP3_ENSG00000185986
1292	AL355987.1	GP5_2814	NMRK1_ENSG00000106733								MIR222HG_ENSG00000270069
1293	AL589935.2	ANKRD45_339416	CDHR3_ENSG00000128536								AC009166.1_ENSG00000261238
1294	GRPEL2P2	FAM66C_440078	AP003465.2_ENSG00000270131								NCS1_ENSG00000107130
1295	AC115115.1	ABLIM2_84448	PSORS1C3_ENSG00000204528								MAFA_ENSG00000182759
1296	OR2M2	MGC13276_478	MTIF3_ENSG00000122033								AC005046.1_ENSG00000273055
1297	SAR1AP3	CCDC25_55246	GPRIN3_ENSG00000185477								FAM83F_ENSG00000133477
1298	AC005779.2	LOC115990_81620	AL121820.2_ENSG00000259038								AL078590.2_ENSG00000231971
1299	PUDPP2	LOC125450_81035	JPH2_ENSG00000149596								CORO1C_ENSG00000110880
1300	AL929601.4	BAIAP2.AS1_440465	COP1_ENSG00000143207								AC100791.2_ENSG00000262768
1301	TERB2	MRPS18B_28973	ZNF763_ENSG00000197054								MRPL45P1_ENSG00000232508
1302	AC022137.3	ROBO2_6092	CEP85_ENSG00000130695								CNFN_ENSG00000105427
1303	AL122020.1	SEC61B_10952	HSPA12A_ENSG00000165868								LINC01443_ENSG00000266554
1304	CRB2	STAT6_6778	SLC12A8_ENSG00000221955								AL132780.1_ENSG00000257285
1305	SAMD5	TMEM6_58986	LINC02611_ENSG00000226791								RASA3_ENSG00000185989
1306	TMEM38A	TTC22_55001	ABLIM3_ENSG00000173210								SLC39A12_ENSG00000148482
1307	FAM25E	RAB39A_54734	VWF_ENSG00000110799								AC019257.1_ENSG00000253764
1308	AC117470.1	HSPC187_25865	POLR1A_ENSG00000068654								SNX2P2_ENSG00000236460
1309	AC007215.1	ALS2CR11_151254	ARHGEF10_ENSG00000104728								L2HGDH_ENSG00000087299
1310	B3GALNT2P1	BAZ2A_11176	LRP2BP_ENSG00000109771								ZCCHC9_ENSG00000131732
1311	GLULP6	CEP89_84902	RUFY1_ENSG00000176783								P3H2_ENSG00000090530
1312	PRR23C	CECR2_27443	PSMD1_ENSG00000173692								IGSF3_ENSG00000143061
1313	DNER	DEK_7913	LACTB2.AS1_ENSG00000246366								PROB1_ENSG00000228672
1314	AC010328.2	EEF1B2_1933	GRIK3_ENSG00000163873								AC005180.1_ENSG00000267405
1315	AC011825.1	GPRASP2_114928	GNB1L_ENSG00000185838								SFTA2_ENSG00000196260
1316	FRG2	HEATR6_63897	AC092375.2_ENSG00000260306								AP003559.1_ENSG00000256443
1317	AC007494.1	LMLN_89782	CCDC191_ENSG00000163617								C6orf99_ENSG00000203711
1318	AC068946.1	MAP4K1_11184	WDR77_ENSG00000116455								DDR2_ENSG00000162733
1319	AGBL2	TGR_27430	NEK6_ENSG00000119408								AC090578.1_ENSG00000253553
1320	AJUBA	MPV17L2_84769	AC078899.1_ENSG00000213985								PLIN3_ENSG00000105355
1321	AL353692.1	PER1_5187	EPHA7_ENSG00000135333								AC007938.1_ENSG00000259920
1322	ALOX15P1	PVRIG_79037	ALG1L15P_ENSG00000242017								AP000977.1_ENSG00000246790
1323	ANO8	ZNF440_126070	KIAA0895L_ENSG00000196123								SHD_ENSG00000105251
1324	ARHGAP18	RTP5_285093	TSEN15_ENSG00000198860								KLHL28_ENSG00000179454
1325	BX664615.1	OR8K3_219473	LINC02323_ENSG00000259230								PRR15_ENSG00000176532
1326	CARD14	ZNF280A_129025	KCNK3_ENSG00000171303								AC007362.1_ENSG00000225216
1327	CDK8	SCRA1_3110	AC005884.1_ENSG00000267207								AL353593.3_ENSG00000270110
1328	CES1	OR10G2_26534	RPL14P1_ENSG00000139239								PDGFRB_ENSG00000113721
1329	CFB	HAPLN4_404037	PAM_ENSG00000145730								RFTN1_ENSG00000131378
1330	CLCN2	VCF_6899	ARHGEF4_ENSG00000136002								HOMER3_ENSG00000051128
1331	CTDSPL	AMT_275	BRD7P4_ENSG00000218676								AC097468.1_ENSG00000224090
1332	DNAJC10	B4GALT6_9331	AFAP1L1_ENSG00000157510								TTC39A_ENSG00000085831
1333	GHRL	FLJ37576_114899	E2F3_ENSG00000112242								COPS7A_ENSG00000111652
1334	HDAC11	C6ORF89_221477	RGL1_ENSG00000143344								EIF3I_ENSG00000084623
1335	HERC2P9	LOC96177_8646	AC009502.1_ENSG00000227308								TMEM151A_ENSG00000179292
1336	HOXB3	CWC27_10283	ITGB2.AS1_ENSG00000227039								GNA12_ENSG00000146535
1337	KDM5B	EFEMP2_30008	UBQLN4P1_ENSG00000241627								ARFGAP1_ENSG00000101199
1338	KIAA1147	HMGXB4_10042	SLC27A4_ENSG00000167114								NA_ENSG00000230259
1339	KLC4	LHX6_26468	NA_ENSG00000248175								NKPD1_ENSG00000179846
1340	LAMB2	LPIN1_23175	AC027612.3_ENSG00000232531								NGFR_ENSG00000064300
1341	LRRC37A9P	LRWD1_222229	NMUR1_ENSG00000171596								WDR91_ENSG00000105875
1342	MFAP1	LTB_4050	AC009060.1_ENSG00000247228								SELENON_ENSG00000162430
1343	MFSD14A	MLX_6945	LSR_ENSG00000105699								SRPX2_ENSG00000102359
1344	MNDA	MRPL10_124995	TPGS1_ENSG00000141933								TMEM105_ENSG00000185332
1345	NRM	NES_10763	AC121758.1_ENSG00000258679								TPI1_ENSG00000111669
1346	PCIF1	P2RY2_5029	C5orf49_ENSG00000215217								CHST3_ENSG00000122863
1347	PLA2R1	PLCH2_9651	LYPD3_ENSG00000124466								CD164L2_ENSG00000174950
1348	PNMA1	RASGRP2_10235	KIR3DL1_ENSG00000167633								MT2P1_ENSG00000162840
1349	POMT1	RASGRP3_25780	CHRM3.AS1_ENSG00000234601								AC011472.3_ENSG00000267576
1350	PPT2	RRBP1_6238	LGALS12_ENSG00000133317								ADRA2C_ENSG00000184160
1351	SAE1	TNFRSF11B_4982	F8_ENSG00000185010								CAP2_ENSG00000112186
1352	SETD2	OR10AD1_121275	WASH7P_ENSG00000227232								EDNRB_ENSG00000136160
1353	SLC23A3	LRRTM4_80059	UGT2B7_ENSG00000171234								RPL32P29_ENSG00000244270
1354	SOCS7	CDH26_60437	AL109615.2_ENSG00000231881								NA_ENSG00000269928
1355	SPATA2L	LOC100507192_79814	SLCO4C1_ENSG00000173930								GALNT6_ENSG00000139629
1356	TCTN2	CD24_100133941	BNIP3_ENSG00000176171								AC090197.1_ENSG00000253837
1357	TEAD3	DPY19L4_286148	NME8_ENSG00000086288								ACSL3_ENSG00000123983
1358	TSPAN17	SUSD6_9766	HARBI1_ENSG00000180423								EOGT_ENSG00000163378
1359	TTC32	ZMIZ1.AS1_283050	FAM83D_ENSG00000101447								TMEM43_ENSG00000170876
1360	UNC5CL	LOC100130166_284837	NA_ENSG00000231518								IL1RAPL1_ENSG00000169306
1361	VIPAS39	POMC_5443	NA_ENSG00000237416								ZMYM2_ENSG00000121741
1362	WFS1	SERPINA3_12	CYP2J2_ENSG00000134716								SSR1_ENSG00000124783
1363	ZNF577	TATDN2_9797	MMAA_ENSG00000151611								FAM153C_ENSG00000204677
1364	ZNF91	TESK1_7016	CD300A_ENSG00000167851								LINC00460_ENSG00000233532
1365	KLK2	CRYGC_1420	NME6_ENSG00000172113								GCNT1P3_ENSG00000231047
1366	FAM181B	NKX2.2_4821	TRIM21_ENSG00000132109								ACTBP7_ENSG00000185607
1367	ALOX12B	GAGE1_2543	HIVEP1_ENSG00000095951								HIF3A_ENSG00000124440
1368	AL356317.1	MPZL3_196264	AC044810.2_ENSG00000254951								TIMP1_ENSG00000102265
1369	RPSAP15	T.cell.regulatory..Tregs._CIBERSORT	AC015726.1_ENSG00000270091								AC008403.4_ENSG00000269814
1370	AC064862.1	TMEM189.UBE2V1_387522	AC097518.1_ENSG00000249008								SPANXA1_ENSG00000198021
1371	CYP2W1	DTHD1_401124	FBXO15_ENSG00000141665								LY6G5C_ENSG00000204428
1372	DGAT2L6	TMPRSS9_360200	F2RL3_ENSG00000127533								AC103957.2_ENSG00000254153
1373	HHATL	GNG3_2785	AC104563.1_ENSG00000240036								RORA.AS1_ENSG00000245534
1374	SLC22A10	MIR4697HG_283174	SELENOI_ENSG00000138018								ALDH1A3_ENSG00000184254
1375	AC010385.1	AADAT_51166	ALDH8A1_ENSG00000118514								PANK2_ENSG00000125779
1376	MTCYBP37	C9ORF116_138162	GATB_ENSG00000059691								CACNA1F_ENSG00000102001
1377	OR11H12	DNASE1L1_1774	GZMH_ENSG00000100450								NYNRIN_ENSG00000205978
1378	AC138915.2	FAM195B_348262	SLC39A3_ENSG00000141873								PRDM12_ENSG00000130711
1379	AGR3	KLF2_10365	MSH4_ENSG00000057468								MAPKBP1_ENSG00000137802
1380	DDX6P1	MATK_4145	NPY1R_ENSG00000164128								FAP_ENSG00000078098
1381	MTND5P28	RFC3_5983	WNT5A.AS1_ENSG00000244586								MGAT4A_ENSG00000071073
1382	TACC1P1	S100A1_6271	PTGES3P3_ENSG00000229204								NKX3.1_ENSG00000167034
1383	TBC1D3D	SNF8_11267	UCN3_ENSG00000178473								TRIM51CP_ENSG00000249910
1384	AC121334.1	STXBP2_6813	GMDS_ENSG00000112699								JAKMIP1_ENSG00000152969
1385	CYP46A4P	TMOD3_29766	SULT1C4_ENSG00000198075								AL354707.1_ENSG00000225489
1386	DPP3P2	TAC2_6863	SAP30_ENSG00000164105								NA_ENSG00000170616
1387	PPATP1	LINC00906_148145	S1PR2_ENSG00000267534								PIEZO2_ENSG00000154864
1388	IGHV3.36	TMEM179_388021	CLPTM1_ENSG00000104853								LRRC31_ENSG00000114248
1389	AL138827.1	NME5_8382	NCAPD3_ENSG00000151503								COL27A1_ENSG00000196739
1390	GDF3	LHX9_56956	MED30_ENSG00000164758								INPP5J_ENSG00000185133
1391	TAT	SNORA71E_677821	TMLHE.AS1_ENSG00000224533								RPL7P39_ENSG00000243020
1392	AC007237.1	ADORA2A_135	HOXD8_ENSG00000175879								TDRD5_ENSG00000162782
1393	CFAP299	HSPC131_4848	PFDN1_ENSG00000113068								MANF_ENSG00000145050
1394	NYX	COBL_23242	AC011752.1_ENSG00000231204								AC004830.1_ENSG00000228204
1395	AL080251.1	GNG2_54331	TTC16_ENSG00000167094								CNTNAP3B_ENSG00000154529
1396	HNF1A	IL33_90865	AC005083.1_ENSG00000233834								PAX3_ENSG00000135903
1397	PCDHB17P	KBTBD8_84541	LINC01506_ENSG00000234506								NCSTN_ENSG00000162736
1398	BX005214.3	RIC1_57589	RIBC1_ENSG00000158423								PRRG2_ENSG00000126460
1399	MTDHP4	LOC90246_90246	DPF3_ENSG00000205683								LNCSRLR_ENSG00000240032
1400	PRR18	SHP.1L_5777	AC015688.6_ENSG00000266872								NPHS1_ENSG00000161270
1401	SDR42E1P5	RPL18A_6142	MTRNR2L9_ENSG00000255633								LINC01787_ENSG00000231987
1402	ANKRD20A6P	SLC12A5_57468	ATP2A2_ENSG00000174437								ARRDC1_ENSG00000197070
1403	ADH7	SUSD3_203328	SARAF_ENSG00000133872								AC060766.4_ENSG00000267547
1404	NXPE2P1	ZNF766_90321	TAL1_ENSG00000162367								KRT18P23_ENSG00000215333
1405	FTH1P21	SOX30_11063	POLD1_ENSG00000062822								MYB_ENSG00000118513
1406	TRIM26	KRTAP5.AS1_338651	RRN3P1_ENSG00000248124								LINC00941_ENSG00000235884
1407		C6ORF165_154313	AC138207.6_ENSG00000265798								NDEL1_ENSG00000166579
1408		LOC89959_171558	BET1P1_ENSG00000241134								DPYD_ENSG00000188641
1409		OTUD7A_161725	AL591178.2_ENSG00000230703								TMED5_ENSG00000117500
1410		EPHB3_2049	C19orf44_ENSG00000105072								AP001471.1_ENSG00000227438
1411		HIP1R_9026	AC078906.1_ENSG00000253317								AC026471.3_ENSG00000260740
1412		LMAN1_3998	CTSW_ENSG00000172543								AC078842.2_ENSG00000231114
1413		MAML3_55534	LINC02244_ENSG00000259590								LINC02055_ENSG00000254101
1414		METAP1D_254042	SEPSECS_ENSG00000109618								AC008649.2_ENSG00000267375
1415		LOC654093_4771	AC007566.1_ENSG00000244055								NA_ENSG00000231435
1416		PDE4C_5143	AC009154.1_ENSG00000261161								AL023754.1_ENSG00000224260
1417		LOC129132_5880	AC084117.1_ENSG00000256006								CKMT1A_ENSG00000223572
1418		LOC158216_5900	RF00283_ENSG00000252139								PPP4R3A_ENSG00000100796
1419		RPL13AP20_387841	ATP9A_ENSG00000054793								AC105105.1_ENSG00000267257
1420		SS18L2_51188	AUNIP_ENSG00000127423								TCAF2_ENSG00000170379
1421		TNFRSF25_8718	SDAD1P1_ENSG00000228451								AC114284.1_ENSG00000248927
1422		TRIP12_9320	CAD_ENSG00000084774								TNFRSF12A_ENSG00000006327
1423		WBSCR16_81554	ADAM28_ENSG00000042980								IL10RA_ENSG00000110324
1424		WDR24_84219	AL360219.1_ENSG00000273264								RPS26P21_ENSG00000242829
1425		ZNF490_57474	LYPLA1P3_ENSG00000218350								SALL1_ENSG00000103449
1426		T.cell.CD4..memory.activated_CIBERSORT	TPT1P9_ENSG00000234782								PLP1_ENSG00000123560
1427		OR8A1_390275	WWC2.AS2_ENSG00000251359								AC026412.1_ENSG00000188002
1428		CLC_1178	NA_ENSG00000255242								AC136443.1_ENSG00000254609
1429		GAL3ST2_64090	SPAAR_ENSG00000235387								NAP1L4P1_ENSG00000177173
1430		TUBAL3_79861	POC1A_ENSG00000164087								NA_ENSG00000188971
1431		CLECL1_160365	NECTIN1_ENSG00000110400								NA_ENSG00000152022
1432		LOC100134052_53347	CRYAB_ENSG00000109846								NAV2_ENSG00000166833
1433		ANXA6_309	DUSP1_ENSG00000120129								MIR100HG_ENSG00000255248
1434		LOC115312_30818	AC063919.1_ENSG00000251448								LINC01977_ENSG00000262772
1435		LOC100130691_100130691	CAPN1_ENSG00000014216								FAM86DP_ENSG00000244026
1436		SCZD4_5625	TRADD_ENSG00000102871								PFKFB3_ENSG00000170525
1437		KIAA0367_158471	NA_ENSG00000197825								LIPA_ENSG00000107798
1438		TMEM175_84286	AC136777.1_ENSG00000249868								ARMC9_ENSG00000135931
1439		TTC33_23548	AC064807.2_ENSG00000253844								IL11_ENSG00000095752
1440		FCA.MR_83953	SLC27A6_ENSG00000113396								AL391811.1_ENSG00000225334
1441		SMPX_23676	AL121992.3_ENSG00000272510								RAB3D_ENSG00000105514
1442		ZNF479_90827	AC079015.1_ENSG00000253988								LAMP1_ENSG00000185896
1443		CCDC141_285025	RPS7P11_ENSG00000213326								OSMR_ENSG00000145623
1444		DFNB6_259236	DLL3_ENSG00000090932								AC060766.7_ENSG00000267745
1445		C12ORF49_79794	CDCA2_ENSG00000184661								STOX1_ENSG00000165730
1446		CD3G_917	PTH1R_ENSG00000160801								PHACTR3_ENSG00000087495
1447		CYP20A1_57404	METTL15_ENSG00000169519								OSR2_ENSG00000164920
1448		LYL1_4066	MIR205HG_ENSG00000230937								AC107021.2_ENSG00000261051
1449		NCBP1_4686	MME_ENSG00000196549								ATG9B_ENSG00000181652
1450		DKFZp762M186_9489	PIGB_ENSG00000069943								STXBP2_ENSG00000076944
1451		PRF1_5551	BAIAP2_ENSG00000175866								PRR11_ENSG00000068489
1452		PRR13_54458	AC104831.1_ENSG00000242790								AL136084.3_ENSG00000270412
1453		RPS17_6218	LRFN4_ENSG00000173621								AL445472.1_ENSG00000227486
1454		SELPLG_6404	HLA.DPB1_ENSG00000223865								TTLL10.AS1_ENSG00000205231
1455		TRIM72_493829	VHL_ENSG00000134086								TAB3_ENSG00000157625
1456		LRTM1_57408	DBF4P1_ENSG00000235489								AP002754.1_ENSG00000250230
1457		OR10A6_390093	AC114928.1_ENSG00000249349								MGAT5B_ENSG00000167889
1458		LINC00261_140828	ARMC10P1_ENSG00000178660								PIK3CD_ENSG00000171608
1459		CHGA_1113	NKG7_ENSG00000105374								FURIN_ENSG00000140564
1460		TERT_7015	GLYAT_ENSG00000149124								NAPSA_ENSG00000131400
1461		ASAP1.IT1_29065	ZNF826P_ENSG00000231205								NA_ENSG00000213846
1462		BTN2A3P_54718	MCM4_ENSG00000104738								DUBR_ENSG00000243701
1463		TYMSOS_494514	HMGN2P41_ENSG00000261620								AC027612.1_ENSG00000223703
1464		C6orf26_401251	ACE2_ENSG00000130234								AL355596.1_ENSG00000259828
1465		FUK_197258	IGBP1_ENSG00000089289								TTC6_ENSG00000139865
1466		GATA2_2624	DMGDH_ENSG00000132837								FAM214B_ENSG00000005238
1467		G6PT2_2542	DRAIC_ENSG00000245750								CNKSR1_ENSG00000142675
1468		TARSL2_123283	ERVMER34.1_ENSG00000226887								ZFHX4_ENSG00000091656
1469		WRAP53_55135	ABCD4_ENSG00000119688								LINC01733_ENSG00000226203
1470		DGKK_139189	KLRF1_ENSG00000150045								FUT7_ENSG00000180549
1471		TTC36_143941	TMEM30B_ENSG00000182107								EPS8L1_ENSG00000131037
1472		CST2_1470	OPCML_ENSG00000183715								NA_ENSG00000176274
1473		LOC221440_79865	NLGN1.AS1_ENSG00000228213								ITGB5_ENSG00000082781
1474		ITIH6_347365	PPP2R5D_ENSG00000112640								LSR_ENSG00000105699
1475		LOC129048_644165	LINC02384_ENSG00000251301								CAPZB_ENSG00000077549
1476		CXCR2_3579	NPHP1_ENSG00000144061								MPP7_ENSG00000150054
1477		ASB16.AS1_339201	GALNT11_ENSG00000178234								AC026412.3_ENSG00000271119
1478		EXOC4_60412	ZNF611_ENSG00000213020								TPST2_ENSG00000128294
1479		EXT2_2132	AC079779.2_ENSG00000228643								VPREB3_ENSG00000128218
1480		ISCU_23479	L3MBTL4.AS1_ENSG00000264707								AL512306.2_ENSG00000240219
1481		KDELC1_79070	CYP1A2_ENSG00000140505								PTMAP3_ENSG00000218902
1482		MBOAT1_154141	CENPN_ENSG00000166451								TANGO2_ENSG00000183597
1483		RAP1GAP_5909	SPATA2_ENSG00000158480								AL035541.1_ENSG00000227297
1484		RPL7A_6130	CYP27C1_ENSG00000186684								MROH2B_ENSG00000171495
1485		YPEL1_29799	RSPH9_ENSG00000172426								ZSCAN16_ENSG00000196812
1486		ZNF586_54807	FAM163A_ENSG00000143340								HENMT1_ENSG00000162639
1487		ERICH6B_220081	KLK10_ENSG00000129451								CPED1_ENSG00000106034
1488		T.cell.CD4..memory.activated_CIBERSORT.ABS	MFSD2B_ENSG00000205639								SYNPO_ENSG00000171992
1489		IL18RAP_8807	HLA.F.AS1_ENSG00000214922								ADCK1_ENSG00000063761
1490		STAP1_26228	SYTL2_ENSG00000137501								C17orf113_ENSG00000267221
1491		RAB40AL_282808	TH_ENSG00000180176								RHOG_ENSG00000177105
1492		ST6GALNAC1_55808	SCML2_ENSG00000102098								KRT18P48_ENSG00000217889
1493		B4GALT1_2683	PHF8_ENSG00000172943								PCP2_ENSG00000174788
1494		OGFOD3_79701	GUCY1B1_ENSG00000061918								ZFHX4.AS1_ENSG00000253661
1495		C2ORF81_388963	AL031275.1_ENSG00000235736								GOLPH3L_ENSG00000143457
1496		LOC154397_3662	CRYZ_ENSG00000116791								HIST3H2BB_ENSG00000196890
1497		RHOG_391	SCARNA7_ENSG00000238741								AC019257.2_ENSG00000270988
1498		GAGE4_2576	P2RY13_ENSG00000181631								GFAP_ENSG00000131095
1499		ANKRD20B_729171	PTPRN_ENSG00000054356								NA_ENSG00000214733
1500		ADA_100	ABHD17C_ENSG00000136379								PRKCZ.AS1_ENSG00000182873
1501		CABP7_164633	LINC01781_ENSG00000234184								TXNDC15_ENSG00000113621
1502		JPD_1075	NA_ENSG00000221625								AC145207.3_ENSG00000262831
1503		DHX8_1659	AC132803.1_ENSG00000251031								SNHG22_ENSG00000267322
1504		N6AMT1_29104	MIR4713HG_ENSG00000259240								DRAP1_ENSG00000175550
1505		RAB3IL1_5866	AC008894.1_ENSG00000267373								OR7E14P_ENSG00000184669
1506		RPL35_11224	AC090204.1_ENSG00000247134								ZNF607_ENSG00000198182
1507		FLJ34483_79834	EGFR.AS1_ENSG00000224057								ADRM1_ENSG00000130706
1508		UBQLN1_29979	ARL15_ENSG00000185305								ITGB1_ENSG00000150093
1509		UGCG_7357	CRYL1_ENSG00000165475								C1QTNF1_ENSG00000173918
1510		S100P_6286	MIR3648.2_ENSG00000264462								FCHO1_ENSG00000130475
1511		LOC653409_8511	LINC00957_ENSG00000235314								AL023807.1_ENSG00000220920
1512		HYPM_25763	KCNJ1_ENSG00000151704								MYCL_ENSG00000116990
1513		FAM66A_100133172	DYNLRB2_ENSG00000168589								TCP11_ENSG00000124678
1514		PRDM5_11107	TCAF2P1_ENSG00000159860								DCST2_ENSG00000163354
1515		ARID5A_10865	AL133477.1_ENSG00000238251								AC024937.2_ENSG00000231464
1516		DDX47_51202	MT.TH_ENSG00000210176								AC005062.1_ENSG00000243004
1517		LOC649930_388955	ALDH3B2_ENSG00000132746								CDH1_ENSG00000039068
		RPL11_6135	MAL2_ENSG00000147676								FEZ2_ENSG00000171055
		SASH3_54440	PAK1IP1_ENSG00000111845								RBBP8NL_ENSG00000130701
		TIGD2_166815	EPB41L4A_ENSG00000129595								AC048344.1_ENSG00000257530
		ZNF836_162962	CRABP2_ENSG00000143320								AC124944.3_ENSG00000260261
		H1FNT_341567	HMGN2P47_ENSG00000259246								HOXD4_ENSG00000170166
		LOC142972_728113	NHLRC1_ENSG00000187566								AC091544.6_ENSG00000272298
		ITLN1_55600	FAM171A2_ENSG00000161682								LINC02152_ENSG00000261319
		MDS2_259283	ZNF33B_ENSG00000196693								AC090833.1_ENSG00000249867
		ATP6V0E2_155066	ZBED4_ENSG00000100426								AC036214.1_ENSG00000249328
		BCAS4_55653	NDUFC1_ENSG00000109390								C11orf68_ENSG00000175573
		CD6_923	AC055876.4_ENSG00000260844								NA_ENSG00000235664
		CIT_11113	MEGF11_ENSG00000157890								FGFR4_ENSG00000160867
		CPNE8_144402	ANKRD37_ENSG00000186352								IL12RB1_ENSG00000096996
		DPM3_54344	RPP40_ENSG00000124787								LINC00028_ENSG00000233354
		DUSP4_1846	ESRP2_ENSG00000103067								UCP2_ENSG00000175567
		FAM156A_29057	PDE4D_ENSG00000113448								MAP4K4_ENSG00000071054
		MSH5_4439	AP001528.2_ENSG00000255471								ZC3H8_ENSG00000144161
		LOC101060409_200035	MARS_ENSG00000166986								KDELC1_ENSG00000134901
		PMS2P4_5382	PCGF7P_ENSG00000268140								KRT40_ENSG00000204889
		TXNDC12_51060	ZNF799_ENSG00000196466								BIK_ENSG00000100290
		SLCO1B3_28234	HLA.DMA_ENSG00000204257								GRIN2D_ENSG00000105464
		ATXN7_6314	CRIM1.DT_ENSG00000260025								ZFP62_ENSG00000196670
		CDPF1_150383	ZNF671_ENSG00000083814								RTF2_ENSG00000022277
		CXCR3_2833	CRYZL1_ENSG00000205758								LINC01776_ENSG00000226053
		CYTH4_27128	AQP1_ENSG00000240583								RABGAP1L_ENSG00000152061
		GP1BA_2811	FAM102A_ENSG00000167106								SACS.AS1_ENSG00000229558
		WTS_55869	RASGRP1_ENSG00000172575								AL662890.1_ENSG00000225173
		LOC100270710_100270710	TONSL.AS1_ENSG00000232600								ELMO3_ENSG00000102890
		ANKRD65_441869	LRP2_ENSG00000081479								ANKRD22_ENSG00000152766
		LOC100128388_91316	RBPMS.AS1_ENSG00000254109								SMTNL2_ENSG00000188176
		MESDC2_23184	TRIM55_ENSG00000147573								AC110056.1_ENSG00000255450
		PACSIN1_29993	GSAP_ENSG00000186088								LINC00543_ENSG00000260704
		POT1_25913	AC103810.3_ENSG00000265982								C1GALT1P2_ENSG00000251435
		RPS2P32_256355	AL353801.1_ENSG00000223462								ZDHHC23_ENSG00000184307
		RPS9_6203	UGT1A9_ENSG00000241119								AC113383.1_ENSG00000250320
		WNT4_54361	PPP1R3C_ENSG00000119938								AC092675.1_ENSG00000222000
		LINC00934_144742	REG1A_ENSG00000115386								AC007128.1_ENSG00000229970
		SFTPD_6441	KRT4_ENSG00000170477								PCDHAC2_ENSG00000243232
		HSU84971_55109	AC110799.1_ENSG00000250863								AC092040.1_ENSG00000241111
		BDKRB1_623	EXOSC4_ENSG00000178896								C1GALT1P1_ENSG00000257818
		ZNF436.AS1_148898	PRKN_ENSG00000185345								COPA_ENSG00000122218
		DKFZp564C246_10367	AC091849.2_ENSG00000251532								AC037459.1_ENSG00000248235
		CDH2_1000	LINC02166_ENSG00000260259								EEA1_ENSG00000102189
		LOC125937_162989	TMEM106A_ENSG00000184988								ZNF839_ENSG00000022976
		MGC4342_79180	GMPS_ENSG00000163655								IZUMO1_ENSG00000182264
		EXO1_9156	BCL2_ENSG00000171791								SIRPB1_ENSG00000101307
		FBXO24_26261	CREBL2_ENSG00000111269								ATP10D_ENSG00000145246
		NUP85_79902	ITGB7_ENSG00000139626								AC092198.1_ENSG00000223486
		LOC100132532_5527	STRA8_ENSG00000146857								TMEM147.AS1_ENSG00000236144
		QTRT1_81890	NECAB3_ENSG00000125967								LRRC8B_ENSG00000197147
		SLC24A1_9187	TRPA1_ENSG00000104321								CRELD2_ENSG00000184164
		TMCO3_55002	NCF1B_ENSG00000182487								HAGLR_ENSG00000224189
		YPEL4_219539	DCAF1_ENSG00000145041								JPH3_ENSG00000154118
		CLLU1OS_574016	APOLD1_ENSG00000178878								AC062015.1_ENSG00000235070
		SEZ6L_23544	MARS2_ENSG00000247626								MFSD12_ENSG00000161091
		LGALS14_56891	HNRNPA1P38_ENSG00000253605								BVES_ENSG00000112276
		CCDC166_100130274	NA_ENSG00000203301								TCEAL3_ENSG00000196507
		POM121L10P_646074	C19orf73_ENSG00000221916								MGAT3_ENSG00000128268
		ADAL_161823	GYPC_ENSG00000136732								SDR39U1_ENSG00000100445
		ASS1_445	AL157395.1_ENSG00000213994								VGLL2_ENSG00000170162
		CDC37L1_55664	YIF1B_ENSG00000167645								VTA1P1_ENSG00000224999
		GIMAP4_55303	CTAGE9_ENSG00000236761								ZNF888_ENSG00000213793
		GIN1_54826	SHMT1_ENSG00000176974								TM4SF19_ENSG00000145107
		IDUA_3425	BCL9L_ENSG00000186174								CORO2B_ENSG00000103647
		IKZF1_10320	CIRBP_ENSG00000099622								CHST11_ENSG00000171310
		MICAL1_64780	UBE2S_ENSG00000108106								EHD2_ENSG00000024422
		LOC654039_23209	TMEM139_ENSG00000178826								PLEKHM2_ENSG00000116786
		NHEJ1_79840	TBCAP1_ENSG00000226781								EPHA8_ENSG00000070886
		NLGN3_54413	RHOD_ENSG00000173156								CRIP3_ENSG00000146215
		RASGRP4_115727	AC005208.1_ENSG00000230258								VCAM1_ENSG00000162692
		SH3BP2_6452	BPIFB1_ENSG00000125999								DYNLRB1_ENSG00000125971
		LOC200227_6789	SLC25A22_ENSG00000177542								LINC01179_ENSG00000249500
		TIPIN_54962	LILRA2_ENSG00000239998								GCHFR_ENSG00000137880
		EBN1_3785	MICALL1_ENSG00000100139								SPSB1_ENSG00000171621
		ADAM3A_1587	AC135050.3_ENSG00000260911								AC008649.1_ENSG00000267291
		LCE3C_353144	LINC02182_ENSG00000260420								VAV1_ENSG00000141968
		LRRC30_339291	PTH2R_ENSG00000144407								CEACAM5_ENSG00000105388
		OR4X2_119764	SLC25A15_ENSG00000102743								CFAP52_ENSG00000166596
		SNORA72_26775	AL359643.3_ENSG00000272142								TWF2_ENSG00000247596
		C10orf50_645528	LINC02511_ENSG00000248869								LINC00326_ENSG00000231023
		FLJ36006_80217	EHMT1_ENSG00000181090								DNAAF3_ENSG00000167646
		TSGA13_114960	KCNE4_ENSG00000152049								ILK_ENSG00000166333
		STAC2_342667	THOP1_ENSG00000172009								ATP1A3_ENSG00000105409
		ALG2_85365	AC104836.1_ENSG00000273487								ENG_ENSG00000106991
		CEPT1_10390	UBE2O_ENSG00000175931								DNAJB5_ENSG00000137094
		CTPP3_128866	PHKA2_ENSG00000044446								LINC01877_ENSG00000238217
		GALNT10_55568	AC008014.1_ENSG00000257261								PPM1H_ENSG00000111110
		COLGALT2_23127	MEF2C_ENSG00000081189								BAG3_ENSG00000151929
		INO80E_283899	HOXD9_ENSG00000128709								KIRREL1.IT1_ENSG00000226520
		KIAA1407_57577	HAND2_ENSG00000164107								RINL_ENSG00000187994
		LINC00654_149837	GMPSP1_ENSG00000250471								PSMA7_ENSG00000101182
		RP11.960L18.1_5336	WDR91_ENSG00000105875								MAL2_ENSG00000147676
		PLEKHB2_55041	IL18BP_ENSG00000137496								BCL2L13_ENSG00000099968
		RAB11FIP3_9727	KBTBD3_ENSG00000182359								CTAGE3P_ENSG00000232872
		SLC25A34_284723	AC022905.1_ENSG00000250979								FOXF2_ENSG00000137273
		UNK_85451	URB1_ENSG00000142207								FBXO46_ENSG00000177051
		PHP_6658	ADK_ENSG00000156110								USP43_ENSG00000154914
		IL26_55801	NA_ENSG00000230812								ERLIN1_ENSG00000107566
		BAGE_574	NA_ENSG00000213846								MTATP6P26_ENSG00000236878
		DNASE1L3_1776	CYB5D2_ENSG00000167740								RGS11_ENSG00000076344
		TOR4A_54863	FAM83G_ENSG00000188522								WWTR1.AS1_ENSG00000241313
		CCDC144B_284047	TMEM238_ENSG00000233493								C22orf23_ENSG00000128346
		EGFR_1956	PREX2_ENSG00000046889								RNF20_ENSG00000155827
		FLJ22489_57798	ARHGEF26.AS1_ENSG00000243069								LINGO3_ENSG00000220008
		LOC91870_55830	CYB5A_ENSG00000166347								CROT_ENSG00000005469
		IFT88_8100	USP39_ENSG00000168883								SLC31A2_ENSG00000136867
		KIAA0368_23392	OCIAD2_ENSG00000145247								CXADR_ENSG00000154639
		PDIA6_10130	NA_ENSG00000170727								PDZD11_ENSG00000120509
		PTPRJ_5795	BHMT_ENSG00000145692								USB1_ENSG00000103005
		RASGRP1_10125	FOLH1_ENSG00000086205								AC020978.5_ENSG00000262160
		TULP4_56995	NA_ENSG00000235117								AC007255.1_ENSG00000223813
		OR2L3_391192	WDR62_ENSG00000075702								ITGA1_ENSG00000213949
		SRY_6736	SMIM32_ENSG00000271824								AL159990.1_ENSG00000223966
		FEB3_6323	LSS_ENSG00000160285								AL159990.2_ENSG00000232086
		LSMEM2_132228	NA_ENSG00000259752								ARID4A_ENSG00000032219
		KRTCAP3_200634	MSRA_ENSG00000175806								PRR29_ENSG00000224383
		CNKSR2_22866	AL627402.1_ENSG00000217624								HLA.F.AS1_ENSG00000214922
		FAM188A_80013	MKRN2_ENSG00000075975								LINC01587_ENSG00000082929
		ABI2_10152	HAO2_ENSG00000116882								SMIM29_ENSG00000186577
		B3GNT5_84002	GAL_ENSG00000069482								SIRPAP1_ENSG00000225774
		CFAP20_29105	TMEM161B.AS1_ENSG00000247828								RASGEF1B_ENSG00000138670
		CALM1_801	FURIN_ENSG00000140564								MTCYBP21_ENSG00000224747
		DSTYK_25778	BCRP3_ENSG00000215481								HOOK2_ENSG00000095066
		ABHD17B_51104	AC015743.1_ENSG00000253208								AC025470.1_ENSG00000248586
		LOC728636_440295	TM9SF4_ENSG00000101337								PTMA_ENSG00000187514
		LOC145697_9455	WSCD1_ENSG00000179314								RCOR1_ENSG00000089902
		THAP5_168451	OVOL1.AS1_ENSG00000255120								AC090023.2_ENSG00000256915
		TXNIP_10628	TPD52L1_ENSG00000111907								AP000924.1_ENSG00000254416
		HAP1_9001	KLKB1_ENSG00000164344								SCNN1B_ENSG00000168447
		LOC100128239_100128239	BCL6B_ENSG00000161940								JTB_ENSG00000143543
		LOC158730_286464	AC025458.1_ENSG00000249774								MFSD9_ENSG00000135953
		PLIN5_440503	FLI1_ENSG00000151702								FTLP14_ENSG00000260459
		ATP7B_540	CES4A_ENSG00000172824								RCN1_ENSG00000049449
		DAGLA_747	TLE1P1_ENSG00000228158								GYPC_ENSG00000136732
		DPY19L2_283417	RNU6.485P_ENSG00000200345								HBA2_ENSG00000188536
		GANAB_23193	STX8_ENSG00000170310								AC091286.1_ENSG00000237606
		GPATCH4_54865	SAP130_ENSG00000136715								RASGEF1A_ENSG00000198915
		REC8L1_9985	GTF3C1_ENSG00000077235								CNPY4_ENSG00000166997
		TMEM121_80757	MIR509.2_ENSG00000212013								PIK3C2B_ENSG00000133056
		TMOD1_7111	NGF_ENSG00000134259								HIST3H2A_ENSG00000181218
		UAP1L1_91373	BIVM_ENSG00000134897								LEPROT_ENSG00000213625
		MAGEA5_4104	KPNA1_ENSG00000114030								MYO1A_ENSG00000166866
		FLJ22684_266977	FCGR3A_ENSG00000203747								ZNF233_ENSG00000159915
		FGF17_8822	KMO_ENSG00000117009								PTPN4_ENSG00000088179
		HTR3A_3359	MT.TL1_ENSG00000209082								LUZP1_ENSG00000169641
		LOC130985_653437	TEX41_ENSG00000226674								CFAP99_ENSG00000206113
		GCK_2645	CHCHD2P2_ENSG00000215006								AC024592.2_ENSG00000267709
		FLJ45200_172	LARP4B_ENSG00000107929								CYP26A1_ENSG00000095596
		SPATA33_124045	AL772337.1_ENSG00000214888								LINC01034_ENSG00000224933
		FLJ40075_140680	AF201337.1_ENSG00000254332								LINC01237_ENSG00000233806
		CDC27_996	PGAM5_ENSG00000247077								EPHA5_ENSG00000145242
		CSPG4_1464	PNO1_ENSG00000115946								ECE2_ENSG00000145194
		PDCR_26063	TTC21B_ENSG00000123607								GNB5_ENSG00000069966
		GZMA_3001	BTN2A2_ENSG00000124508								AC007040.2_ENSG00000258881
		IRF5_3663	FAM83H_ENSG00000180921								GPR83_ENSG00000123901
		ITGAL_3683	DNM1P47_ENSG00000259660								BICD1_ENSG00000151746
		NFKBID_84807	RAB25_ENSG00000132698								SLC39A4_ENSG00000147804
		OPN3_23596	ENPP7P8_ENSG00000255319								VCPKMT_ENSG00000100483
		LOC115569_55650	WBP1LP2_ENSG00000250474								HEY1_ENSG00000164683
		DFNB24_5962	HNF1A_ENSG00000135100								KRT79_ENSG00000185640
		RPAP1_26015	TMEM74B_ENSG00000125895								NFRKB_ENSG00000170322
		SLC25A25_114789	ACLY_ENSG00000131473								KRT33B_ENSG00000131738
		CDPD1_83959	RPL9_ENSG00000163682								DICER1.AS1_ENSG00000235706
		TIGIT_201633	GDF3_ENSG00000184344								UROD_ENSG00000126088
		TANGO6_79613	AURKA_ENSG00000087586								AL121944.1_ENSG00000272009
		ZC3H18_124245	AL031722.1_ENSG00000260541								NFIC_ENSG00000141905
		LOC92917_221191	HNRNPKP1_ENSG00000250859								KRT18P17_ENSG00000213943
		FDCSP_260436	LRRC8B_ENSG00000197147								FAM129C_ENSG00000167483
		SCGB3A1_92304	ENOX2_ENSG00000165675								SOX5_ENSG00000134532
		LOC197426_6338	HNRNPA1L2_ENSG00000139675								AC027031.2_ENSG00000254615
		WNT2_7472	PEAR1_ENSG00000187800								LDHAP2_ENSG00000235674
		CBLN1_869	VSNL1_ENSG00000163032								AC020659.1_ENSG00000174171
		LOC649438_645121	C22orf34_ENSG00000188511								NR2F2.AS1_ENSG00000247809
		ADAMTSL5_339366	FO393409.1_ENSG00000214961								NUDT7_ENSG00000140876
		LOC101928293_91748	MLYCD_ENSG00000103150								AC100803.3_ENSG00000271959
		TCP228_6352	AP000251.1_ENSG00000237594								AC135050.5_ENSG00000262766
		EIF2B2_8892	TMEM37_ENSG00000171227								AC010487.1_ENSG00000268225
		LOC100421421_284232	YWHAZP6_ENSG00000215199								SLC45A4_ENSG00000022567
		SCN3B_55800	LPCAT1_ENSG00000153395								SIDT1_ENSG00000072858
		SRP68_6730	AC027319.1_ENSG00000267484								FUT3_ENSG00000171124
		LOC115567_7298	TULP4_ENSG00000130338								SHC4_ENSG00000185634
		VARS2_57176	CIAPIN1P_ENSG00000263846								IFIT3_ENSG00000119917
		CDX2_1045	GAPDHP60_ENSG00000248180								PRDX4_ENSG00000123131
		KRT33A_3883	ADGRF5_ENSG00000069122								POM121L10P_ENSG00000224124
		LOC402710_135948	SKINT1L_ENSG00000242267								SSTR5_ENSG00000162009
		UNQ2565_29774	CLEC14A_ENSG00000176435								MAMDC2_ENSG00000165072
		RGL4_266747	OR52N4_ENSG00000181074								FGF8_ENSG00000107831
		C1ORF194_127003	DNAH7_ENSG00000118997								FAM160A1.DT_ENSG00000251611
		FLJ36000_284124	LDLRAP1_ENSG00000157978								YY1_ENSG00000100811
		LOC100506442_730094	GTF2IRD2_ENSG00000196275								CHMP4C_ENSG00000164695
		CORO1A_11151	NA_ENSG00000272053								MAF_ENSG00000178573
		FTO_79068	CD34_ENSG00000174059								HLX_ENSG00000136630
		GPR158_57512	AC079880.1_ENSG00000270228								AC026316.3_ENSG00000244738
		IL2RG_3561	GINS4_ENSG00000147536								TBC1D20_ENSG00000125875
		NEK11_79858	CEP120_ENSG00000168944								PACSIN2_ENSG00000100266
		NFKBIA_4792	KRT6A_ENSG00000205420								PRSS30P_ENSG00000172460
		OASL_8638	C5orf22_ENSG00000082213								ARHGEF16_ENSG00000130762
		LOC149730_57580	NA_ENSG00000150526								LINC00917_ENSG00000168367
		SPN_6693	AC011352.1_ENSG00000248362								AC018464.1_ENSG00000234520
		ZNF35_7584	GTF2IP7_ENSG00000227038								DIO3_ENSG00000197406
		immune.score_XCELL	AC092017.2_ENSG00000234004								NEXN_ENSG00000162614
		FGF9_2254	AC022432.1_ENSG00000268747								BHLHE41_ENSG00000123095
		T_6862	NPTX2_ENSG00000106236								BMT2_ENSG00000164603
		T.cell.CD4..naive_XCELL	FBN3_ENSG00000142449								SMKR1_ENSG00000240204
		CLRN1_7401	AC011352.3_ENSG00000251320								RBL1_ENSG00000080839
		NME9_347736	AP002840.2_ENSG00000270179								B3GALNT2P1_ENSG00000218725
		KCNA5_3741	CCDC85C_ENSG00000205476								STARD8_ENSG00000130052
		APBB1IP_54518	LINC01788_ENSG00000229051								AC012074.1_ENSG00000235072
		LOC86848_9557	PPIAP65_ENSG00000233428								SCARF2_ENSG00000244486
		LPAR2_9170	AC010976.2_ENSG00000272789								TIE1_ENSG00000066056
		MRPL28_10573	RAVER1_ENSG00000161847								SLC6A20_ENSG00000163817
		MSX2_4488	AC093388.1_ENSG00000272979								URM1_ENSG00000167118
		PPFIBP1_8496	PFDN5_ENSG00000123349								KRT10_ENSG00000186395
		RRAGC_64121	DLX3_ENSG00000064195								BCAT2_ENSG00000105552
		LOC100134174_54549	TRPC1_ENSG00000144935								LINC02328_ENSG00000258733
		SLC25A14_9016	CLEC2D_ENSG00000069493								F7_ENSG00000057593
		TUBG2_27175	GPX3_ENSG00000211445								TENM3.AS1_ENSG00000177822
		WDR18_57418	CXCL14_ENSG00000145824								CEACAM3_ENSG00000170956
		LRRIQ1_84125	SERGEF_ENSG00000129158								AC010336.1_ENSG00000214248
		WDR72_256764	Z97180.1_ENSG00000231686								IGSF9_ENSG00000085552
		C16ORF13_84326	ROBO4_ENSG00000154133								MGMT_ENSG00000170430
		CD8A_925	AACSP1_ENSG00000250420								PRY_ENSG00000169789
		DACT3_147906	SLC4A1APP1_ENSG00000232060								GPAT3_ENSG00000138678
		DCLRE1A_9937	ENAH_ENSG00000154380								CEP85L_ENSG00000111860
		DNPEP_23549	NA_ENSG00000197146								AL353622.1_ENSG00000270605
		LOC87240_80267	GSK3B_ENSG00000082701								NA_ENSG00000227184
		EMB_133418	PELO_ENSG00000152684								EPN3_ENSG00000049283
		FAM53B_9679	AOC1_ENSG00000002726								AL583810.1_ENSG00000258593
		LOC606724_606724	ZNF736P4Y_ENSG00000236379								MAPK6_ENSG00000069956
		MAP3K5_4217	TMEM40_ENSG00000088726								AC006064.4_ENSG00000269968
		MDC1_9656	CDC42SE2_ENSG00000158985								GAPDHP58_ENSG00000229570
		NPHP1_4867	RPS7P14_ENSG00000213695								NA_ENSG00000272198
		LOC146784_5578	RPS15AP38_ENSG00000237668								AP003392.1_ENSG00000254428
		PSMD3_5709	CFLAR_ENSG00000003402								FGD2_ENSG00000146192
		RNFT2_84900	DSG3_ENSG00000134757								ARPC2_ENSG00000163466
		SEMA4A_64218	CFAP69_ENSG00000105792								C5orf46_ENSG00000178776
		TCF25_22980	RCAN2_ENSG00000172348								SLC39A7_ENSG00000112473
		LOC90756_9100	NA_ENSG00000267981								AC002310.1_ENSG00000235560
		WDR60_55112	UBXN11_ENSG00000158062								NA_ENSG00000232348
		LOC100130417_100130417	RELL2_ENSG00000164620								LINC02110_ENSG00000251518
			ADAP2_ENSG00000184060								NA_ENSG00000253459
			ALPI_ENSG00000163295								AC008738.3_ENSG00000267580
			ENAM_ENSG00000132464								SEMA4G_ENSG00000095539
			AC135803.1_ENSG00000272864								ARL4AP2_ENSG00000248780
			ADD3.AS1_ENSG00000203876								FKBP7_ENSG00000079150
			RASGRF2.AS1_ENSG00000251450								AC013268.3_ENSG00000235721
			UBBP4_ENSG00000263563								PICART1_ENSG00000246640
			PPIAP82_ENSG00000213455								SNX33_ENSG00000173548
			TPI1P1_ENSG00000226415								UGCG_ENSG00000148154
			NA_ENSG00000221631								BARX2_ENSG00000043039
			level_of_cellularity								AC013474.1_ENSG00000235128
			REN_ENSG00000143839								AL133264.1_ENSG00000218806
			AC024896.1_ENSG00000247903								AL451140.1_ENSG00000229297
			AP000866.2_ENSG00000250073								RN7SKP129_ENSG00000222220
			SLC38A3_ENSG00000188338								LINC00502_ENSG00000224851
			CYP51A1_ENSG00000001630								AC044798.1_ENSG00000261421
			AL136295.2_ENSG00000259321								NUBP1_ENSG00000103274
			LRRC49_ENSG00000137821								TMEM222_ENSG00000186501
			LRRC1_ENSG00000137269								TPP1_ENSG00000166340
			KRT6B_ENSG00000185479								CNP_ENSG00000173786
			GCN1_ENSG00000089154								C8orf82_ENSG00000213563
			AC092115.1_ENSG00000260290								AL139317.3_ENSG00000259049
			R3HDM1_ENSG00000048991								RNF182_ENSG00000180537
			ARSF_ENSG00000062096								CHID1_ENSG00000177830
			AL354714.1_ENSG00000198358								FOXN4_ENSG00000139445
			NA_ENSG00000269633								FXYD4_ENSG00000150201
			IL1RN_ENSG00000136689								UBR5.AS1_ENSG00000246263
			AL355581.1_ENSG00000227678								AP001469.3_ENSG00000239415
			LYVE1_ENSG00000133800								USP3.AS1_ENSG00000259248
			RPS3AP5_ENSG00000178429								FCRLB_ENSG00000162746
			LRRK2_ENSG00000188906								ECEL1_ENSG00000171551
			RBMX2P5_ENSG00000227087								PGM3_ENSG00000013375
			KLHDC7A_ENSG00000179023								FST_ENSG00000134363
			AC000067.1_ENSG00000225007								TWIST1_ENSG00000122691
			LHFPL3.AS2_ENSG00000225329								NA_ENSG00000269988
			UGGT1_ENSG00000136731								AP001207.3_ENSG00000254024
			PDIA5_ENSG00000065485								GOLGA2P5_ENSG00000238105
			ATP1B1_ENSG00000143153								FAM155B_ENSG00000130054
			CDCA4_ENSG00000170779								BDH1_ENSG00000161267
			ILF2_ENSG00000143621								GOLGA2P11_ENSG00000260062
			AL353743.1_ENSG00000165121								TMEM189_ENSG00000240849
			AC104964.4_ENSG00000272505								TEX41_ENSG00000226674
			GGT2_ENSG00000133475								GOLT1B_ENSG00000111711
			EHD4.AS1_ENSG00000259883								SULT1A1_ENSG00000196502
			NA_ENSG00000204566								CMTM4_ENSG00000183723
			C2orf73_ENSG00000177994								GGT8P_ENSG00000236969
			IGFBP2_ENSG00000115457								AC023906.5_ENSG00000259712
			CD200_ENSG00000091972								CNTNAP3_ENSG00000106714
			IMPA2_ENSG00000141401								C7orf57_ENSG00000164746
			NA_ENSG00000183130								ALPK2_ENSG00000198796
			AC002401.1_ENSG00000236472								FAM13C_ENSG00000148541
			AC083862.2_ENSG00000272941								GLOD5_ENSG00000171433
			VGLL1_ENSG00000102243								GLT8D1_ENSG00000016864
			RASL12_ENSG00000103710								SPOCK1_ENSG00000152377
			HOMER2_ENSG00000103942								AC003098.1_ENSG00000267604
			CCDC89_ENSG00000179071								CAVIN3_ENSG00000170955
			NPHS2_ENSG00000116218								NA_ENSG00000266999
			BX323845.3_ENSG00000229037								ANXA2_ENSG00000182718
			FUCA1P1_ENSG00000237053								TTTY6_ENSG00000131538
			IKBIP_ENSG00000166130								CLEC12B_ENSG00000256660
			LINC01141_ENSG00000236963								GRHL3_ENSG00000158055
			ACBD7_ENSG00000176244								PMEPA1_ENSG00000124225
			CCDC82_ENSG00000149231								EPC1_ENSG00000120616
			CYP4V2_ENSG00000145476								DST_ENSG00000151914
			ACSM2A_ENSG00000183747								CAPN9_ENSG00000135773
			LPXN_ENSG00000110031								SPIB_ENSG00000269404
			AL049555.1_ENSG00000261116								SOCS3_ENSG00000184557
			NA_ENSG00000273000								PELO_ENSG00000152684
			SH2D1B_ENSG00000198574								MAFF_ENSG00000185022
			LINC01569_ENSG00000262468								NNMT_ENSG00000166741
			MID1IP1_ENSG00000165175								FRAT2_ENSG00000181274
			AC022144.1_ENSG00000267892								CASP1_ENSG00000137752
			TBC1D19_ENSG00000109680								SULT1A2_ENSG00000197165
			HOXA9_ENSG00000078399								KCNIP2.AS1_ENSG00000226009
			GLS_ENSG00000115419								PLA2G15_ENSG00000103066
			NA_ENSG00000272016								AL034376.1_ENSG00000205444
			DPP3_ENSG00000254986								BICDL2_ENSG00000162069
			ARHGDIB_ENSG00000111348								NA_ENSG00000261425
			LINC02615_ENSG00000251432								EVI2B_ENSG00000185862
			DNAJC5G_ENSG00000163793								AC145676.1_ENSG00000249852
			TARSL2_ENSG00000185418								PSMC2_ENSG00000161057
			NACAP8_ENSG00000257210								C2CD4A_ENSG00000198535
			LCN2_ENSG00000148346								LINC01659_ENSG00000234928
			RPS15AP40_ENSG00000233921								FCGR2A_ENSG00000143226
			SPART_ENSG00000133104								ASS1P11_ENSG00000225308
			AC008637.1_ENSG00000253978								FBXL22_ENSG00000197361
			TCEA1P2_ENSG00000230409								GPRC5D_ENSG00000111291
			CPSF2_ENSG00000165934								MIR200CHG_ENSG00000257084
			AC005740.4_ENSG00000271871								LINC01569_ENSG00000262468
			CAPN12_ENSG00000182472								GRB7_ENSG00000141738
			TAF5L_ENSG00000135801								AC100800.1_ENSG00000187229
			MSC.AS1_ENSG00000235531								AC010203.1_ENSG00000257489
			PTBP1_ENSG00000011304								KRT8P33_ENSG00000250539
			TEX101_ENSG00000131126								LINC02657_ENSG00000242147
			NTF4_ENSG00000225950								AC025181.2_ENSG00000272086
			LINC02104_ENSG00000271334								BFAR_ENSG00000103429
			UBE2J2_ENSG00000160087								ABCC6_ENSG00000091262
			RPS27L_ENSG00000185088								CD68_ENSG00000129226
			KHK_ENSG00000138030								PTGR2_ENSG00000140043
			EHF_ENSG00000135373								CFI_ENSG00000205403
			RERE.AS1_ENSG00000232912								RN7SKP11_ENSG00000252827
			SIRPB2_ENSG00000196209								CACNA2D2_ENSG00000007402
			WDR78_ENSG00000152763								COPS8_ENSG00000198612
			RPL14P3_ENSG00000241923								DDC_ENSG00000132437
			MYCL_ENSG00000116990								TMEM74B_ENSG00000125895
			LINC01678_ENSG00000225331								SNAPC1_ENSG00000023608
			DHCR24_ENSG00000116133								BHLHE40_ENSG00000134107
			AC026412.3_ENSG00000271119								AC098869.2_ENSG00000250893
			AC108463.2_ENSG00000230499								PLCH1_ENSG00000114805
			NA_ENSG00000268759								ANKRD46_ENSG00000186106
			EPB42_ENSG00000166947								ANKRD49_ENSG00000168876
			SH3D21_ENSG00000214193								ETV5_ENSG00000244405
			IL18RAP_ENSG00000115607								EPHX2_ENSG00000120915
			CAVIN3_ENSG00000170955								LYST_ENSG00000143669
			RCSD1_ENSG00000198771								PPP1R13B_ENSG00000088808
			SCGN_ENSG00000079689								AL390719.2_ENSG00000272141
			KNSTRN_ENSG00000128944								CC2D2B_ENSG00000188649
			C18orf63_ENSG00000206043								JUP_ENSG00000173801
			SULT1C2_ENSG00000198203								AC005520.1_ENSG00000258653
			MSH6_ENSG00000116062								PLUT_ENSG00000247381
			NAPSA_ENSG00000131400								AC096677.2_ENSG00000224818
			AK4_ENSG00000162433								TRAPPC9_ENSG00000167632
			IFRD2_ENSG00000214706								RELL1_ENSG00000181826
			MYL3_ENSG00000160808								IL31RA_ENSG00000164509
			NA_ENSG00000261597								HSPA13_ENSG00000155304
			IMPDH1P6_ENSG00000254294								AC011510.1_ENSG00000269652
			LINC02084_ENSG00000272282								SLC25A21_ENSG00000183032
			AC105446.1_ENSG00000227053								AC112721.2_ENSG00000222032
			CASZ1_ENSG00000130940								GPR55_ENSG00000135898
			AC007683.1_ENSG00000224415								KRT18P15_ENSG00000234737
			ISG20L2_ENSG00000143319								AC004923.1_ENSG00000254610
			TPI1P3_ENSG00000186743								NA_ENSG00000237857
			CETP_ENSG00000087237								EFTUD2_ENSG00000108883
			PBLD_ENSG00000108187								NPIPB6_ENSG00000198156
			PRODH2_ENSG00000250799								MPIG6B_ENSG00000204420
			ATRN_ENSG00000088812								NA_ENSG00000261295
			TRIM24_ENSG00000122779								FKBP1C_ENSG00000198225
			AC020779.2_ENSG00000260173								BCAR3_ENSG00000137936
			LIAS_ENSG00000121897								CANX_ENSG00000127022
			AL157414.1_ENSG00000203266								AC134682.1_ENSG00000261693
			CEP162_ENSG00000135315								SNX21_ENSG00000124104
			DNAJC22_ENSG00000178401								LRRC37A6P_ENSG00000230445
			GAPDHP65_ENSG00000235587								AC125616.1_ENSG00000256008
			MS4A6A_ENSG00000110077								SPATC1_ENSG00000186583
			AC125616.1_ENSG00000256008								SYNGR2_ENSG00000108639
			P2RY8_ENSG00000182162								CNIH3_ENSG00000143786
			GLRX3P2_ENSG00000216657								PIP5K1B_ENSG00000107242
			FBXL16_ENSG00000127585								AC095052.1_ENSG00000224569
			COL2A1_ENSG00000139219								EFHD2_ENSG00000142634
			PRELID2_ENSG00000186314								MTPN_ENSG00000105887
			NA_ENSG00000269468								TOB1.AS1_ENSG00000229980
			S100Z_ENSG00000171643								AL162595.1_ENSG00000177788
			TRPC2_ENSG00000182048								PROC_ENSG00000115718
			LINC00265.2P_ENSG00000224827								NA_ENSG00000090920
			HSF1_ENSG00000185122								MESD_ENSG00000117899
			KC877373.1_ENSG00000243537								SEPT7_ENSG00000122545
			PKIG_ENSG00000168734								VEGFC_ENSG00000150630
			LINC01067_ENSG00000236053								AL445307.1_ENSG00000228692
			UFSP2_ENSG00000109775								AC008637.1_ENSG00000253978
			KISS1R_ENSG00000116014								AL008638.1_ENSG00000231405
			SCMH1_ENSG00000010803								AC022149.1_ENSG00000269378
			NA_ENSG00000182500								AC005703.1_ENSG00000230971
			AC099487.1_ENSG00000247402								AHNAK_ENSG00000124942
			AC124319.3_ENSG00000263069								AC100803.1_ENSG00000244998
			AC004540.1_ENSG00000214870								AL603840.1_ENSG00000234810
			ZFPM1_ENSG00000179588								CTXN1_ENSG00000178531
			ACMSD_ENSG00000153086								AC130456.3_ENSG00000260592
			AC007182.2_ENSG00000242951								NAV3_ENSG00000067798
			ST8SIA4_ENSG00000113532								PRY2_ENSG00000169807
			PSORS1C1_ENSG00000204540								KCNE4_ENSG00000152049
			PTPRM_ENSG00000173482								APOL3_ENSG00000128284
			ERVE.1_ENSG00000267259								MAPKAPK5.AS1_ENSG00000234608
			YPEL2_ENSG00000175155								ZNF239_ENSG00000196793
			RHOQP1_ENSG00000258568								C15orf56_ENSG00000176753
			RPSAP7_ENSG00000237032								SLC2A4_ENSG00000181856
			ATXN7L3_ENSG00000087152								GDPD3_ENSG00000102886
			AC246817.2_ENSG00000254319								STX19_ENSG00000178750
			EMP3_ENSG00000142227								KRT8P7_ENSG00000230716
			DDIAS_ENSG00000165490								AKR1B1_ENSG00000085662
			PPIAP9_ENSG00000219797								ACRBP_ENSG00000111644
			PSMB2_ENSG00000126067								PSAP_ENSG00000197746
			RF00019_ENSG00000207020								KRT8P10_ENSG00000231203
			TMEM26_ENSG00000196932								AL136988.1_ENSG00000224407
			DHX8_ENSG00000067596								AC091979.1_ENSG00000254350
			SLC5A4_ENSG00000100191								UNC5CL_ENSG00000124602
			OTOGL_ENSG00000165899								RPL29P19_ENSG00000224594
			SEPHS1P4_ENSG00000230146								SERPINH1_ENSG00000149257
			ALG1L5P_ENSG00000226943								KLHL38_ENSG00000175946
			TULP1_ENSG00000112041								PATJ_ENSG00000132849
			LRRC3_ENSG00000160233								KLK11_ENSG00000167757
			NRAV_ENSG00000248008								TIGD3_ENSG00000173825
			AL121748.1_ENSG00000238258								PRKCSH_ENSG00000130175
			AC007000.1_ENSG00000213542								FEZ1_ENSG00000149557
			EMX2OS_ENSG00000229847								MAP3K3_ENSG00000198909
			PLPPR5_ENSG00000117598								UFD1_ENSG00000070010
			FCRL6_ENSG00000181036								PLCZ1_ENSG00000139151
			HVCN1_ENSG00000122986								VIM.AS1_ENSG00000229124
			C19orf47_ENSG00000160392								ARHGAP30_ENSG00000186517
			AP003097.1_ENSG00000254502								SH3YL1_ENSG00000035115
			AC018904.1_ENSG00000259250								AL158206.1_ENSG00000260912
			ALDH16A1_ENSG00000161618								PGAM4_ENSG00000226784
			WNT5A_ENSG00000114251								CCDC6_ENSG00000108091
			AP001094.1_ENSG00000263970								AC099850.3_ENSG00000265415
			COMMD9_ENSG00000110442								TMEM167B_ENSG00000215717
			ADAM22_ENSG00000008277								AP006284.1_ENSG00000254815
			GALNT15_ENSG00000131386								ITGA4_ENSG00000115232
			AC096669.1_ENSG00000225588								AC063923.2_ENSG00000261364
			ICAM2_ENSG00000108622								GDNF_ENSG00000168621
			CD247_ENSG00000198821								TIMM9_ENSG00000100575
			PIGUP1_ENSG00000224437								RPSAP52_ENSG00000241749
			BYSL_ENSG00000112578								EVPL_ENSG00000167880
			C5orf46_ENSG00000178776								AC073130.1_ENSG00000237870
			NFYA_ENSG00000001167								PHLDA1_ENSG00000139289
			AC118754.2_ENSG00000229782								HEXA_ENSG00000213614
			HOXC.AS3_ENSG00000251151								AC099548.2_ENSG00000253882
			ARL6_ENSG00000113966								FAM110C_ENSG00000184731
			TMEM250_ENSG00000238227								GPT_ENSG00000167701
			ST6GALNAC5_ENSG00000117069								POLR2H_ENSG00000163882
			PABPC3_ENSG00000151846								CKAP2L_ENSG00000169607
			YWHAZP3_ENSG00000229932								PSMB7_ENSG00000136930
			GLB1_ENSG00000170266								HS3ST6_ENSG00000162040
			CHAMP1_ENSG00000198824								SYTL1_ENSG00000142765
			TMEM155_ENSG00000164112								AP000785.1_ENSG00000254933
			IGF2BP2_ENSG00000073792								AC092171.3_ENSG00000234432
			RAMP2_ENSG00000131477								C11orf24_ENSG00000171067
			CEP290_ENSG00000198707								HCCAT5_ENSG00000260880
			GPR21_ENSG00000188394								RHOU_ENSG00000116574
			AP002884.1_ENSG00000250303								HTR3A_ENSG00000166736
			CDC42EP4_ENSG00000179604								NA_ENSG00000267528
			FAM85B_ENSG00000253893								AL096870.1_ENSG00000258973
			CYTH4_ENSG00000100055								ARHGEF6_ENSG00000129675
			SIRT3_ENSG00000142082								C10orf91_ENSG00000180066
			ABHD10_ENSG00000144827								VWA7_ENSG00000204396
			JAGN1_ENSG00000171135								BTF3P7_ENSG00000219986
			KRT14_ENSG00000186847								CARD19_ENSG00000165233
			SLC8A1_ENSG00000183023								FRMPD4_ENSG00000169933
			DDAH1_ENSG00000153904								AC110995.1_ENSG00000236120
			MS4A7_ENSG00000166927								FOXO6_ENSG00000204060
			KIAA1191_ENSG00000122203								ERVE.1_ENSG00000267259
			HSP90AB2P_ENSG00000205940								TNK1_ENSG00000174292
[truncated: 24,905 more rows]

## Sheet: 6B_VanAllen
Supplementary Table 6B. Wilcoxon rank test for TERT promoter mutation against wild type and genes of VanAllen cohort
corr_gene	gene	median_gr1	median_gr2	n_a	n_b	q_Bonf	q_FDR
TERTpm	7.88176e-10	1	0	24	15	2.80788e-05	2.80796e-05
GLRX5	1.20562e-05	232.875	144217	24	15	0.429501	0.214756
AL356585.3	3.54359e-05	0.145533	0.00704867	24	15	1	0.420813
PNN	0.000115383	95.8644	75.1447	24	15	1	1
METTL3	0.000203745	45061	34.9696	24	15	1	1
TIMM23B	0.000267777	47.8941	33.6021	24	15	1	1
AC234781.5	0.000453062	19.4612	11.2597	24	15	1	1
SUDS3	0.000453062	36.0603	28.8098	24	15	1	1
NPR2	0.000514589	35.8372	21.4761	24	15	1	1
STK24P1	0.000514589	0.770653	0.416138	24	15	1	1
ZNF133	0.000583534	12.4864	8.45415	24	15	1	1
KRT18P7	0.000660683	1.4832	0.732263	24	15	1	1
LRRC46	0.000660683	1.32744	0.66596	24	15	1	1
VCPKMT	0.000660683	5.72887	3.68506	24	15	1	1
HECTD4	0.000746871	38.0861	28.3234	24	15	1	1
ZNF337	0.000746871	15.4465	12093	24	15	1	1
CES3	0.000843025	1.75187	0.283989	24	15	1	1
KRT18P60	0.000843025	1.24071	0.660797	24	15	1	1
ZNF343	0.000843025	8.29292	5.99563	24	15	1	1
AC239860.2	0.000868038	0	0.333746	24	15	1	1
EMC9	0.00095013	5.79	4.07309	24	15	1	1
TAZ	0.00095013	67.1902	41.0355	24	15	1	1
AC233699.1	0.000998095	1.4505	0.774887	24	15	1	1
OR5AU1	0.00104869	0.0406442	0.0181254	24	15	1	1
PARP2	0.00106927	31.6872	22.8386	24	15	1	1
PRRT1	0.00106927	0.364229	0.107151	24	15	1	1
GTF2IRD1	0.0012016	23.8373	12.1568	24	15	1	1
GUSBP2	0.0012016	17.9892	8.7821	24	15	1	1
GUSBP9	0.0012016	187.588	102171	24	15	1	1
RPSAP6	0.0012016	3.75972	1.79327	24	15	1	1
SCNN1D	0.0012016	2.83838	1.28109	24	15	1	1
AC011458.2	0.00127797	1.28696	0	24	15	1	1
MS4A3	0.00131197	0.0586089	0	24	15	1	1
CCDC58P1	0.00132829	0.324655	0	24	15	1	1
AC139768.1	0.00134839	3.24918	2.25437	24	15	1	1
BLID	0.00134839	0.999221	0.335325	24	15	1	1
GNE	0.00134839	37.0047	27317	24	15	1	1
POP4	0.00134839	22.5026	30.8028	24	15	1	1
RBM6	0.00134839	144759	109955	24	15	1	1
CBFA2T2	0.00151097	30.9553	23.7933	24	15	1	1
CHADL	0.00151097	1.46819	0.619708	24	15	1	1
HOXB4	0.00151097	3.52245	2.13537	24	15	1	1
NOC2LP1	0.00155512	0.0505384	0.266621	24	15	1	1
TAS1R2	0.00157689	0.00550925	0	24	15	1	1
KPNA3	0.00169081	13.0129	15.7237	24	15	1	1
RPL15P14	0.00169081	1.51478	1.12935	24	15	1	1
TENT5B	0.00169081	1.94728	0.515293	24	15	1	1
ACTL6B	0.0018398	0.207164	0.0291866	24	15	1	1
ACSBG2	0.00188946	0.471276	0.209014	24	15	1	1
AL132777.1	0.00188946	4.17642	2.0744	24	15	1	1
TMTC1	0.00188946	3.0932	14.9526	24	15	1	1
POU6F2	0.00190997	0.244372	0.0912388	24	15	1	1
AC133555.3	0.00210494	0.703639	0.231221	24	15	1	1
ANG	0.00210861	12.9572	6.92036	24	15	1	1
MST1P2	0.00210861	2.78572	1.53377	24	15	1	1
SYNGAP1	0.00210861	75.7257	51.3196	24	15	1	1
TMEM63A	0.00210861	61.8691	44.0272	24	15	1	1
ZNF318	0.00210861	19.8209	13.6364	24	15	1	1
AGER	0.00235003	2.95655	1.15876	24	15	1	1
MAMSTR	0.00235003	1.59621	1.0022	24	15	1	1
PRR13P2	0.00235003	2.01525	1.06081	24	15	1	1
RPL32P34	0.00235003	5.17873	2.53959	24	15	1	1
RPL7AP60	0.00235003	1.7172	0.93933	24	15	1	1
SRPK3	0.00235003	6.75745	2.21692	24	15	1	1
RANP4	0.00253014	0.323968	0.17534	24	15	1	1
TPTE	0.00253014	0.827662	0.0683302	24	15	1	1
CYSRT1	0.00255452	0.545388	0.259796	24	15	1	1
AP000593.2	0.00261375	0.0152464	0	24	15	1	1
CARD18	0.00261375	0.0100961	0	24	15	1	1
ACSS2	0.00261568	57.1465	41.7346	24	15	1	1
FGF14	0.00261568	0.412102	2.46606	24	15	1	1
LACC1	0.00261568	2.96367	5.91154	24	15	1	1
SPATA25	0.00261568	3.06035	1.53018	24	15	1	1
WASH5P	0.00261568	179315	127922	24	15	1	1
FRG2C	0.00280449	0.102335	0.0331704	24	15	1	1
ARHGAP42P1	0.00286439	0	0	24	15	1	1
FAM25C	0.00286439	0	0	24	15	1	1
DQX1	0.00290757	0.451398	0.190728	24	15	1	1
EPN3	0.00290757	0.68262	0.393919	24	15	1	1
MST1	0.00290757	31.7139	18837	24	15	1	1
NDUFB3	0.00290757	57.2015	81.4055	24	15	1	1
SPDYE9P	0.00290757	10.3753	3967	24	15	1	1
TCTE3	0.00290757	0.108489	0.047726	24	15	1	1
ZMYM3	0.00290757	19.452	14.0551	24	15	1	1
SLC25A15P4	0.00304282	0.965334	0	24	15	1	1
IGLVI.20	0.00311296	0	0	24	15	1	1
TMEM59L	0.00321936	0.329759	0.0437378	24	15	1	1
C15orf41	0.00322791	21.3592	13137	24	15	1	1
DLG4	0.00322791	18.5958	10.2514	24	15	1	1
EBLN2	0.00322791	8.74241	6.55142	24	15	1	1
FGF13	0.00322791	1.58069	6.5142	24	15	1	1
LACTB2	0.00322791	8.04653	16.5609	24	15	1	1
PDCL3	0.00322791	19.1826	26.1448	24	15	1	1
RPL13P6	0.00322791	1.03476	0.536511	24	15	1	1
RPS11P5	0.00322791	32.362	21.8474	24	15	1	1
SMIM6	0.00322791	0.560742	0.302396	24	15	1	1
VAMP2	0.00322791	15.1724	12.1081	24	15	1	1
ZNF594	0.00322791	8.54828	5.32112	24	15	1	1
DUX4L26	0.0033729	0.25097	0.109157	24	15	1	1
ACTN2	0.00357901	1.11071	3.13727	24	15	1	1
C15orf62	0.00357901	2.29853	1.10843	24	15	1	1
FBXO16	0.00357901	6.77712	2.62852	24	15	1	1
USP36	0.00357901	73.5905	56536	24	15	1	1
CLUHP3	0.00371058	0.218446	0.0653824	24	15	1	1
AL391647.1	0.00391903	0.347004	0.108144	24	15	1	1
ACTG1P3	0.00396338	0.8632	0.540151	24	15	1	1
CDAN1	0.00396338	25.588	14.0304	24	15	1	1
LARP4P	0.00396338	1.09916	0.581589	24	15	1	1
PBX2	0.00396338	8.46588	4.04324	24	15	1	1
RNF5	0.00396338	36.7248	16.8414	24	15	1	1
SNX3	0.00396338	36.8718	46.2022	24	15	1	1
ZNF385C	0.00396338	0.307577	0.159171	24	15	1	1
ZNF492	0.00396338	0.311846	0.0773505	24	15	1	1
ZNF84	0.00396338	28.2286	20.4805	24	15	1	1
RPL10P15	0.00407286	2.48646	1.31243	24	15	1	1
LPO	0.00426282	0.256638	0.14558	24	15	1	1
AC146944.1	0.00438361	148497	74.2205	24	15	1	1
HNRNPA1P5	0.00438361	1.65936	1.1072	24	15	1	1
MGLL	0.00438361	26.7917	95.6615	24	15	1	1
MORN4	0.00438361	6.10751	3.45936	24	15	1	1
MST1L	0.00438361	2.35766	0.696521	24	15	1	1
NCOA6	0.00438361	26.1857	22.69	24	15	1	1
PAQR6	0.00438361	4.23314	2.24524	24	15	1	1
PCNPP1	0.00438361	3.06988	1.94208	24	15	1	1
POU5F1P5	0.00438361	6.64979	3.87545	24	15	1	1
RPL39P5	0.00438361	16.1199	8.14307	24	15	1	1
TAS1R3	0.00438361	0.798111	0.404916	24	15	1	1
TENT4A	0.00438361	26.8336	19.6681	24	15	1	1
TLK2P2	0.00438361	1.74074	0.841432	24	15	1	1
TRMT61A	0.00438361	2.04678	1.51954	24	15	1	1
WFIKKN1	0.00438361	0.343691	0.134618	24	15	1	1
AC007325.1	0.00446079	0.277714	0.106815	24	15	1	1
KRT13	0.00453221	0.0111422	0	24	15	1	1
AC008015.1	0.00474539	0.240586	0.0962518	24	15	1	1
IGHV1.24	0.00483253	0.438339	0	24	15	1	1
CCDC13	0.00484252	2.74815	1.36141	24	15	1	1
SMYD4	0.00484252	19.3456	15.0449	24	15	1	1
EBLN1	0.00507721	0	0	24	15	1	1
PHBP18	0.00507721	0	0	24	15	1	1
NF1P6	0.00515661	0.0456864	0	24	15	1	1
DPPA3P2	0.00516618	0.131928	0	24	15	1	1
RNASEH1P1	0.00522462	0.0898302	0	24	15	1	1
AC094019.1	0.00534303	2.59945	0.69161	24	15	1	1
ALG3P1	0.00534303	0.316545	0.137699	24	15	1	1
ASCC1	0.00534303	61.3762	47244	24	15	1	1
BRWD3	0.00534303	48.3081	34.6019	24	15	1	1
CCDC169	0.00534303	0.617391	1.83576	24	15	1	1
DPF3	0.00534303	3.11919	1.16356	24	15	1	1
GTF3A	0.00534303	92.975	133512	24	15	1	1
HSPE1.MOB4	0.00534303	18.5755	24.8985	24	15	1	1
PHF1	0.00534303	34.5237	21.8476	24	15	1	1
TTC12	0.00534303	19.5696	11.4438	24	15	1	1
C6orf58	0.00549979	0.124981	0.0422874	24	15	1	1
GPS2P2	0.00576316	0	0	24	15	1	1
PCDHA8	0.00583367	0.492783	0.0413111	24	15	1	1
AC139495.2	0.0058883	64.1185	36.4819	24	15	1	1
AL355802.1	0.0058883	3.64662	2.43824	24	15	1	1
GPI	0.0058883	354.93	547541	24	15	1	1
HDAC8	0.0058883	27.8102	20.1994	24	15	1	1
HOXC10	0.0058883	10.2591	2.29952	24	15	1	1
HOXC5	0.0058883	1.14945	0.628107	24	15	1	1
HSD17B8	0.0058883	10.9909	5.9952	24	15	1	1
POM121L14P	0.0058883	3.12887	2.06978	24	15	1	1
PRR3	0.0058883	1.78834	1.03992	24	15	1	1
SUPV3L1	0.0058883	28.2315	24.2308	24	15	1	1
TIMM8A	0.0058883	9.10659	6.66765	24	15	1	1
TTC5	0.0058883	17.4008	12.6946	24	15	1	1
AC104759.1	0.00591943	0.0659923	0	24	15	1	1
AC103988.1	0.00609637	2.44413	1.27473	24	15	1	1
CCL18	0.00615044	0.0232782	0.368366	24	15	1	1
AL512310.6	0.00623217	0.0131994	0	24	15	1	1
APOA1	0.00631913	0.143863	0.0838661	24	15	1	1
CNTD2	0.00634571	0.170275	0.035499	24	15	1	1
CCDC144NL	0.00642712	0.218461	0.0146856	24	15	1	1
AL031315.1	0.0064816	0.318895	0.177541	24	15	1	1
CAPN7	0.0064816	58.3166	41.4266	24	15	1	1
COX7A2	0.0064816	96.8687	140976	24	15	1	1
MTMR11	0.0064816	12.5306	6.8306	24	15	1	1
PDIA2	0.0064816	0.72597	0.255656	24	15	1	1
SLC35D1	0.0064816	5.63124	4.17594	24	15	1	1
TAF1	0.0064816	102.05	73.6005	24	15	1	1
VEPH1	0.0064816	3.30817	36.8039	24	15	1	1
WIPF3	0.0064816	0.411757	1.42978	24	15	1	1
AC079905.1	0.00657644	0	0	24	15	1	1
IGLV4.60	0.0066019	0	0.324701	24	15	1	1
AC022400.4	0.00665397	2.3033	1.24195	24	15	1	1
UQCRFS1P1	0.00679363	0.351271	0.151602	24	15	1	1
ECE2	0.00688184	0.0102473	0	24	15	1	1
AC011330.3	0.00689552	1.02706	0.270446	24	15	1	1
AC004945.1	0.00694106	0.7309	0.282512	24	15	1	1
TRNP1	0.00694961	0.253736	0.0588605	24	15	1	1
TTC9B	0.0070143	0.123411	0.0410645	24	15	1	1
HSPB3	0.00711482	0.0521325	0.179332	24	15	1	1
AC012184.2	0.00712643	6.21725	9.53465	24	15	1	1
CCDC181	0.00712643	1.27893	0.456511	24	15	1	1
CCDC183	0.00712643	6.58617	3.60086	24	15	1	1
COL16A1	0.00712643	167337	87.9689	24	15	1	1
DCST2	0.00712643	2.62959	1.21125	24	15	1	1
FBH1	0.00712643	40.7616	31823	24	15	1	1
HERC2P3	0.00712643	241495	160754	24	15	1	1
NUTF2	0.00712643	26.9633	45.5406	24	15	1	1
PRICKLE4	0.00712643	2.81853	1.22447	24	15	1	1
RPSAP54	0.00712643	0.725325	0.422497	24	15	1	1
ZNF274	0.00712643	14.6282	8.48008	24	15	1	1
PLA2G2F	0.00714313	0.0128117	0	24	15	1	1
AP001273.2	0.00732559	0.180129	0.428211	24	15	1	1
C13orf46	0.00740036	0.0112776	0.00291458	24	15	1	1
GOLGA6L2	0.00747321	0.0927171	0.0234427	24	15	1	1
WIF1	0.00764644	0.104184	0	24	15	1	1
RBMX2P5	0.00779858	0.0406728	0	24	15	1	1
AC138894.1	0.00782642	1.6098	1.07797	24	15	1	1
AZGP1	0.00782642	15.7418	5.53695	24	15	1	1
CPNE6	0.00782642	0.319684	0.169889	24	15	1	1
FRS3	0.00782642	6.2864	4.84735	24	15	1	1
GPX2	0.00782642	7.75584	6.33307	24	15	1	1
GUSBP3	0.00782642	3.19089	1.5769	24	15	1	1
HNRNPA1P10	0.00782642	3.1944	2.01992	24	15	1	1
HOXD1	0.00782642	0.279476	1.25581	24	15	1	1
MRPL35P3	0.00782642	5.44165	3.22237	24	15	1	1
POMGNT2	0.00782642	4.16757	2.71343	24	15	1	1
SLC5A2	0.00782642	1.66985	0.87646	24	15	1	1
TMEM8B	0.00782642	3.68279	2.40131	24	15	1	1
NF1P7	0.00814333	0.13772	0.0465296	24	15	1	1
MINDY4B	0.00817547	0.0235501	0	24	15	1	1
MUC15	0.00823958	0.255375	0	24	15	1	1
ZNF971P	0.0083743	0.019595	0	24	15	1	1
AC092268.1	0.00848614	0.035218	0	24	15	1	1
AC115621.1	0.00849986	0	0	24	15	1	1
TMCO5A	0.0085757	0.118518	0.0340958	24	15	1	1
ABCB7	0.00858545	55.7468	43.3979	24	15	1	1
AC133552.2	0.00858545	1.23097	0.623572	24	15	1	1
CECR2	0.00858545	0.326603	0.609844	24	15	1	1
CRAMP1	0.00858545	41.0377	33.6221	24	15	1	1
DDX50P1	0.00858545	2.55083	1.89288	24	15	1	1
ELF1	0.00858545	59.7876	71.9212	24	15	1	1
HOXB6	0.00858545	5.56661	3.51914	24	15	1	1
LEMD2	0.00858545	67.2183	51.4946	24	15	1	1
NCALD	0.00858545	3.41721	7.43651	24	15	1	1
PLXNB1	0.00858545	57.3023	29.4489	24	15	1	1
PPIP5K1	0.00858545	89.8959	57.7094	24	15	1	1
PSMD14	0.00858545	40.2562	45.6333	24	15	1	1
TLE6	0.00858545	1.93813	0.768018	24	15	1	1
TMEM39A	0.00858545	47.7135	38.5641	24	15	1	1
VDAC1P4	0.00858545	1.58336	1.15239	24	15	1	1
YWHAB	0.00858545	82.2845	96.3741	24	15	1	1
ZNF140	0.00858545	15.8653	12.6945	24	15	1	1
CCDC114	0.00861219	0.569678	0.233521	24	15	1	1
IGKV6D.21	0.00873708	0.566809	0	24	15	1	1
AC068533.2	0.00879788	0	0	24	15	1	1
AC103563.3	0.00879788	0	0	24	15	1	1
KRT18P16	0.00879788	0	0	24	15	1	1
C3orf22	0.00897783	0.0554675	0.0130858	24	15	1	1
AC040169.2	0.00921989	0	0	24	15	1	1
AC079594.1	0.00921989	0	0	24	15	1	1
AC090453.1	0.00921989	0	0	24	15	1	1
AP006289.1	0.00921989	0	0	24	15	1	1
HDGFP1	0.00921989	0	0	24	15	1	1
HMGB1P46	0.00921989	0	0	24	15	1	1
NDUFS5P3	0.00921989	0	0	24	15	1	1
OR56B2P	0.00921989	0	0	24	15	1	1
CTAGE12P	0.00923639	0.0541645	0	24	15	1	1
AC005515.1	0.0093855	0	0.0136824	24	15	1	1
ACTR3	0.00940754	150117	188.48	24	15	1	1
AL133353.2	0.00940754	3.3654	2.29743	24	15	1	1
FBF1	0.00940754	8.51713	4.95278	24	15	1	1
HMGN4	0.00940754	3.95498	2.92031	24	15	1	1
NCBP3	0.00940754	30.8553	23.3318	24	15	1	1
PIGC	0.00940754	7.38026	5.53721	24	15	1	1
PIP4P1	0.00940754	19.2901	14.4737	24	15	1	1
SART3	0.00940754	103264	75.1601	24	15	1	1
SCML2	0.00940754	1.19018	0.333031	24	15	1	1
TRPM8	0.00940754	0.730214	3.96843	24	15	1	1
AC120114.4	0.00996969	1.16211	0	24	15	1	1
AC114501.1	0.0100599	1.59411	0	24	15	1	1
HMGB3P27	0.0100624	0.0642227	0	24	15	1	1
LARP1BP1	0.0100624	0	0.0237676	24	15	1	1
SMARCE1P3	0.0100918	0.00938745	0	24	15	1	1
AL591767.3	0.0101549	0.486266	0.243797	24	15	1	1
AL365436.1	0.0102969	1.82694	0.968384	24	15	1	1
C20orf144	0.0102969	0.508954	0.200043	24	15	1	1
CDH8	0.0102969	0.608619	0.330592	24	15	1	1
CLEC18B	0.0102969	1.34154	0.373914	24	15	1	1
COX6B1	0.0102969	434593	541634	24	15	1	1
DCST1	0.0102969	1.12641	0.688805	24	15	1	1
KYAT1	0.0102969	5.55097	3.86209	24	15	1	1
METTL27	0.0102969	2.2638	0.780641	24	15	1	1
NDUFAF4	0.0102969	28.5759	42144	24	15	1	1
PSME3	0.0102969	90.9115	140386	24	15	1	1
RPUSD2	0.0102969	3.26507	2.18175	24	15	1	1
TRPV1	0.0102969	8.0874	3.97823	24	15	1	1
ZBTB12	0.0102969	1.02734	0.626405	24	15	1	1
HIST1H3PS1	0.0103153	0.13243	0	24	15	1	1
AC137761.2	0.0104703	0	0	24	15	1	1
OR13J1	0.01057	0.0672364	0	24	15	1	1
SPATA31B1P	0.0110413	0.0872849	0.0132977	24	15	1	1
AC017083.4	0.0111158	0.135975	0	24	15	1	1
ALKBH2	0.0112581	9.10934	6.62328	24	15	1	1
ATP11A	0.0112581	47.2657	62.56	24	15	1	1
CAPNS1	0.0112581	342673	430787	24	15	1	1
EP400	0.0112581	39.1722	34.59	24	15	1	1
GRIK3	0.0112581	0.781139	0.208294	24	15	1	1
POMP	0.0112581	105056	149207	24	15	1	1
RPRD1B	0.0112581	28.2326	23.2021	24	15	1	1
RPS27AP12	0.0112581	13.2273	9.34037	24	15	1	1
SETDB1	0.0112581	54.8246	44.7289	24	15	1	1
STAG3L1	0.0112581	30645	17.8508	24	15	1	1
IVL	0.0113023	0.0162952	0	24	15	1	1
GPR101	0.0113372	0.0339733	0	24	15	1	1
AP000471.1	0.0114562	4.75383	1.57656	24	15	1	1
TMEM253	0.011498	0.568685	0.146482	24	15	1	1
AC091144.2	0.0115232	2.62278	1251	24	15	1	1
EXOC5P1	0.0115595	0.0574057	0.0181945	24	15	1	1
GRPEL2P1	0.0115834	0	0.138383	24	15	1	1
GRAMD4P3	0.0119054	0.0360822	0	24	15	1	1
AL136298.2	0.0121512	0.0744164	0.0240569	24	15	1	1
AC022960.3	0.0122317	0	0	24	15	1	1
AC104115.2	0.0122317	0	0	24	15	1	1
KRT3	0.0122533	0.00837494	0	24	15	1	1
KCNMB2	0.0122747	0.433592	0.0988609	24	15	1	1
HSFX4	0.0122937	0.0842103	0.0307567	24	15	1	1
AC008026.1	0.0122956	4.36539	3.71151	24	15	1	1
AC098934.3	0.0122956	39.7886	25.5488	24	15	1	1
B3GLCT	0.0122956	9.43947	18521	24	15	1	1
CARNS1	0.0122956	0.543894	0.337771	24	15	1	1
CDC42BPB	0.0122956	76.397	56.3054	24	15	1	1
CRELD1	0.0122956	43.5329	24.5604	24	15	1	1
EIF3K	0.0122956	123.838	154751	24	15	1	1
GATA1	0.0122956	0.456431	0.289182	24	15	1	1
HSPE1	0.0122956	114.541	172159	24	15	1	1
ITGAV	0.0122956	92.6243	115042	24	15	1	1
RARRES1	0.0122956	11114	23.7159	24	15	1	1
SCAP	0.0122956	51.9073	42.1282	24	15	1	1
STRC	0.0122956	3.81072	1.63196	24	15	1	1
TTLL3	0.0122956	59.1531	33.59	24	15	1	1
ZBTB25	0.0122956	13.2823	10.1848	24	15	1	1
ZNF177	0.0122956	4.75591	1.88483	24	15	1	1
TCTE1	0.0124789	0.0998022	0.0396524	24	15	1	1
ASTN1	0.012556	0.0419503	0.00601655	24	15	1	1
RPL36AP45	0.012556	0.139982	0.516909	24	15	1	1
RFPL1	0.0130379	0.122447	0.485067	24	15	1	1
DDX10P2	0.0130721	0.0371767	0	24	15	1	1
RPL31P57	0.0132373	0	0.329359	24	15	1	1
AC007389.2	0.0133088	0.297351	0	24	15	1	1
AL356968.2	0.0134143	7.91357	4.20714	24	15	1	1
AMER1	0.0134143	2.03352	1.1705	24	15	1	1
C17orf47	0.0134143	0.65332	0.352593	24	15	1	1
CCN3	0.0134143	1.91962	9.02793	24	15	1	1
CHD8	0.0134143	67.4989	55.9637	24	15	1	1
DDX39B	0.0134143	35.5945	26.8751	24	15	1	1
EMD	0.0134143	79.8925	67.8059	24	15	1	1
GEMIN2	0.0134143	14.8457	10.8493	24	15	1	1
HENMT1	0.0134143	3.11626	6.03291	24	15	1	1
METTL6	0.0134143	16.7023	12.6334	24	15	1	1
NLGN2	0.0134143	7.93382	5.92152	24	15	1	1
PRRT3	0.0134143	4.21537	2.73398	24	15	1	1
PSMC4	0.0134143	24.2813	30338	24	15	1	1
PSPN	0.0134143	0.276307	0.139165	24	15	1	1
RFNG	0.0134143	15.5006	10.8514	24	15	1	1
RPL24P8	0.0134143	5.63833	3.51535	24	15	1	1
TBC1D29P	0.0134143	1.06991	0.734344	24	15	1	1
XRCC3	0.0134143	124.035	83568	24	15	1	1
IGHV2OR16.5	0.0134432	0.160524	0	24	15	1	1
ADGRF4	0.0134832	0.0091767	0	24	15	1	1
Z98755.1	0.0135758	0.30642	0.242736	24	15	1	1
ULBP1	0.0135895	0.00363761	0.0402643	24	15	1	1
PPIAP37	0.0136279	0.0795229	0.314733	24	15	1	1
NBEAP3	0.0140452	0.093568	0	24	15	1	1
BTF3L4P4	0.0141027	0	0	24	15	1	1
SPATA31D4	0.0141027	0	0	24	15	1	1
ARTN	0.0144352	0.267311	0.0647893	24	15	1	1
CTRB2	0.0146151	0.366376	0.107047	24	15	1	1
AASS	0.0146193	49.4279	30.8421	24	15	1	1
ADGRL1	0.0146193	19.5417	14.2103	24	15	1	1
AL604028.2	0.0146193	2.22531	1.55975	24	15	1	1
CCDC120	0.0146193	2.75411	1.72547	24	15	1	1
DISP1	0.0146193	14.2556	9.88777	24	15	1	1
GATD3A	0.0146193	28.0265	21.9726	24	15	1	1
MAGI2	0.0146193	9.52115	5.25429	24	15	1	1
MBTD1	0.0146193	19.1512	15.84	24	15	1	1
METTL17	0.0146193	52.5921	44.3807	24	15	1	1
MTMR8	0.0146193	6.24675	1.86721	24	15	1	1
NMNAT1	0.0146193	3.73924	5.61061	24	15	1	1
NOXRED1	0.0146193	0.681223	0.440774	24	15	1	1
PDCL3P6	0.0146193	1.63485	0.639547	24	15	1	1
PPOX	0.0146193	82868	57.2297	24	15	1	1
RPSAP18	0.0146193	1.0832	0.607595	24	15	1	1
SPDYE17	0.0146193	22.5404	17.2483	24	15	1	1
SPR	0.0146193	6.24801	9.05671	24	15	1	1
TTC21A	0.0146193	11.7567	8.45046	24	15	1	1
TXNDC9	0.0146193	26.9113	35.1873	24	15	1	1
TULP1	0.0146954	0.440319	0.246618	24	15	1	1
CCKAR	0.0147627	0.0084408	0	24	15	1	1
ZNF806	0.0147627	0.0082207	0	24	15	1	1
CXorf49	0.0147798	0.0525109	0.00684282	24	15	1	1
CXorf49B	0.0147798	0.0525109	0.00684282	24	15	1	1
S100A11P1	0.01489	0.17608	0	24	15	1	1
AC022483.1	0.0149326	0	0	24	15	1	1
AC087499.7	0.0149326	0	0	24	15	1	1
AF013593.1	0.0149326	0	0	24	15	1	1
AL021918.2	0.0149326	0	0	24	15	1	1
LCE2B	0.0149326	0	0	24	15	1	1
LY6G6D	0.0149326	0	0	24	15	1	1
OR4A47	0.0149326	0	0	24	15	1	1
OR51A4	0.0149326	0	0	24	15	1	1
PRR30	0.0149326	0	0	24	15	1	1
SERPINB3	0.0149326	0	0	24	15	1	1
SHC1P1	0.0149326	0	0	24	15	1	1
UGT1A6	0.0149326	0	0	24	15	1	1
ADAM3A	0.0150271	0.0297519	0	24	15	1	1
RDM1P5	0.0153086	0.752151	0.393647	24	15	1	1
RPL26P29	0.0153086	2.32585	1.54842	24	15	1	1
AC010326.1	0.0155945	0	0	24	15	1	1
MATN4	0.0157474	0.0848386	0.0342945	24	15	1	1
CSF3	0.0158735	0.0321039	0	24	15	1	1
FAM19A5	0.0159121	0.489505	2.8259	24	15	1	1
AC020917.1	0.0159157	0.999696	0.669675	24	15	1	1
AC137055.1	0.0159157	11.2077	8.11862	24	15	1	1
AL359504.1	0.0159157	2.71232	1.23074	24	15	1	1
ATP2A1	0.0159157	22.7447	12.5326	24	15	1	1
CCNB1IP1	0.0159157	30.3566	21.5383	24	15	1	1
CEP295NL	0.0159157	8.39518	5.38784	24	15	1	1
EPHB4	0.0159157	36.5767	19.9132	24	15	1	1
HERC2P2	0.0159157	111.996	73.6824	24	15	1	1
HHAT	0.0159157	2.75808	1.44536	24	15	1	1
HSPE1P2	0.0159157	4.16162	2898	24	15	1	1
MTCH2	0.0159157	76009	108372	24	15	1	1
NR1D1	0.0159157	8.60258	4.36609	24	15	1	1
POM121L6P	0.0159157	7.01483	2.87512	24	15	1	1
PPIAP2	0.0159157	8.22368	5.7932	24	15	1	1
PSMD8	0.0159157	136.847	189017	24	15	1	1
QRICH2	0.0159157	4.60877	3.19791	24	15	1	1
RPL10AP1	0.0159157	2.65815	1.98806	24	15	1	1
SH3GL1P1	0.0159157	3.25124	2.07976	24	15	1	1
SMIM5	0.0159157	0.389502	0.278898	24	15	1	1
SUGT1P2	0.0159157	3.54544	2.51008	24	15	1	1
TNK1	0.0159157	2.09311	1.26613	24	15	1	1
ZNF793	0.0159157	2.20215	0.573264	24	15	1	1
ZSCAN23	0.0159157	2.2248	0.745609	24	15	1	1
HINT1P1	0.0159805	0.151297	0	24	15	1	1
ANKRD62	0.0160166	0.0159067	0.00767263	24	15	1	1
AC007376.1	0.016133	0	0.0514309	24	15	1	1
AL450304.2	0.0161835	0	0	24	15	1	1
MS4A8	0.0161938	0.0420836	0	24	15	1	1
post_BRAF	BRAF	0	0	24	15	1	1
ARF1P2	0.0165694	1.5482	0.949587	24	15	1	1
AL356585.4	0.0169794	0.43885	0.0234469	24	15	1	1
FOXJ1	0.0170267	0.0112229	0	24	15	1	1
PTMAP8	0.017042	1.1784	0.327158	24	15	1	1
LAGE3P1	0.0172165	0.677925	0.34581	24	15	1	1
RNF224	0.0172165	0.224486	0.110069	24	15	1	1
ACP4	0.0173092	1.25215	0.450164	24	15	1	1
ACTL10	0.0173092	0.588939	0.390834	24	15	1	1
AL133352.1	0.0173092	8.95701	5.63563	24	15	1	1
ANKRD16	0.0173092	5.16899	3.02811	24	15	1	1
C11orf95	0.0173092	2.61933	1.85055	24	15	1	1
CCDC28B	0.0173092	3.05088	2.13942	24	15	1	1
CDH12P2	0.0173092	49.0879	26.3277	24	15	1	1
HMGN3	0.0173092	67562	82.1708	24	15	1	1
MTA1	0.0173092	88.3448	59.3243	24	15	1	1
MYH15	0.0173092	0.206198	0.0614413	24	15	1	1
NPM1P37	0.0173092	2.66487	1.92727	24	15	1	1
OR52A1	0.0173092	0.0458952	0.0295345	24	15	1	1
RHBDL1	0.0173092	1.13598	0.594077	24	15	1	1
RIBC1	0.0173092	0.985134	0.668777	24	15	1	1
SGO2	0.0173092	3.34554	4.1972	24	15	1	1
SRGAP2B	0.0173092	73.1743	116496	24	15	1	1
SUPT4H1P1	0.0173092	1.6772	0.826909	24	15	1	1
TRDC	0.0173092	1.53221	3.09693	24	15	1	1
TRIM17	0.0173092	3.3285	2.17846	24	15	1	1
TRIM37	0.0173092	51.2343	43.0992	24	15	1	1
TTBK2	0.0173092	47.5369	35.7441	24	15	1	1
XRCC5	0.0173092	197.018	242347	24	15	1	1
ZNF322P1	0.0173092	33.4091	24.5429	24	15	1	1
ADGRG7	0.017339	0.0124054	0	24	15	1	1
WNT3A	0.0173753	0.0181656	0	24	15	1	1
RPL23AP46	0.0175946	0	0	24	15	1	1
RPL13AP17	0.0176018	0.0267298	0	24	15	1	1
NUTF2P2	0.0176474	0.067214	0	24	15	1	1
SPATA31D1	0.0176824	0.00448145	0	24	15	1	1
HNRNPA1P1	0.0177433	0.0441925	0	24	15	1	1
AL032819.3	0.0177453	0.0155718	0	24	15	1	1
EEF1DP5	0.0179099	0	0	24	15	1	1
RNA5SP473	0.0179099	0	0	24	15	1	1
AC133435.1	0.0179205	1.42058	0.877727	24	15	1	1
TNXA	0.017986	0.229384	0	24	15	1	1
TRPC6P	0.0181321	0.0745648	0	24	15	1	1
CA10	0.0183629	0.177855	0.0183086	24	15	1	1
FAM83C	0.0183629	0.0170513	0	24	15	1	1
AC084198.1	0.0185184	1.07836	0.466263	24	15	1	1
RPS4XP22	0.0186137	0.216761	0.117118	24	15	1	1
TPST2P1	0.0186316	0.192198	0.131965	24	15	1	1
AC233702.4	0.018766	0.470385	0.0952464	24	15	1	1
AC005244.1	0.0188053	4.54457	3.01559	24	15	1	1
AGFG1	0.0188053	85.3285	99.9945	24	15	1	1
ATP5MFP4	0.0188053	6.93377	4.5559	24	15	1	1
BMP8A	0.0188053	0.379677	0.623097	24	15	1	1
BMS1P17	0.0188053	4.5625	1.96303	24	15	1	1
CAPS2	0.0188053	5.00955	2.75174	24	15	1	1
CHCHD10	0.0188053	25.8177	43.2147	24	15	1	1
CSNK1G1	0.0188053	36.3542	26425	24	15	1	1
ENDOV	0.0188053	18.4499	11046	24	15	1	1
FAM186B	0.0188053	3.36445	2.30968	24	15	1	1
FGFBP3	0.0188053	0.397955	0.263378	24	15	1	1
FRG1KP	0.0188053	7.71061	2.57817	24	15	1	1
GALNT7	0.0188053	22.7023	34.7175	24	15	1	1
GTF3C6	0.0188053	46.2197	69.7001	24	15	1	1
HKDC1	0.0188053	1.76287	0.439219	24	15	1	1
IQCC	0.0188053	5.65355	4.45322	24	15	1	1
PLS1	0.0188053	1.02313	0.605287	24	15	1	1
RAD51D	0.0188053	39.9195	30.7453	24	15	1	1
SEC31B	0.0188053	15.5472	10.1404	24	15	1	1
SULT1A4	0.0188053	13.1622	8.4603	24	15	1	1
TMLHE	0.0188053	20.7325	13.8177	24	15	1	1
AP003170.2	0.0188724	0	0	24	15	1	1
HNRNPA1P52	0.018922	0.0293871	0	24	15	1	1
GPR50	0.0189995	0	0	24	15	1	1
AC087763.1	0.0191002	0.172311	0.360919	24	15	1	1
AL591212.2	0.0193672	3.32556	2.03778	24	15	1	1
KRT18P61	0.0193672	0.625236	0.425953	24	15	1	1
LETM1P2	0.0193833	0.0633639	0.0160058	24	15	1	1
RPL7P16	0.0199454	0.0468312	0	24	15	1	1
IER3	0.0200539	0.0702064	0	24	15	1	1
ATP6V1E1P1	0.0201524	0.0211408	0	24	15	1	1
AC091965.3	0.0202894	1.3091	0.355646	24	15	1	1
AC021231.2	0.0204099	1.30641	0.610271	24	15	1	1
AL136038.4	0.0204099	0.492542	0.318741	24	15	1	1
AL451007.1	0.0204099	9.30044	7.47132	24	15	1	1
ARHGEF10L	0.0204099	23.3372	16.2404	24	15	1	1
ASH1L	0.0204099	60.5797	49.8662	24	15	1	1
AURKAP1	0.0204099	8.61121	5.47867	24	15	1	1
CALM3	0.0204099	152818	191223	24	15	1	1
CHMP4B	0.0204099	85.4803	103984	24	15	1	1
EIF5B	0.0204099	39.0335	47.9797	24	15	1	1
GHR	0.0204099	2.20248	6.49587	24	15	1	1
HSD17B1P1	0.0204099	2.68413	1.80601	24	15	1	1
IMP4	0.0204099	60.3686	80.7458	24	15	1	1
LINC02210	0.0204099	0.827348	0.61617	24	15	1	1
LRRC37A4P	0.0204099	20.8202	8.57605	24	15	1	1
MAP1LC3B2	0.0204099	13.847	21.1919	24	15	1	1
MAPKBP1	0.0204099	31.5418	21.5296	24	15	1	1
MRPS6	0.0204099	20.5734	36.1393	24	15	1	1
PORCN	0.0204099	15.7165	11.8913	24	15	1	1
PPAN.P2RY11	0.0204099	2.09956	1.24163	24	15	1	1
PSMD1	0.0204099	85.4818	99.8648	24	15	1	1
RAPGEF3	0.0204099	15.0524	5.72867	24	15	1	1
RASGRP3	0.0204099	8.79368	18.4563	24	15	1	1
SAMM50	0.0204099	38.9158	48395	24	15	1	1
SLC5A9	0.0204099	5.04204	2.50917	24	15	1	1
SYNC	0.0204099	1.94735	5.91421	24	15	1	1
TBC1D20	0.0204099	21.8245	17.4735	24	15	1	1
TCF7L1	0.0204099	11.1264	7.74439	24	15	1	1
TEX22	0.0204099	1.30828	0.718601	24	15	1	1
TRPC1	0.0204099	8.79439	5.11768	24	15	1	1
TUBB6	0.0204099	83.3127	115704	24	15	1	1
VHL	0.0204099	37.0478	29.0145	24	15	1	1
ZNF558	0.0204099	6.03979	2.77336	24	15	1	1
CNTN5	0.0204255	0.0459125	0	24	15	1	1
BTF3P7	0.0204883	0	0.245177	24	15	1	1
AC135586.1	0.0207373	0	0.0519643	24	15	1	1
CCN6	0.0209149	0.501603	0.259734	24	15	1	1
RPL31P2	0.0209149	1.17557	0.636897	24	15	1	1
PA2G4P1	0.0209417	0.0660542	0	24	15	1	1
TDGF1P3	0.0209417	0.0366744	0.00830522	24	15	1	1
BX276092.7	0.0211455	0.0912137	0	24	15	1	1
CCNG1P1	0.0212434	0	0.0306041	24	15	1	1
HTR3D	0.0212434	0.0063424	0	24	15	1	1
CSNK1A1P1	0.0213634	0.198138	0.0954475	24	15	1	1
AC005077.3	0.021602	1.15176	0.505436	24	15	1	1
CCDC194	0.021602	0.170958	0.0660644	24	15	1	1
IGDCC3	0.0217084	0.105931	0.0457328	24	15	1	1
SCOCP1	0.0217084	1.58188	0.844907	24	15	1	1
AC007389.4	0.0217283	0.812308	0.39871	24	15	1	1
AL450996.1	0.0217365	0	2.73366e-07	24	15	1	1
pre_therapies	therapies	1	1	24	15	1	1
AC004890.2	0.022129	5.12484	3.05347	24	15	1	1
AC117382.1	0.022129	27.688	18.9794	24	15	1	1
ANXA4	0.022129	85.8721	127939	24	15	1	1
ATXN10	0.022129	238.922	352183	24	15	1	1
C16orf71	0.022129	0.597885	0.416164	24	15	1	1
C4BPA	0.022129	0.353175	0.133168	24	15	1	1
CRYZL1	0.022129	61.0722	45.1995	24	15	1	1
DHRS4L2	0.022129	20.4772	11.6618	24	15	1	1
ENGASE	0.022129	36.1755	24117	24	15	1	1
HCN3	0.022129	2.18496	1.49541	24	15	1	1
ITGAX	0.022129	16.8591	33.1037	24	15	1	1
MSRA	0.022129	8.87641	12.6455	24	15	1	1
NHSL2	0.022129	0.875703	1.86531	24	15	1	1
NRBF2P5	0.022129	3.55122	2.33911	24	15	1	1
NUBPL	0.022129	42.337	35.7335	24	15	1	1
PARP6	0.022129	82.3026	63.1645	24	15	1	1
PLGRKT	0.022129	8.40709	11.3907	24	15	1	1
PRAF2	0.022129	9.16792	RBP2	24	15	1	1
RAD9A	0.022129	16.6212	10.8885	24	15	1	1
RPL10P3	0.022129	1.30171	0.591815	24	15	1	1
RPS29P16	0.022129	46.0628	35.6256	24	15	1	1
SEMA6C	0.022129	6.92049	4.0481	24	15	1	1
SKIV2L	0.022129	12.6692	6.31334	24	15	1	1
SLC48A1	0.022129	5.66608	3.72017	24	15	1	1
SOS2	0.022129	45.0234	33102	24	15	1	1
SYCE2	0.022129	5.26626	3.09776	24	15	1	1
TMIGD3	0.022129	1.76851	5.27965	24	15	1	1
TNRC6C	0.022129	17.4534	12.3417	24	15	1	1
YLPM1	0.022129	66.0341	52.9056	24	15	1	1
ZNRD1ASP	0.022129	3.41689	2.64791	24	15	1	1
PASD1	0.0222197	0.0229369	0	24	15	1	1
OR3A4P	0.0226229	0.0589852	0	24	15	1	1
CTAG1A	0.0227089	0.0969075	0	24	15	1	1
AC092120.2	0.02273	0	0.0778928	24	15	1	1
OOSP4B	0.02273	0.00979253	0	24	15	1	1
FRMD7	0.0228583	0.103312	0.0278646	24	15	1	1
CFL1P2	0.0228766	0.0753189	0	24	15	1	1
RPS3AP32	0.0229815	0	0.155319	24	15	1	1
AF228730.4	0.0230376	0	0	24	15	1	1
HNRNPA1P19	0.0230376	0	0	24	15	1	1
SEPHS1P4	0.0230376	0	0	24	15	1	1
AP001646.2	0.0231577	0	0	24	15	1	1
RPL21P99	0.0231577	0	0.0923123	24	15	1	1
ME2P1	0.0232076	0.00369118	0	24	15	1	1
NF1P10	0.0232076	0.0270145	0	24	15	1	1
MAGEA10	0.023305	0.139968	0.0310595	24	15	1	1
CEND1	0.0234172	0.178239	0.0423315	24	15	1	1
KCNK7	0.0234383	0.882327	0.3738	24	15	1	1
MKI67P1	0.0234383	0.241377	0.131321	24	15	1	1
AC079193.1	0.0234937	0.0934592	0	24	15	1	1
RPL23AP87	0.0236625	0.195421	0.0126638	24	15	1	1
AC073534.1	0.023969	1.23922	0.296025	24	15	1	1
AC131392.2	0.023969	39.8604	22.9535	24	15	1	1
AC142086.6	0.023969	0.574884	0.198671	24	15	1	1
AKR7L	0.023969	1.6022	1.02628	24	15	1	1
ARHGEF39	0.023969	2.30771	1.57757	24	15	1	1
ARR3	0.023969	5.85544	3.67417	24	15	1	1
ATP5MC3	0.023969	67.3475	98.0732	24	15	1	1
BNIPL	0.023969	1.24345	0.650199	24	15	1	1
CDH2	0.023969	8.06369	1.27424	24	15	1	1
DNASE1L2	0.023969	2.08493	1.01725	24	15	1	1
FABP5	0.023969	80.7119	129434	24	15	1	1
FRA10AC1	0.023969	10.9134	7.91171	24	15	1	1
INTS3	0.023969	48.1588	37.1751	24	15	1	1
MBIP	0.023969	21.3761	13.2472	24	15	1	1
NPHP3	0.023969	35.5534	25.5779	24	15	1	1
PCDHB2	0.023969	5.39998	1.12715	24	15	1	1
QDPR	0.023969	112376	170893	24	15	1	1
RAB1A	0.023969	48971	59.4704	24	15	1	1
RBCK1	0.023969	57.9985	45.0965	24	15	1	1
RHOQP1	0.023969	5.40117	3.18605	24	15	1	1
STK19	0.023969	6.85806	4.92647	24	15	1	1
STOM	0.023969	61.6112	107743	24	15	1	1
TEF	0.023969	11.8737	8.26411	24	15	1	1
TMEM25	0.023969	4.30629	1.63682	24	15	1	1
TMEM70	0.023969	33.6216	50.0787	24	15	1	1
ZCCHC18	0.023969	0.675257	0.354216	24	15	1	1
ZNF174	0.023969	8.50929	7.46468	24	15	1	1
AC027612.2	0.0243362	0.318992	0.19897	24	15	1	1
DDX11L1	0.0243362	1.66701	0.734981	24	15	1	1
ERICH6B	0.0243362	0.821909	0.524063	24	15	1	1
ALOXE3	0.0243891	0.0549782	0.0119828	24	15	1	1
AC009120.1	0.024462	0.0875187	0	24	15	1	1
RPL10P2	0.0247456	0.0872327	0	24	15	1	1
RPSAP49	0.0248549	0.0507947	0	24	15	1	1
AC017037.1	0.0248787	0	0	24	15	1	1
AC079776.1	0.0248787	0	0	24	15	1	1
AC092324.1	0.0248787	0	0	24	15	1	1
AC096922.1	0.0248787	0	0	24	15	1	1
AC100756.2	0.0248787	0	0	24	15	1	1
AC239859.5	0.0248787	0	0	24	15	1	1
AL590635.1	0.0248787	0	0	24	15	1	1
CCDC58P2	0.0248787	0	0	24	15	1	1
GAST	0.0248787	0	0	24	15	1	1
GUSBP12	0.0248787	0	0	24	15	1	1
HMGB3P5	0.0248787	0	0	24	15	1	1
INS	0.0248787	0	0	24	15	1	1
OR5D18	0.0248787	0	0	24	15	1	1
OR7E19P	0.0248787	0	0	24	15	1	1
OTOP1	0.0248787	0	0	24	15	1	1
RPL7AP58	0.0248787	0	0	24	15	1	1
AP001458.2	0.0251972	2.57251	0.957823	24	15	1	1
GKN1	0.0252267	0	0	24	15	1	1
MBD3L2B	0.0252267	0	0	24	15	1	1
FDPSP8	0.0252416	0.241485	0.106199	24	15	1	1
KRT8P50	0.0252416	0.626581	0.339337	24	15	1	1
MAB21L2	0.0252416	0.299003	0.200863	24	15	1	1
PRSS21	0.0252416	0.138277	0.368863	24	15	1	1
RPE65	0.0252416	0.348768	0.178473	24	15	1	1
TPT1P4	0.0252416	0.300204	0.460922	24	15	1	1
VWA7	0.0252416	0.1001	0.0351579	24	15	1	1
AC142381.3	0.0252638	2.11999	0.865819	24	15	1	1
AC004938.1	0.0253226	0	0	24	15	1	1
TSPY8	0.0253226	0	0	24	15	1	1
RPSAP32	0.0254733	0.102574	0	24	15	1	1
AC020629.1	0.0255245	0.1012	0.0240753	24	15	1	1
NBPF22P	0.025649	0.178426	0	24	15	1	1
ABHD8	0.0259362	3.21464	2.39987	24	15	1	1
AC138866.1	0.0259362	379.046	291359	24	15	1	1
ACO2	0.0259362	58.8357	72.2352	24	15	1	1
APBA3	0.0259362	13.5464	8.7563	24	15	1	1
BLOC1S1	0.0259362	56.5363	71.7199	24	15	1	1
CCDC85C	0.0259362	11.0557	5.9386	24	15	1	1
CYCSP34	0.0259362	4.99023	2.79837	24	15	1	1
DHH	0.0259362	0.171964	0.0724603	24	15	1	1
DNMT3B	0.0259362	7.65909	5.41807	24	15	1	1
DPH6	0.0259362	30.7753	18379	24	15	1	1
ERP29P1	0.0259362	0.426306	0.282379	24	15	1	1
FAN1	0.0259362	25.3508	19.9969	24	15	1	1
FUT10	0.0259362	15.6051	12.1547	24	15	1	1
HIPK4	0.0259362	0.160774	0.0865912	24	15	1	1
HNRNPA1P37	0.0259362	2.26022	1.34618	24	15	1	1
KIAA1958	0.0259362	3.20984	1.9	24	15	1	1
MAMDC2	0.0259362	1.96209	1.00143	24	15	1	1
MRPL44	0.0259362	16.6322	22.9142	24	15	1	1
NAPSA	0.0259362	1.74815	0.808131	24	15	1	1
PEA15	0.0259362	134425	194776	24	15	1	1
POMT2	0.0259362	221.8	125819	24	15	1	1
PSMA2	0.0259362	69024	88.7933	24	15	1	1
RAB28P5	0.0259362	2.33338	1.51805	24	15	1	1
RPA3	0.0259362	20.9064	29.9941	24	15	1	1
RSPO3	0.0259362	0.408155	1.34232	24	15	1	1
RTKN2	0.0259362	1.62045	1.02695	24	15	1	1
SLC34A3	0.0259362	2.27212	1.80004	24	15	1	1
STS	0.0259362	4.36275	5.99538	24	15	1	1
TEAD4	0.0259362	9.62388	12.2923	24	15	1	1
TEKT4	0.0259362	0.433654	0.286101	24	15	1	1
TEX101	0.0259362	0.563142	0.301161	24	15	1	1
VPS52	0.0259362	17.3026	14.2995	24	15	1	1
ZBTB5	0.0259362	3.97971	2.66517	24	15	1	1
ZNF556	0.0259362	0.156607	0.0534662	24	15	1	1
AC008417.1	0.0262218	1.29828	2.12548	24	15	1	1
GRIA4	0.0262218	1.43749	0.747915	24	15	1	1
JPH4	0.0262218	0.459054	0.193354	24	15	1	1
HLA.DQB2	0.0263652	0.259288	5.53764e-08	24	15	1	1
AC006158.3	0.026585	0	0	24	15	1	1
AC008147.4	0.026585	0	0	24	15	1	1
AC107027.2	0.026585	0	0	24	15	1	1
AC239798.3	0.026585	0	0	24	15	1	1
AL132640.1	0.026585	0	0	24	15	1	1
AL365503.1	0.026585	0	0	24	15	1	1
CDCA4P1	0.026585	0	0	24	15	1	1
HSPD1P15	0.026585	0	0	24	15	1	1
RBPMSLP	0.026585	0	0	24	15	1	1
RNA5SP390	0.026585	0	0	24	15	1	1
TRAJ61	0.026585	0	0	24	15	1	1
UBE2CP2	0.026585	0	0	24	15	1	1
Z83313.1	0.026585	0	0	24	15	1	1
ZNF705B	0.026753	0.0329426	0	24	15	1	1
PAX7	0.0267897	0.0147744	0	24	15	1	1
AC093520.2	0.0268083	0.136092	0.385707	24	15	1	1
AL583834.1	0.0270633	1.65875	0.712343	24	15	1	1
HGFAC	0.0272111	0.18947	0.107745	24	15	1	1
OR8B9P	0.027512	0.0128042	0.00431119	24	15	1	1
TAAR3P	0.027613	0.0109783	0	24	15	1	1
NANOGP10	0.0276646	0	0	24	15	1	1
OR9I1	0.0276646	0	0	24	15	1	1
ALKBH1	0.0280374	4.64614	3.85641	24	15	1	1
ANXA2	0.0280374	603813	770092	24	15	1	1
BAIAP2	0.0280374	44.6206	29.4823	24	15	1	1
BNIP1	0.0280374	4.67307	5.99687	24	15	1	1
C4A	0.0280374	40.8008	22.7146	24	15	1	1
CAP1	0.0280374	288.625	346833	24	15	1	1
CATSPER2	0.0280374	30.4674	17.2967	24	15	1	1
CDK5RAP1	0.0280374	23.1578	19.7932	24	15	1	1
CNIH2	0.0280374	5.26981	4.11317	24	15	1	1
CORO7.PAM16	0.0280374	2.07347	2.94089	24	15	1	1
DDHD1	0.0280374	12495	7.96417	24	15	1	1
FBXO34	0.0280374	6.8129	6.15886	24	15	1	1
GALNT3	0.0280374	23.1106	41.1552	24	15	1	1
GTF2H5	0.0280374	8.81303	14.3365	24	15	1	1
HEMK1	0.0280374	16.1249	11.9433	24	15	1	1
IFITM1	0.0280374	159.661	66.8234	24	15	1	1
IL17RC	0.0280374	32693	21.7062	24	15	1	1
KDELR2	0.0280374	111363	148.6	24	15	1	1
KHDC4	0.0280374	128.168	106022	24	15	1	1
KRT8P39	0.0280374	2.08882	1.30292	24	15	1	1
LPCAT4	0.0280374	18.9002	10.7041	24	15	1	1
MAMDC4	0.0280374	5.1463	3.24537	24	15	1	1
MMS19	0.0280374	77.1562	65.8302	24	15	1	1
MRPL13	0.0280374	24.9459	33.7287	24	15	1	1
NFKBIL1	0.0280374	0.617047	0.375911	24	15	1	1
NPEPPS	0.0280374	188561	165.22	24	15	1	1
NPIPB9	0.0280374	0.955394	0.502158	24	15	1	1
NPL	0.0280374	80.5384	151.94	24	15	1	1
PIP5K1A	0.0280374	184.144	150354	24	15	1	1
PLEKHB2	0.0280374	31.1339	45339	24	15	1	1
PRMT3	0.0280374	18.6063	26.5504	24	15	1	1
RAPGEFL1	0.0280374	7.06008	4.59267	24	15	1	1
RBM23	0.0280374	130.144	106605	24	15	1	1
RCOR1	0.0280374	26.3619	20.9884	24	15	1	1
RGR	0.0280374	0.560297	0.100739	24	15	1	1
RPS15AP10	0.0280374	6.21305	4.59045	24	15	1	1
SLC25A14	0.0280374	17.246	12.3653	24	15	1	1
SLC28A2	0.0280374	1.04662	0.721931	24	15	1	1
STARD3NL	0.0280374	34.6335	44.5464	24	15	1	1
TBC1D3B	0.0280374	23.5056	13.5023	24	15	1	1
TGM1	0.0280374	1.21616	0.768731	24	15	1	1
TMEM50A	0.0280374	81.8479	107392	24	15	1	1
TRAM2	0.0280374	8.01464	5.53924	24	15	1	1
UBA7	0.0280374	52.0545	31.5165	24	15	1	1
VAMP1	0.0280374	18.3248	11.8511	24	15	1	1
ZDHHC9	0.0280374	30.9367	22.3182	24	15	1	1
ZMYM1	0.0280374	16.7819	13.9537	24	15	1	1
AC004858.1	0.0281606	1.40237	0.606238	24	15	1	1
MSH5.SAPCD1	0.0282324	0.678542	0.435204	24	15	1	1
TMEM212	0.0282324	0.286804	0.163735	24	15	1	1
AC073611.1	0.0283178	0.147236	0.0352769	24	15	1	1
AP005061.1	0.0284034	0	0.0202886	24	15	1	1
GJE1	0.0284034	0.012588	0	24	15	1	1
SEPT7P7	0.0284034	0.00994635	0	24	15	1	1
SFTPA1	0.0284246	0.159367	0.0164035	24	15	1	1
AP005660.1	0.0285466	0	0	24	15	1	1
CSAG4	0.0286293	0.293769	0	24	15	1	1
PSMC1P7	0.0286892	0.034208	0	24	15	1	1
AL158801.5	0.0288375	0.328102	0.156967	24	15	1	1
ATE1.AS1	0.0288375	0.149333	0.0658143	24	15	1	1
OR8B8	0.0288375	0.0306537	0.00581754	24	15	1	1
AP001542.1	0.0288743	0	0.580145	24	15	1	1
IL20	0.0290576	0.0361856	0	24	15	1	1
DUX4L50	0.0291312	0.237132	0.136902	24	15	1	1
VN1R5	0.0291312	0.157168	0.0548234	24	15	1	1
AMY2A	0.029262	0.593264	0.167913	24	15	1	1
CCDC27	0.029262	0.10551	0.0577685	24	15	1	1
SETP2	0.0298275	0.070751	0	24	15	1	1
DLK1	0.0298394	0.0542426	0	24	15	1	1
KRT80	0.0300896	0.0439512	0.0177454	24	15	1	1
KCTD9P3	0.0301889	0	0	24	15	1	1
AP001024.1	0.0302523	0.138863	0	24	15	1	1
AFMID	0.0302795	44.5596	30243	24	15	1	1
AGAP4	0.0302795	118891	86531	24	15	1	1
AKIRIN2	0.0302795	8.03373	10354	24	15	1	1
ARIH2	0.0302795	88.0833	73.5325	24	15	1	1
C2orf74	0.0302795	11.1373	20.0651	24	15	1	1
DCAF10	0.0302795	23.8816	18.4246	24	15	1	1
DLG5	0.0302795	7.85977	4.89405	24	15	1	1
GTF2H4	0.0302795	11.9684	7.53776	24	15	1	1
IGSF5	0.0302795	0.728041	0.604091	24	15	1	1
INPP5B	0.0302795	36.9772	28.4595	24	15	1	1
MKRN3	0.0302795	1.6577	0.43548	24	15	1	1
MPP4	0.0302795	0.430323	0.995106	24	15	1	1
MVB12A	0.0302795	25.1993	20838	24	15	1	1
NCOA4	0.0302795	55.1499	74.6284	24	15	1	1
NDUFS3	0.0302795	97.9604	129283	24	15	1	1
NGDN	0.0302795	29.7384	26.1894	24	15	1	1
NPRL2	0.0302795	20.1759	15.1649	24	15	1	1
PACS2	0.0302795	45.4456	38.4097	24	15	1	1
POGZ	0.0302795	104199	79.9916	24	15	1	1
SAXO2	0.0302795	5.32519	3.12029	24	15	1	1
SMARCE1P1	0.0302795	1.61179	1.02378	24	15	1	1
SPATA6	0.0302795	50.1236	31058	24	15	1	1
SRGAP2D	0.0302795	67.3555	98.3925	24	15	1	1
TAF11	0.0302795	21.9181	16.8175	24	15	1	1
TLR5	0.0302795	2.01277	3.57771	24	15	1	1
TMEM260	0.0302795	21.0953	18.6185	24	15	1	1
TRGV5P	0.0302795	2.73323	4.44195	24	15	1	1
VPS37D	0.0302795	0.590089	0.264663	24	15	1	1
XPC	0.0302795	50.4094	42.3043	24	15	1	1
YBX1P4	0.0302795	0.593535	0.33681	24	15	1	1
ZNF300P1	0.0302795	0.491346	0.205145	24	15	1	1
VSIG10L2	0.030299	0.263709	0.113573	24	15	1	1
RPSAP13	0.0303744	1.14498	0.723697	24	15	1	1
AC090287.1	0.0305651	0	0	24	15	1	1
CTSLP2	0.0305651	0	0	24	15	1	1
MTCO1P12	0.0309593	0.0183923	0.0473527	24	15	1	1
AC103591.1	0.0310291	0.0683548	0	24	15	1	1
PSMA6P2	0.0311732	0.153024	0	24	15	1	1
RPL29P2	0.0311732	0.280471	0	24	15	1	1
LMNTD1	0.0312198	0.0863457	0.0196027	24	15	1	1
AL031864.2	0.0313324	0	0.138713	24	15	1	1
OR1D5	0.0313324	0.0329817	0	24	15	1	1
SFTA3	0.0313324	0.0190768	0	24	15	1	1
EIF2S2P2	0.0313336	0.233609	0.126948	24	15	1	1
AC022080.1	0.0313766	0	0.0489139	24	15	1	1
OR8G2P	0.0313766	0.0630142	0	24	15	1	1
TBC1D3P5	0.0314711	0.360196	0.173813	24	15	1	1
ADAMDEC1	0.0314968	2.04684	6.99337	24	15	1	1
CSDC2	0.0314968	0.209231	0.0837313	24	15	1	1
ZNF670.ZNF695	0.0314968	0.109597	0.0476862	24	15	1	1
CLIC1P1	0.03189	0.0997103	0.0399911	24	15	1	1
PCDH11Y	0.03189	0.0208488	0.00451291	24	15	1	1
RCC2P7	0.03189	0.0616746	0.0194101	24	15	1	1
HSFX2	0.031926	1.39072	0.209017	24	15	1	1
AC010285.2	0.0321278	0.12324	0	24	15	1	1
MRPS17P9	0.0322592	0.117876	0	24	15	1	1
AC016831.3	0.0323556	0.139217	0.0325801	24	15	1	1
TCEAL2	0.0324755	0.0521916	0.0247935	24	15	1	1
TBX10	0.0325754	0.0856021	0.0475009	24	15	1	1
AL158801.1	0.0326546	2.21691	1.30746	24	15	1	1
HNRNPCP6	0.0326546	0.428958	0.263893	24	15	1	1
TRIM53AP	0.032664	0	0	24	15	1	1
AC104986.1	0.0326693	3.77486	2.32468	24	15	1	1
AL139805.1	0.0326693	0.3913	0.124742	24	15	1	1
AL589743.6	0.0326693	1.81056	0.538853	24	15	1	1
ANAPC10	0.0326693	22.3699	26.1068	24	15	1	1
CARD6	0.0326693	4.02441	7.38353	24	15	1	1
CHST14	0.0326693	9.3805	7.10728	24	15	1	1
CPT2	0.0326693	18.1542	23.4056	24	15	1	1
CYP2C19	0.0326693	0.0764916	0.037701	24	15	1	1
DAAM2	0.0326693	67083	31.5997	24	15	1	1
DYNC1I2	0.0326693	93.5978	98.4324	24	15	1	1
FUBP1	0.0326693	113.975	98.83	24	15	1	1
GRIPAP1	0.0326693	51.9958	35.1173	24	15	1	1
GRM7	0.0326693	2.54697	0.727884	24	15	1	1
GYPC	0.0326693	147.178	201906	24	15	1	1
HAUS4	0.0326693	28.1582	22.9049	24	15	1	1
IFNAR1	0.0326693	38.3297	44.7006	24	15	1	1
MAIP1	0.0326693	12.1473	15.2818	24	15	1	1
MBOAT2	0.0326693	37.1273	21595	24	15	1	1
MSH5	0.0326693	27.8015	19.4091	24	15	1	1
MYT1L	0.0326693	0.256387	0.117689	24	15	1	1
NFE2L3P1	0.0326693	0.996346	0.747528	24	15	1	1
NPIPA9	0.0326693	593.112	453584	24	15	1	1
PGAM4	0.0326693	4.91148	3.57382	24	15	1	1
PRR36	0.0326693	0.214176	0.118183	24	15	1	1
RAB32	0.0326693	16.3001	30904	24	15	1	1
RBP2	0.0326693	3.94967	2.76284	24	15	1	1
SELENBP1	0.0326693	28.4743	10.5649	24	15	1	1
SHPK	0.0326693	3.88248	2.83673	24	15	1	1
SLC6A17	0.0326693	2.86879	9.74662	24	15	1	1
SNURF	0.0326693	246.175	176072	24	15	1	1
SPAG4	0.0326693	9.88719	5.55845	24	15	1	1
TP53BP1	0.0326693	60.5874	43.7492	24	15	1	1
TSPYL2	0.0326693	49.3597	33.5168	24	15	1	1
UBE2V2	0.0326693	12.812	18.2169	24	15	1	1
YBX1	0.0326693	296977	378464	24	15	1	1
ZNF329	0.0326693	1.58326	0.95703	24	15	1	1
ZNF717	0.0326693	12.5885	7.71871	24	15	1	1
AC005587.1	0.0327258	0	0	24	15	1	1
AP000436.1	0.0327258	0	0	24	15	1	1
RPL23AP66	0.0327258	0	0	24	15	1	1
RPL27P12	0.0327258	0	0	24	15	1	1
KRT78	0.0329086	0	0	24	15	1	1
RHOT1P3	0.0329086	0	0	24	15	1	1
SPRR1B	0.0329086	0	0	24	15	1	1
NLRP10	0.0329142	0	0.00423963	24	15	1	1
CST2	0.0333536	0.220624	0.639226	24	15	1	1
UGT1A8	0.0335238	0.00495635	0	24	15	1	1
SPEM2	0.0335801	0	0	24	15	1	1
C6orf118	0.0336037	0.0270575	0	24	15	1	1
RPL23AP84	0.0336711	1.1112	0	24	15	1	1
C4orf17	0.0336774	0.0619844	0.0345892	24	15	1	1
AC097638.1	0.0337675	0.412799	0.243192	24	15	1	1
AGAP13P	0.0337675	14.6832	3.49207	24	15	1	1
ABCB11	0.0338216	0.51917	0.195578	24	15	1	1
OMP	0.0338216	1.83385	0.876088	24	15	1	1
FKBPL	0.0338487	4.41705	3.34998	24	15	1	1
AL669983.1	0.033935	0.148596	0	24	15	1	1
MICA	0.0342944	0.395081	2.30909e-09	24	15	1	1
AL034397.1	0.0345784	0.072029	0	24	15	1	1
AP001636.1	0.0345784	0.00690435	0.0635437	24	15	1	1
OR11H2	0.0348453	0.0409651	0	24	15	1	1
RFPL4AL1	0.0349208	0.0645816	0	24	15	1	1
TUFMP1	0.0349262	0.179236	0.0217085	24	15	1	1
DIRAS3	0.0350799	0.773256	0.366371	24	15	1	1
AC093433.1	0.0352142	2.36585	1.57175	24	15	1	1
ADAM10	0.0352142	161.899	212802	24	15	1	1
ATP23	0.0352142	3.37744	5.21668	24	15	1	1
BBS1	0.0352142	67.9607	51.6148	24	15	1	1
BZW1P2	0.0352142	17.6013	24236	24	15	1	1
C5orf24	0.0352142	42.6792	54.3472	24	15	1	1
C8orf48	0.0352142	2.48185	1.34867	24	15	1	1
DNAJC17	0.0352142	37.0063	27.0036	24	15	1	1
EFNA4	0.0352142	2.9098	2.32311	24	15	1	1
FAM86C2P	0.0352142	4.39255	2.83624	24	15	1	1
FBXO10	0.0352142	3.07063	2.24329	24	15	1	1
GPRASP1	0.0352142	8.31075	5.35289	24	15	1	1
HDHD2	0.0352142	29.2623	42.7965	24	15	1	1
HMGXB3	0.0352142	38.7812	50.1389	24	15	1	1
IGFBP7	0.0352142	131657	266827	24	15	1	1
IQCD	0.0352142	1.30605	0.784554	24	15	1	1
JMJD7.PLA2G4B	0.0352142	7.27088	5.55023	24	15	1	1
LY6G5B	0.0352142	3.25319	2.88753	24	15	1	1
MFSD1	0.0352142	155.929	206329	24	15	1	1
MFSD14C	0.0352142	93.5206	80.7467	24	15	1	1
MYL12A	0.0352142	160614	251189	24	15	1	1
NOTCH4	0.0352142	0.360512	0.068892	24	15	1	1
NTAN1	0.0352142	19.9086	24.4284	24	15	1	1
PAIP2	0.0352142	51.0909	64063	24	15	1	1
PDLIM4	0.0352142	11.4201	28882	24	15	1	1
RGL2	0.0352142	8.88802	5.43605	24	15	1	1
RPS6P25	0.0352142	1.81197	1.20793	24	15	1	1
RPSAP21	0.0352142	3.92137	2.92231	24	15	1	1
SETD5	0.0352142	153685	135881	24	15	1	1
TLCD1	0.0352142	9.42057	6.63966	24	15	1	1
TNNC1	0.0352142	0.534188	0.841224	24	15	1	1
UBE2J1	0.0352142	16.6907	20.4658	24	15	1	1
USP44	0.0352142	0.302051	0.13955	24	15	1	1
ZNF783	0.0352142	15.8003	11.3754	24	15	1	1
TMEM40	0.0352285	0.214118	0.116118	24	15	1	1
TRIM54	0.0352285	0.0774488	0.0249097	24	15	1	1
LINC01399	0.035462	0.367486	0	24	15	1	1
AC092017.2	0.0356515	0	0	24	15	1	1
AC004383.1	0.03583	0.978679	0.347608	24	15	1	1
RPL23AP57	0.0358625	0.233047	0.0744231	24	15	1	1
TIGD3	0.036028	0.0749313	0.0415172	24	15	1	1
PRAP1	0.0360789	0.352265	0.0947493	24	15	1	1
AL354983.1	0.0361346	0.0578473	0	24	15	1	1
SNX6P1	0.0361346	0.0637018	0	24	15	1	1
AL020996.2	0.0361695	0.606246	0.2474	24	15	1	1
HNRNPKP1	0.0362096	0.0422964	0	24	15	1	1
P2RX2	0.0363207	0.277606	0.118567	24	15	1	1
DDX51	0.0363491	15212	11.9474	24	15	1	1
NPC1L1	0.0363491	0.146707	0.063946	24	15	1	1
MBD3L3	0.0363673	0.00435975	0	24	15	1	1
PPIAP83	0.0363673	0.0197768	0	24	15	1	1
HSPE1P9	0.0364125	0	0	24	15	1	1
PWWP2AP1	0.0365293	0	0	24	15	1	1
AC023162.1	0.0368461	0	0	24	15	1	1
AKR1B1P7	0.0368461	0	0	24	15	1	1
RSU1P1	0.0368461	0	0	24	15	1	1
OR1N1	0.0368521	0.185042	0.0401958	24	15	1	1
AC004837.1	0.0369026	0	0	24	15	1	1
MTND4P32	0.0369026	0	0	24	15	1	1
ZSCAN5B	0.0373274	0.0281829	0	24	15	1	1
GUSBP6	0.0373286	0.133663	0.0683196	24	15	1	1
RANBP20P	0.0373899	0.0780124	0.0237352	24	15	1	1
CYP4F29P	0.0376063	0	0.0509728	24	15	1	1
AC136632.2	0.0376572	0.223396	0.154313	24	15	1	1
CNOT6LP1	0.0376572	0.481007	0.264124	24	15	1	1
OR8A1	0.0376572	0.055927	0.0157708	24	15	1	1
PPIAP6	0.0376572	2.24304	1.48037	24	15	1	1
AASDH	0.0379214	30.0507	23216	24	15	1	1
AC011451.2	0.0379214	2.9949	2.13201	24	15	1	1
AC023141.4	0.0379214	2.74755	1.5687	24	15	1	1
AC090517.4	0.0379214	0.542434	0.396799	24	15	1	1
ACKR3	0.0379214	3.32135	17.1907	24	15	1	1
AGO3	0.0379214	50.7467	43.3	24	15	1	1
ALG5	0.0379214	37.3828	43.6777	24	15	1	1
AMDHD1	0.0379214	4.39818	3.53257	24	15	1	1
ANKRA2	0.0379214	27.0591	19.2702	24	15	1	1
ANOS1	0.0379214	1.9647	4.58769	24	15	1	1
ARPC2	0.0379214	232.321	282929	24	15	1	1
ATOX1	0.0379214	66.3477	107.69	24	15	1	1
ATP13A4	0.0379214	1.83774	1.14952	24	15	1	1
ATP6V0D1	0.0379214	71.0794	97.7821	24	15	1	1
BEAN1	0.0379214	5.63593	3.51448	24	15	1	1
BRF1	0.0379214	38264	29.4523	24	15	1	1
DNAJC15	0.0379214	13.4012	19.1589	24	15	1	1
EMILIN2	0.0379214	5.57343	10.7	24	15	1	1
EPX	0.0379214	0.430934	0.25468	24	15	1	1
GGT7	0.0379214	25.9941	18.5234	24	15	1	1
GOLGA2P5	0.0379214	1.4305	0.672224	24	15	1	1
GP1BA	0.0379214	8.05165	4.19153	24	15	1	1
GUSBP4	0.0379214	10037	7.23206	24	15	1	1
L3HYPDH	0.0379214	20.5729	15.4138	24	15	1	1
LUM	0.0379214	27.2165	69.7994	24	15	1	1
LXN	0.0379214	13.191	22.0785	24	15	1	1
MED12	0.0379214	152.643	103969	24	15	1	1
MRPS12	0.0379214	1.30716	1.71132	24	15	1	1
NFS1	0.0379214	15.8396	12.7766	24	15	1	1
NPIPB2	0.0379214	138.14	94.2338	24	15	1	1
PABPC1P4	0.0379214	0.123782	0.284521	24	15	1	1
PDK2	0.0379214	71.5016	57.4176	24	15	1	1
RAB15	0.0379214	6.6986	4.57154	24	15	1	1
RAC1	0.0379214	181.607	207315	24	15	1	1
RBM17P4	0.0379214	0.964543	0.453631	24	15	1	1
RCOR3	0.0379214	135.498	116923	24	15	1	1
RPL12P44	0.0379214	0.816963	0.598631	24	15	1	1
RPL23AP11	0.0379214	5.97417	3.97979	24	15	1	1
RPS4XP17	0.0379214	0.750302	0.618814	24	15	1	1
RSAD1	0.0379214	11.5709	8.65956	24	15	1	1
SLC10A3	0.0379214	9.46223	7.6431	24	15	1	1
SPAG8	0.0379214	2.32167	1.20205	24	15	1	1
SYNCRIP	0.0379214	84.0202	96.0564	24	15	1	1
WDR89	0.0379214	4.05987	3.08487	24	15	1	1
AC009452.1	0.0386191	0	0.037325	24	15	1	1
NKX2.1	0.0386191	0.00796905	0	24	15	1	1
PRAMEF26	0.0388436	0	0	24	15	1	1
RPL17P49	0.0388436	0	0	24	15	1	1
AP002748.2	0.038869	0	0	24	15	1	1
AP003040.1	0.038869	0	0	24	15	1	1
FAM86GP	0.0388973	0.143325	0.0422825	24	15	1	1
HNRNPA1P26	0.0389161	0.191438	0.0981099	24	15	1	1
AC087721.2	0.0389687	0	0.26792	24	15	1	1
AC233968.1	0.0389755	10.0057	6.22189	24	15	1	1
INO80B.WBP1	0.0389755	2.82498	1.52837	24	15	1	1
SPEF1	0.0389755	0.111912	0.0538424	24	15	1	1
COX6B1P1	0.0389813	0	0	24	15	1	1
PADI3	0.0389813	0	0	24	15	1	1
PSMC1P3	0.0390027	0.042702	0	24	15	1	1
AC145285.4	0.0390052	2.54401	1.47844	24	15	1	1
POU5F1P6	0.0395554	0.0885701	0.031123	24	15	1	1
FO538757.1	0.0395706	0.512753	0.138472	24	15	1	1
AC087477.6	0.0403028	0.257905	0.541302	24	15	1	1
POTEF	0.0403028	0.271502	0.0924218	24	15	1	1
ABCC12	0.0403036	0.0346223	0.00577016	24	15	1	1
RLN2	0.0403036	0.0338796	0.200518	24	15	1	1
MAGEB16	0.0403787	0	0	24	15	1	1
NF1P5	0.0403787	0	0	24	15	1	1
AC023141.7	0.040596	0.590855	0.16708	24	15	1	1
MLN	0.040596	0.338912	0.086967	24	15	1	1
AC010624.4	0.0407875	0	0	24	15	1	1
AC011492.1	0.0407875	0	0	24	15	1	1
AC022616.8	0.0407875	0	0	24	15	1	1
AC026956.1	0.0407875	0	0	24	15	1	1
AC073310.1	0.0407875	0	0	24	15	1	1
AC073349.2	0.0407875	0	0	24	15	1	1
AC097474.1	0.0407875	0	0	24	15	1	1
AC108120.1	0.0407875	0	0	24	15	1	1
AL354980.1	0.0407875	0	0	24	15	1	1
AL591503.3	0.0407875	0	0	24	15	1	1
DEFB103A	0.0407875	0	0	24	15	1	1
DEFB103B	0.0407875	0	0	24	15	1	1
DEFB129	0.0407875	0	0	24	15	1	1
DNAJB3	0.0407875	0	0	24	15	1	1
GNL2P1	0.0407875	0	0	24	15	1	1
GSX2	0.0407875	0	0	24	15	1	1
GUCA2B	0.0407875	0	0	24	15	1	1
HMGB3P6	0.0407875	0	0	24	15	1	1
KRT76	0.0407875	0	0	24	15	1	1
MRGPRX1	0.0407875	0	0	24	15	1	1
MROH5	0.0407875	0	0	24	15	1	1
OR10A7	0.0407875	0	0	24	15	1	1
OR6C2	0.0407875	0	0	24	15	1	1
RNA5SP155	0.0407875	0	0	24	15	1	1
RNA5SP257	0.0407875	0	0	24	15	1	1
RPS15AP25	0.0407875	0	0	24	15	1	1
TCP10L2	0.0407875	0	0	24	15	1	1
TMEM274P	0.0407875	0	0	24	15	1	1
TMIGD1	0.0407875	0	0	24	15	1	1
TSPY9P	0.0407875	0	0	24	15	1	1
UGT2B24P	0.0407875	0	0	24	15	1	1
UQCRFS1P3	0.0407875	0	0	24	15	1	1
AAAS	0.0407986	110.034	87.2961	24	15	1	1
AC008073.3	0.0407986	0.226239	0.153378	24	15	1	1
AC012531.3	0.0407986	1.78808	1.04637	24	15	1	1
AC139256.1	0.0407986	53.6446	35.8924	24	15	1	1
AL049840.6	0.0407986	6.42563	3.13493	24	15	1	1
AL139094.1	0.0407986	0.234659	0.341704	24	15	1	1
APH1B	0.0407986	17.7969	13.8813	24	15	1	1
ATG5	0.0407986	21.8493	27.5596	24	15	1	1
BZW1	0.0407986	108.97	146246	24	15	1	1
C11orf96	0.0407986	18.3256	29.6325	24	15	1	1
CAPN9	0.0407986	0.375032	0.194144	24	15	1	1
CCDC173	0.0407986	0.670104	0.423122	24	15	1	1
CCDC84	0.0407986	17.1507	10.8435	24	15	1	1
CD68	0.0407986	167.694	258619	24	15	1	1
CSKMT	0.0407986	296317	194469	24	15	1	1
CTBP2P8	0.0407986	2.85121	1.11206	24	15	1	1
CTCF	0.0407986	29434	35.2124	24	15	1	1
DCDC2B	0.0407986	2.65197	1.95591	24	15	1	1
DCLK1	0.0407986	19.0455	12.2357	24	15	1	1
DDX28	0.0407986	2.90505	3.95532	24	15	1	1
EID2B	0.0407986	0.710299	0.53502	24	15	1	1
GBA2	0.0407986	53.1166	43.8256	24	15	1	1
GEMIN4	0.0407986	8.99925	6.09125	24	15	1	1
GNA11	0.0407986	31.9041	23966	24	15	1	1
HADHB	0.0407986	166286	216098	24	15	1	1
HEXB	0.0407986	278.4	377848	24	15	1	1
HLA.J	0.0407986	0.692909	0.314501	24	15	1	1
HSPA8	0.0407986	1209.48	1515.44	24	15	1	1
JCAD	0.0407986	1.43002	3.07499	24	15	1	1
KAZALD1	0.0407986	2.79462	1.91002	24	15	1	1
KDR	0.0407986	7.5732	17363	24	15	1	1
LOX	0.0407986	4.88084	7.76683	24	15	1	1
MIEF1	0.0407986	12.2592	16.0527	24	15	1	1
NPIPA1	0.0407986	478181	315111	24	15	1	1
NPIPB7	0.0407986	3.32461	2.29634	24	15	1	1
PCK2	0.0407986	8.74939	6.07094	24	15	1	1
PPT1	0.0407986	193.323	237814	24	15	1	1
PRKD1	0.0407986	36.6713	21.2734	24	15	1	1
RPAIN	0.0407986	34.9276	26.2459	24	15	1	1
RPS15AP1	0.0407986	4.48994	2.74622	24	15	1	1
SAR1B	0.0407986	73.9298	96.1215	24	15	1	1
SAT2	0.0407986	38.4588	28748	24	15	1	1
SEC11C	0.0407986	79.9613	146683	24	15	1	1
SLC12A2	0.0407986	19.6809	30.1486	24	15	1	1
SMDT1	0.0407986	4.10176	5.2582	24	15	1	1
SPECC1	0.0407986	24.9278	44.9082	24	15	1	1
SRGAP2	0.0407986	238587	301.04	24	15	1	1
TAC4	0.0407986	17.3602	10.4821	24	15	1	1
TEX21P	0.0407986	0.297323	0.177386	24	15	1	1
TIAF1	0.0407986	0.201912	0.12286	24	15	1	1
TMEM208	0.0407986	14.7795	19.4179	24	15	1	1
USP51	0.0407986	2.88936	4.41447	24	15	1	1
XPO6	0.0407986	123.237	99.7468	24	15	1	1
ZCCHC24	0.0407986	9.73789	6.93639	24	15	1	1
ZKSCAN4	0.0407986	2.98659	2.52585	24	15	1	1
ZNF212	0.0407986	9.03302	7.56429	24	15	1	1
ZNF862	0.0407986	17.6351	13172	24	15	1	1
ZSWIM8	0.0407986	147.728	118265	24	15	1	1
ZNF560	0.0409235	0.0985134	0.0061415	24	15	1	1
MROH2A	0.0412556	0.137301	0.0551857	24	15	1	1
DCAF8L1	0.0414187	0.00734659	0	24	15	1	1
FEN1P1	0.0416277	0.608854	0.240478	24	15	1	1
AC010095.1	0.0416346	0	0	24	15	1	1
AC092647.2	0.0416346	0	0	24	15	1	1
AC018645.1	0.0417538	2.56223	0	24	15	1	1
AC073264.1	0.0417538	0.193028	0.0444061	24	15	1	1
AC113385.3	0.0417934	0.515553	0.186524	24	15	1	1
AL117339.5	0.0417934	0.289266	0.198308	24	15	1	1
RASGEF1C	0.0417934	0.41257	0.146469	24	15	1	1
SLC6A10P	0.0418244	0.0614483	0.0220616	24	15	1	1
ZNF311	0.0419135	0.0356618	0	24	15	1	1
AL451050.1	0.0419271	0.103195	0	24	15	1	1
GNG8	0.0419271	0.533598	0	24	15	1	1
HNRNPA1P69	0.0419271	0.0618175	0	24	15	1	1
TRDJ1	0.0419271	0	3.77185	24	15	1	1
PAICSP3	0.0420237	0	0	24	15	1	1
TBC1D3P2	0.0420957	0.0222624	0	24	15	1	1
AC023389.2	0.0423299	0	0	24	15	1	1
MAPK6P1	0.0423299	0	0	24	15	1	1
RPL37P1	0.0424205	1.01184	0.422282	24	15	1	1
ASB12	0.0424573	0.100742	0.013798	24	15	1	1
AC138749.1	0.0426745	0.000856465	0	24	15	1	1
CYP21A2	0.0429378	0.566789	0.236642	24	15	1	1
EIF1P6	0.0430338	0	0.151574	24	15	1	1
AC126177.4	0.0430389	0	0.946741	24	15	1	1
ZNF723	0.0430466	0.0718684	0.0193464	24	15	1	1
RPSAP8	0.04353	0.187171	0.0879821	24	15	1	1
ABCA13	0.0438534	0.581369	0.251844	24	15	1	1
AC004898.1	0.0438534	16.5829	14.7203	24	15	1	1
AC104763.1	0.0438534	2.20517	1.6374	24	15	1	1
ACOX1	0.0438534	105.93	79.2892	24	15	1	1
ACTR2	0.0438534	192.36	237629	24	15	1	1
ANKRD13D	0.0438534	28.3042	20.7293	24	15	1	1
ARFGAP3	0.0438534	44.9927	55.49	24	15	1	1
ARL17A	0.0438534	29.4154	23.6913	24	15	1	1
ATP2B1	0.0438534	51.1589	32.6968	24	15	1	1
BST1	0.0438534	11.5485	18.8853	24	15	1	1
C19orf57	0.0438534	3.22337	1.9967	24	15	1	1
C1orf56	0.0438534	1.43548	1.11704	24	15	1	1
CCSER1	0.0438534	2.13076	5.85607	24	15	1	1
COG1	0.0438534	64.6388	53.4127	24	15	1	1
COL9A1	0.0438534	4.70891	0.5363	24	15	1	1
CPNE9	0.0438534	0.606987	0.373183	24	15	1	1
CYP3A7.CYP3A51P	0.0438534	1.28937	0.750939	24	15	1	1
DCP1A	0.0438534	37.7034	32.9494	24	15	1	1
DLGAP1	0.0438534	3.371	22.7014	24	15	1	1
EFR3A	0.0438534	70.1491	84.5441	24	15	1	1
FAM102B	0.0438534	11.0813	17.0346	24	15	1	1
FAM57A	0.0438534	10.9449	7.53935	24	15	1	1
MGMT	0.0438534	10.5274	6.83903	24	15	1	1
MINK1	0.0438534	50.8527	40769	24	15	1	1
MKS1	0.0438534	50.7975	33.5654	24	15	1	1
MRPL45P2	0.0438534	37.3432	26.8899	24	15	1	1
MSL3P1	0.0438534	1.98169	4.71555	24	15	1	1
MYO7B	0.0438534	0.836245	0.398938	24	15	1	1
NEDD8.MDP1	0.0438534	1.27376	2.9003	24	15	1	1
NPM1P32	0.0438534	6.50734	8.27851	24	15	1	1
NRL	0.0438534	0.291418	0.250163	24	15	1	1
OSGIN1	0.0438534	3.27686	5.13536	24	15	1	1
PARVB	0.0438534	89.2118	118653	24	15	1	1
PBDC1	0.0438534	21.1211	29.9403	24	15	1	1
PCBP1	0.0438534	83.3621	96.7786	24	15	1	1
PDGFRL	0.0438534	1.06943	3.06366	24	15	1	1
RPAP2P1	0.0438534	0.7077	0.369556	24	15	1	1
RPL29P11	0.0438534	4.49092	3.48583	24	15	1	1
RTF2	0.0438534	102565	115369	24	15	1	1
SEC14L6	0.0438534	0.134291	0.0698793	24	15	1	1
SEC22A	0.0438534	21.4806	18.1296	24	15	1	1
SLC25A39P1	0.0438534	0.549823	0.4032	24	15	1	1
SMARCD3	0.0438534	24.8126	20.1877	24	15	1	1
SMURF1	0.0438534	9.28052	7.10264	24	15	1	1
SNX2	0.0438534	85.5563	113355	24	15	1	1
SOCS5P4	0.0438534	0.238961	0.152254	24	15	1	1
SPAG16	0.0438534	9.2186	6.30948	24	15	1	1
SPDYE5	0.0438534	50.8015	30.2997	24	15	1	1
SRP19	0.0438534	29.9782	37383	24	15	1	1
STRN3	0.0438534	81.2884	63.6018	24	15	1	1
TCHP	0.0438534	28.3993	20.2946	24	15	1	1
TET1	0.0438534	4.72767	3.23195	24	15	1	1
TMEM151B	0.0438534	2.82119	2.04116	24	15	1	1
UNC5B	0.0438534	1.12844	2.29237	24	15	1	1
UXS1	0.0438534	23.2437	31.2959	24	15	1	1
WDR27	0.0438534	24.2232	14.5836	24	15	1	1
ZACN	0.0438534	2.05835	1.18268	24	15	1	1
ZNF248	0.0438534	16.8404	12.5175	24	15	1	1
ZNF282	0.0438534	31.0331	26.3257	24	15	1	1
ZNF322	0.0438534	15.8504	11.6243	24	15	1	1
ZNF485	0.0438534	3.14433	2.09161	24	15	1	1
ZNF671	0.0438534	8.71295	6.23354	24	15	1	1
ZNF750	0.0438534	9.33524	6.77306	24	15	1	1
RNA5SP141	0.0439162	1.52261	3.85706	24	15	1	1
SOX5P1	0.0439162	0.244236	0.0367592	24	15	1	1
AC084121.13	0.0440374	0	0	24	15	1	1
AL353579.1	0.0440374	0	0	24	15	1	1
GPR6	0.0440374	0	0	24	15	1	1
IFNA4	0.0440374	0	0	24	15	1	1
KATNBL1P6	0.0440374	0	0	24	15	1	1
LSP1P3	0.0440374	0	0	24	15	1	1
RNASEH1P2	0.0440374	0	0	24	15	1	1
KRT20	0.0442197	0.0171366	0.053811	24	15	1	1
NPM1P48	0.0442197	0.0989518	0.0666286	24	15	1	1
PPIAP58	0.0443933	0	0.138717	24	15	1	1
AC021006.3	0.0446087	3.62443	1.72243	24	15	1	1
FABP5P10	0.0446087	1.40467	0.474019	24	15	1	1
LDHAP7	0.0446087	0.09627	0.177951	24	15	1	1
FTCD	0.0447168	1.56926	0.715587	24	15	1	1
GABRQ	0.0447818	0.568954	0.0212073	24	15	1	1
NUP210P3	0.0447818	0.929618	0.535993	24	15	1	1
FAM43B	0.0447835	0.00967552	0.0338467	24	15	1	1
GRIN3B	0.0448143	0.394344	0.244916	24	15	1	1
PKP3	0.0448143	0.522547	0.19258	24	15	1	1
PNCK	0.0448143	1.4204	0.793155	24	15	1	1
S100A14	0.0448303	0.105337	0	24	15	1	1
AL355987.1	0.0448551	0	0	24	15	1	1
AL589935.2	0.0448551	0	0	24	15	1	1
GRPEL2P2	0.0448551	0	0	24	15	1	1
AC115115.1	0.0453341	0.291876	0	24	15	1	1
OR2M2	0.0459806	0	0	24	15	1	1
SAR1AP3	0.0460389	0.179585	0	24	15	1	1
AC005779.2	0.046048	0	0	24	15	1	1
PUDPP2	0.046048	0	0	24	15	1	1
AL929601.4	0.0461604	1.12883e-05	0	24	15	1	1
TERB2	0.0461604	0.0151079	0	24	15	1	1
AC022137.3	0.0463755	0.287033	0.459308	24	15	1	1
AL122020.1	0.0463755	3.91018	3.01539	24	15	1	1
CRB2	0.0463755	0.149285	0.0456363	24	15	1	1
SAMD5	0.0463755	0.528528	1.92438	24	15	1	1
TMEM38A	0.0463755	1.1522	0.713841	24	15	1	1
FAM25E	0.0464836	0.263564	0	24	15	1	1
AC117470.1	0.0464854	0.193491	0	24	15	1	1
AC007215.1	0.0468707	0	0	24	15	1	1
B3GALNT2P1	0.0468707	0	0	24	15	1	1
GLULP6	0.0468707	0	0	24	15	1	1
PRR23C	0.0470305	0	0.0131924	24	15	1	1
DNER	0.0470461	0.0248206	0.0639782	24	15	1	1
AC010328.2	0.0470917	0.0904078	0.016057	24	15	1	1
AC011825.1	0.0470917	0.133027	0.503966	24	15	1	1
FRG2	0.0470917	0.0188573	0	24	15	1	1
AC007494.1	0.0470935	1.17965	0.724884	24	15	1	1
AC068946.1	0.0470935	0.742186	0.26245	24	15	1	1
AGBL2	0.0470935	2.25506	1.2614	24	15	1	1
AJUBA	0.0470935	6.77928	4.56982	24	15	1	1
AL353692.1	0.0470935	0.687585	0.424822	24	15	1	1
ALOX15P1	0.0470935	0.525466	0.290598	24	15	1	1
ANO8	0.0470935	11.0115	6.36626	24	15	1	1
ARHGAP18	0.0470935	21.8659	40.6844	24	15	1	1
BX664615.1	0.0470935	13.3508	9.33463	24	15	1	1
CARD14	0.0470935	4.35468	2.77945	24	15	1	1
CDK8	0.0470935	18.7336	23664	24	15	1	1
CES1	0.0470935	0.474266	5.91284	24	15	1	1
CFB	0.0470935	10.3136	7.11026	24	15	1	1
CLCN2	0.0470935	15.0188	11.8995	24	15	1	1
CTDSPL	0.0470935	53.5525	30.2093	24	15	1	1
DNAJC10	0.0470935	93.0921	125424	24	15	1	1
GHRL	0.0470935	13.3425	11.4804	24	15	1	1
HDAC11	0.0470935	15.061	8.65093	24	15	1	1
HERC2P9	0.0470935	70.1385	51212	24	15	1	1
HOXB3	0.0470935	11.902	8.47405	24	15	1	1
KDM5B	0.0470935	64.344	48.8789	24	15	1	1
KIAA1147	0.0470935	3.75755	2.8217	24	15	1	1
KLC4	0.0470935	17.7249	13.9395	24	15	1	1
LAMB2	0.0470935	298619	211065	24	15	1	1
LRRC37A9P	0.0470935	0.0465504	0.032588	24	15	1	1
MFAP1	0.0470935	17.3798	13.5827	24	15	1	1
MFSD14A	0.0470935	21.3218	18125	24	15	1	1
MNDA	0.0470935	2.88769	5.32252	24	15	1	1
NRM	0.0470935	1.30445	0.909495	24	15	1	1
PCIF1	0.0470935	24.8094	21.2345	24	15	1	1
PLA2R1	0.0470935	1.07176	6.9932	24	15	1	1
PNMA1	0.0470935	6.04283	4.1757	24	15	1	1
POMT1	0.0470935	71.8277	56.1167	24	15	1	1
PPT2	0.0470935	4.79197	2.2647	24	15	1	1
SAE1	0.0470935	50.2184	65873	24	15	1	1
SETD2	0.0470935	49.0836	42.6403	24	15	1	1
SLC23A3	0.0470935	2.70222	1.80855	24	15	1	1
SOCS7	0.0470935	5.83708	4.58745	24	15	1	1
SPATA2L	0.0470935	0.982118	0.822239	24	15	1	1
TCTN2	0.0470935	36.1037	27.8157	24	15	1	1
TEAD3	0.0470935	7.61757	4.94392	24	15	1	1
TSPAN17	0.0470935	22.306	26.9663	24	15	1	1
TTC32	0.0470935	4.2595	3.14807	24	15	1	1
UNC5CL	0.0470935	4.15869	1.9739	24	15	1	1
VIPAS39	0.0470935	63.6052	51.6847	24	15	1	1
WFS1	0.0470935	22.3827	36014	24	15	1	1
ZNF577	0.0470935	11.4619	8.29103	24	15	1	1
ZNF91	0.0470935	66.4776	38.1438	24	15	1	1
KLK2	0.0473615	0.46295	0.247714	24	15	1	1
FAM181B	0.0475984	0.0415318	0.0154056	24	15	1	1
ALOX12B	0.0477677	0.293143	0.096261	24	15	1	1
AL356317.1	0.0478807	0.258416	0.0861957	24	15	1	1
RPSAP15	0.0478807	0.159882	0.0814702	24	15	1	1
AC064862.1	0.0479484	8.94702	3.95429	24	15	1	1
CYP2W1	0.0479484	0.260931	0.0937798	24	15	1	1
DGAT2L6	0.0479484	0.170438	0.107115	24	15	1	1
HHATL	0.0479823	1.71847	0.653922	24	15	1	1
SLC22A10	0.0480957	0.0844706	0.0292247	24	15	1	1
AC010385.1	0.0482017	0.330437	0	24	15	1	1
MTCYBP37	0.0482017	0.0216528	0	24	15	1	1
OR11H12	0.0482017	0.0370732	0	24	15	1	1
AC138915.2	0.0483098	0	0	24	15	1	1
AGR3	0.0483098	0	0	24	15	1	1
DDX6P1	0.0483098	0	0	24	15	1	1
MTND5P28	0.0483098	0	0	24	15	1	1
TACC1P1	0.0483098	0	0	24	15	1	1
TBC1D3D	0.0483098	0	0	24	15	1	1
AC121334.1	0.0483102	0	0	24	15	1	1
CYP46A4P	0.0483102	0	0	24	15	1	1
DPP3P2	0.0483102	0	0	24	15	1	1
PPATP1	0.0483102	0	0	24	15	1	1
IGHV3.36	0.0483703	0.139465	0	24	15	1	1
AL138827.1	0.0491448	0	0.106317	24	15	1	1
GDF3	0.0491448	0	0.0288208	24	15	1	1
TAT	0.0492435	0.0803138	0.0135427	24	15	1	1
AC007237.1	0.0493586	0.195119	0	24	15	1	1
CFAP299	0.0495318	0.259462	0.117722	24	15	1	1
NYX	0.0495598	0.0240525	0	24	15	1	1
AL080251.1	0.0496357	0.80375	0.467397	24	15	1	1
HNF1A	0.0496357	0.230293	0.0754672	24	15	1	1
PCDHB17P	0.0496357	0.560464	0.0937709	24	15	1	1
BX005214.3	0.0496612	0	0	24	15	1	1
MTDHP4	0.0496612	0	0	24	15	1	1
PRR18	0.0496612	0	0	24	15	1	1
SDR42E1P5	0.0496612	0	0	24	15	1	1
ANKRD20A6P	0.0496764	6.99313	1.92075	24	15	1	1
ADH7	0.0498598	0	0	24	15	1	1
NXPE2P1	0.0499282	0.0571842	0	24	15	1	1
FTH1P21	0.0499374	0.0777912	0.216292	24	15	1	1
TRIM26	0.0499374	0.895019	0.213056	24	15	1	1
TRAJ58	0.0500363	0	1.40345	24	15	1	1
ARHGAP42P3	0.0500374	0	0	24	15	1	1
DEFA1	0.0500374	0	0	24	15	1	1
TEX13B	0.0500596	0.0728487	0	24	15	1	1
GNAT1	0.0501614	0.015772	0	24	15	1	1
PPIAP20	0.05036	3.61681	1.79298	24	15	1	1
AC006355.1	0.0505269	1.47724	0.796796	24	15	1	1
AC022400.7	0.0505269	2.27629	1.12957	24	15	1	1
AC027796.2	0.0505269	2.50253	1.55982	24	15	1	1
AC104046.1	0.0505269	7.81836	6.21804	24	15	1	1
AC130472.1	0.0505269	5.32762	3.27096	24	15	1	1
AL137013.1	0.0505269	1.20348	0.830854	24	15	1	1
AMIGO1	0.0505269	0.785444	0.471717	24	15	1	1
ANKRD20A18P	0.0505269	3.1753	2.07992	24	15	1	1
ATXN2	0.0505269	120263	112206	24	15	1	1
CEP72	0.0505269	6.77783	4.27216	24	15	1	1
CHKB.CPT1B	0.0505269	2.99172	1.62186	24	15	1	1
CLCN6	0.0505269	37.1935	31782	24	15	1	1
COL7A1	0.0505269	8.03175	4.59584	24	15	1	1
CPTP	0.0505269	10.2312	7.90715	24	15	1	1
DCP1B	0.0505269	7.58262	9.39565	24	15	1	1
EIF4E2	0.0505269	81.3383	104671	24	15	1	1
FLRT2	0.0505269	0.794613	2.21053	24	15	1	1
GOLGA3	0.0505269	34.0772	27.6672	24	15	1	1
GPR157	0.0505269	6.61993	3.43533	24	15	1	1
HEXD	0.0505269	23.2819	16.9531	24	15	1	1
HMOX1	0.0505269	22.2305	53364	24	15	1	1
HSF5	0.0505269	0.0992058	0.06238	24	15	1	1
HSPA4	0.0505269	109.663	167757	24	15	1	1
IQCB1	0.0505269	26.6941	21.3113	24	15	1	1
KAT6A	0.0505269	41.4353	33.5712	24	15	1	1
KCNS3	0.0505269	1.41959	2.50563	24	15	1	1
KDM5C	0.0505269	140893	106292	24	15	1	1
KIAA0753	0.0505269	22.9358	18.3359	24	15	1	1
KLHL29	0.0505269	4.80657	2.29701	24	15	1	1
LAS1L	0.0505269	27.4515	21.4115	24	15	1	1
MPP2	0.0505269	1.20425	0.651143	24	15	1	1
MRPL47	0.0505269	26.4032	32.6139	24	15	1	1
MYL12B	0.0505269	115574	138235	24	15	1	1
PLPPR4	0.0505269	0.370973	1.03466	24	15	1	1
PPP1R13B	0.0505269	18.1836	12.0088	24	15	1	1
PROC	0.0505269	2.22055	1.29036	24	15	1	1
PTENP1	0.0505269	0.65625	1.09697	24	15	1	1
RAD9B	0.0505269	10.1901	7.80355	24	15	1	1
RBM5	0.0505269	359.229	316998	24	15	1	1
RNF125	0.0505269	8.31888	14.4724	24	15	1	1
RNF157	0.0505269	28.6402	15.3996	24	15	1	1
SEC23A	0.0505269	141.312	109175	24	15	1	1
SH3GL1P2	0.0505269	3.84471	2388	24	15	1	1
SLC44A2	0.0505269	166384	127955	24	15	1	1
SMG6	0.0505269	33.6745	25.5497	24	15	1	1
TALDO1	0.0505269	142.358	166642	24	15	1	1
TBC1D8	0.0505269	25.3915	15.2534	24	15	1	1
TMSB10	0.0505269	897.9	1312.66	24	15	1	1
TPTE2P5	0.0505269	1.23536	0.589566	24	15	1	1
TRAF6	0.0505269	12.1565	13.1485	24	15	1	1
TREM2	0.0505269	5.89361	16.4443	24	15	1	1
TTLL5	0.0505269	99.0007	90.4803	24	15	1	1
YY1AP1	0.0505269	225.52	193922	24	15	1	1
ZBTB12BP	0.0505269	4.15791	3.49575	24	15	1	1
ZBTB32	0.0505269	1.82438	1.17056	24	15	1	1
ZBTB47	0.0505269	6.63453	4.17379	24	15	1	1
ZNF605	0.0505269	7.69958	6.50349	24	15	1	1
ZNF687	0.0505269	13.1014	10.0624	24	15	1	1
HMGB3P3	0.0505734	0	0	24	15	1	1
MYL12BP1	0.0513012	0.571218	0.321681	24	15	1	1
SCRT1	0.0513012	0.0129294	0.00446377	24	15	1	1
TAS1R1	0.0513012	0.245889	0.110691	24	15	1	1
AC055811.2	0.0513365	3.08167	2.42301	24	15	1	1
TAS2R46	0.0513365	2.21268	1.22426	24	15	1	1
RPSAP29	0.0514039	0.104305	0.0329397	24	15	1	1
BCRP1	0.0515588	0.118708	0	24	15	1	1
AC090616.4	0.0522066	4.36193	1.12606	24	15	1	1
AC026464.5	0.05265	0	0	24	15	1	1
AL035460.1	0.05265	0	0	24	15	1	1
RPS23P9	0.05265	0	0	24	15	1	1
USH1G	0.0526771	0.0369343	0.0135963	24	15	1	1
AC022616.5	0.0527432	0	0	24	15	1	1
OR7A10	0.0527432	0	0	24	15	1	1
RPL21P13	0.0527432	0	0	24	15	1	1
AC007881.1	0.0529251	0	0	24	15	1	1
AC020922.1	0.0529251	0	0	24	15	1	1
AL139327.1	0.0529251	0	0	24	15	1	1
KLF2P1	0.0529251	0	0	24	15	1	1
SPAG11A	0.0529251	0	0	24	15	1	1
UNC93A	0.0529251	0	0	24	15	1	1
CCER2	0.0530859	0.172184	0.11176	24	15	1	1
OR7E22P	0.0530859	0.178549	0.124949	24	15	1	1
SDCCAG3P1	0.0531495	0.0096618	0	24	15	1	1
CABP5	0.0531813	0.0501654	0.0282609	24	15	1	1
RPL17P41	0.0533195	0.0498332	0	24	15	1	1
AL162632.2	0.0535842	0.195584	0	24	15	1	1
AP000533.2	0.053854	2.32661e-07	0	24	15	1	1
CYP4F30P	0.053854	0.00479515	0	24	15	1	1
TBC1D3P3	0.0540238	0.0615487	3.0373e-06	24	15	1	1
A2ML1	0.0541617	0.78976	0.467213	24	15	1	1
AC002558.1	0.0541617	0.770521	0.652816	24	15	1	1
AC069503.2	0.0541617	0.343985	0.280671	24	15	1	1
AC073861.1	0.0541617	31.2487	28.5772	24	15	1	1
AC090699.1	0.0541617	1.20643	0.879419	24	15	1	1
ADAM20P1	0.0541617	0.277716	0.134314	24	15	1	1
ADAT3	0.0541617	1.92727	1.51214	24	15	1	1
AK8	0.0541617	0.593216	0.319961	24	15	1	1
ANKRD24	0.0541617	0.733726	0.407376	24	15	1	1
BCL2L13	0.0541617	49.4179	53558	24	15	1	1
C1QBPP2	0.0541617	3.68213	2.73592	24	15	1	1
C6orf201	0.0541617	5.19834	3.93192	24	15	1	1
CALM1	0.0541617	196.393	268753	24	15	1	1
CCDC130	0.0541617	30.9585	25101	24	15	1	1
CCDC62	0.0541617	0.644844	0.360381	24	15	1	1
CD81	0.0541617	899245	1273.61	24	15	1	1
CDYL2	0.0541617	2.87667	8.75591	24	15	1	1
CSRNP2	0.0541617	13.2014	8.43621	24	15	1	1
CTSZ	0.0541617	105.254	175811	24	15	1	1
DMXL1	0.0541617	55.5964	69.6206	24	15	1	1
EMC1	0.0541617	58.4525	50.5444	24	15	1	1
GYG1	0.0541617	28.6108	33.6049	24	15	1	1
HNRNPA1P45	0.0541617	4.61658	2.84226	24	15	1	1
IFNGR1	0.0541617	42.0114	57409	24	15	1	1
KRT18P15	0.0541617	0.973191	0.388111	24	15	1	1
LGALS1	0.0541617	290536	461311	24	15	1	1
LINC00674	0.0541617	29.7752	21.1241	24	15	1	1
LYN	0.0541617	28.8895	53.1358	24	15	1	1
MFAP5	0.0541617	4.60501	16.9507	24	15	1	1
MON1B	0.0541617	14.668	20.1476	24	15	1	1
NDUFA9	0.0541617	52.0283	59035	24	15	1	1
NEK10	0.0541617	2.53552	1.68154	24	15	1	1
NUP85	0.0541617	59.5187	54071	24	15	1	1
OSGEP	0.0541617	46.0121	39.8484	24	15	1	1
P2RY4	0.0541617	0.575664	0.270872	24	15	1	1
PNLDC1	0.0541617	0.444417	0.339471	24	15	1	1
PNPT1P1	0.0541617	0.79509	0.668299	24	15	1	1
POLE2	0.0541617	13.324	9.43454	24	15	1	1
POP5	0.0541617	23.5824	18.5469	24	15	1	1
RAB40B	0.0541617	13004	8.80097	24	15	1	1
RBMX2P3	0.0541617	0.780506	0.499417	24	15	1	1
REXO1	0.0541617	26.9731	20.6399	24	15	1	1
RNF31	0.0541617	32.4669	26.4503	24	15	1	1
RPS29	0.0541617	2823.85	2440.3	24	15	1	1
RTL5	0.0541617	0.477172	1.15457	24	15	1	1
SDF2	0.0541617	17.5349	14.9139	24	15	1	1
SHC3	0.0541617	0.757738	0.335489	24	15	1	1
SHROOM2	0.0541617	1.67881	4.24753	24	15	1	1
SLC17A5	0.0541617	18.1315	24.2284	24	15	1	1
SPINDOC	0.0541617	19.7387	15.6431	24	15	1	1
SRRM1P3	0.0541617	1.62658	1.35475	24	15	1	1
STRCP1	0.0541617	0.520814	0.280732	24	15	1	1
SUZ12P1	0.0541617	40.9656	30.5205	24	15	1	1
TGIF1	0.0541617	108878	186935	24	15	1	1
TTC23L	0.0541617	6.2925	2.3885	24	15	1	1
UCN	0.0541617	1.02029	0.420743	24	15	1	1
VDAC1	0.0541617	184.75	271785	24	15	1	1
WASH3P	0.0541617	100175	62.8707	24	15	1	1
WDR78	0.0541617	8.24811	6.12061	24	15	1	1
ZNF548	0.0541617	17.3722	12.9262	24	15	1	1
ZXDB	0.0541617	3.04677	2.72156	24	15	1	1
RSL24D1P11	0.0542102	0.32645	0.122603	24	15	1	1
CLLU1OS	0.0543125	0	0	24	15	1	1
CTSE	0.0544676	0.114678	0.052175	24	15	1	1
FGF17	0.0544676	0.17821	0.0562903	24	15	1	1
AC010186.2	0.0546516	0.0601542	0.0356907	24	15	1	1
UROC1	0.0546854	0.0533418	0.0124923	24	15	1	1
AC135178.2	0.0547743	0.191228	0.113104	24	15	1	1
CHRNA3	0.0547743	0.268376	0.67777	24	15	1	1
CD207	0.054848	0.339154	0.198038	24	15	1	1
CDC20P1	0.054848	0.227202	0.0977182	24	15	1	1
HOXA13	0.054848	0.183611	0.0844525	24	15	1	1
PCDHA13	0.054848	0.309769	0.0852771	24	15	1	1
RPS29P21	0.054848	4.75974	2.13207	24	15	1	1
CCL27	0.0548848	1.20883	0.825039	24	15	1	1
PTPRR	0.0548848	0.217116	0.489862	24	15	1	1
AC009070.1	0.0548919	0	0	24	15	1	1
YWHAZP7	0.0548919	0	0	24	15	1	1
OR2A13P	0.0550754	0.0638289	0	24	15	1	1
PRL	0.0550754	0.0655999	0	24	15	1	1
C7orf33	0.0553676	0	0	24	15	1	1
PSMB3P2	0.0553676	0	0	24	15	1	1
SDAD1P2	0.0554945	0.0133024	0	24	15	1	1
RPL23AP6	0.0556959	0.228663	0.0970358	24	15	1	1
AC012065.5	0.0558464	0.129495	0.324733	24	15	1	1
NKX6.2	0.0558464	0.0372246	0.00652862	24	15	1	1
AC104297.1	0.0558945	0.0380554	0	24	15	1	1
WBP11P1	0.0558945	0.0126322	0	24	15	1	1
PSPC1P2	0.0562413	0	0	24	15	1	1
ATP6V0E1P2	0.0563086	2.8687	1.22672	24	15	1	1
ZNF385B	0.0563086	0.0996793	0.299827	24	15	1	1
RPL5P25	0.0563336	0.0435337	0	24	15	1	1
KRT18P18	0.0566216	0.170565	0.132989	24	15	1	1
AC009948.1	0.0567343	0.92791	0.59501	24	15	1	1
AC099535.1	0.0573146	0.131658	0	24	15	1	1
KRT17P3	0.0574234	0	0	24	15	1	1
RPL6P25	0.0574234	0	0	24	15	1	1
TRBV7.4	0.0574612	0	0.139539	24	15	1	1
ST13P19	0.0574825	0.021298	0	24	15	1	1
HNRNPKP5	0.0575112	0	0	24	15	1	1
MTND6P2	0.0575112	0	0	24	15	1	1
AC069061.1	0.0579033	0	0	24	15	1	1
AL049870.4	0.0579033	0	0	24	15	1	1
AL512310.4	0.0579033	0	0	24	15	1	1
SMIM38	0.0579033	0	0	24	15	1	1
AC005833.1	0.0580059	5.76328	8.28867	24	15	1	1
AC104849.1	0.0580059	2.86251	1.31428	24	15	1	1
AC124312.1	0.0580059	1.51868	0.910872	24	15	1	1
AC126755.4	0.0580059	5.17583	2.15936	24	15	1	1
ACOT8	0.0580059	10707	9.87481	24	15	1	1
ACTB	0.0580059	4734825	6777	24	15	1	1
ADAMTS12	0.0580059	2.8514	9.16379	24	15	1	1
AGPS	0.0580059	91.0722	121173	24	15	1	1
AKAP17A	0.0580059	19.2443	13.5051	24	15	1	1
AL353743.1	0.0580059	6.07271	4.55793	24	15	1	1
AL513523.1	0.0580059	1.56149	1.15733	24	15	1	1
AL590762.1	0.0580059	18.8891	12.4401	24	15	1	1
ANKRD20A11P	0.0580059	1.82312	4.5547	24	15	1	1
ANKRD26	0.0580059	24.8068	15864	24	15	1	1
AP2A1	0.0580059	54.7538	60.5051	24	15	1	1
APOM	0.0580059	0.746965	0.574491	24	15	1	1
ASTE1	0.0580059	8.3347	6.22169	24	15	1	1
C1orf53	0.0580059	1.97609	3.22234	24	15	1	1
CACYBP	0.0580059	46.0619	55.3516	24	15	1	1
CBX8	0.0580059	8.69604	6.04411	24	15	1	1
CCR10	0.0580059	1.4087	0.494863	24	15	1	1
CPM	0.0580059	23.3605	53.6711	24	15	1	1
CSMD1	0.0580059	0.346162	0.111515	24	15	1	1
CTNNA1	0.0580059	253.29	302877	24	15	1	1
DCAF5	0.0580059	43.4074	36.9456	24	15	1	1
DLC1	0.0580059	45.4851	28758	24	15	1	1
DNAJC27	0.0580059	5.92091	5.53313	24	15	1	1
DVL3	0.0580059	93.8977	72548	24	15	1	1
EXD2	0.0580059	14.4316	9.98197	24	15	1	1
FAM86FP	0.0580059	4.21021	2.51935	24	15	1	1
FGF1	0.0580059	6.76553	3.97488	24	15	1	1
FTH1P8	0.0580059	1.62872	3.25502	24	15	1	1
GAPDHP2	0.0580059	1.32739	1.19476	24	15	1	1
GJC3	0.0580059	3.02439	1.75538	24	15	1	1
GLUD1P2	0.0580059	1.10891	0.717948	24	15	1	1
HSD17B4	0.0580059	223.114	303991	24	15	1	1
HTRA3	0.0580059	1.12674	4.00791	24	15	1	1
KDM4A	0.0580059	39.9658	33.8209	24	15	1	1
KIAA0556	0.0580059	37.1459	31.5562	24	15	1	1
KRCC1	0.0580059	12.8822	18.0626	24	15	1	1
L2HGDH	0.0580059	19.4767	14.2632	24	15	1	1
LMBR1L	0.0580059	83.0379	62.1794	24	15	1	1
LMF1	0.0580059	37.9046	24.2225	24	15	1	1
MED24	0.0580059	112364	90.3174	24	15	1	1
MSS51	0.0580059	4.61818	2.59516	24	15	1	1
MT1F	0.0580059	8.40665	20.0393	24	15	1	1
NDUFA9P1	0.0580059	5.31193	3.41078	24	15	1	1
NEK4	0.0580059	36.0943	31.1061	24	15	1	1
NFKBIB	0.0580059	2.8435	3.28985	24	15	1	1
NKIRAS1	0.0580059	11759	9.89846	24	15	1	1
NT5C3B	0.0580059	38.4671	27.3618	24	15	1	1
NYAP1	0.0580059	0.202108	0.0422061	24	15	1	1
OGDH	0.0580059	74.2515	91023	24	15	1	1
OLFM1	0.0580059	3.33391	17.1464	24	15	1	1
PCMTD2	0.0580059	26.0933	23678	24	15	1	1
PDCD7	0.0580059	20.2704	16.2162	24	15	1	1
PPP1R10	0.0580059	22.1596	17869	24	15	1	1
PRELID1	0.0580059	104721	145802	24	15	1	1
PTK7	0.0580059	28.1496	15.28	24	15	1	1
RBM12	0.0580059	59.8484	54.3397	24	15	1	1
RBMS2P1	0.0580059	2.03721	1.52683	24	15	1	1
REXO1L1P	0.0580059	0.169509	0.0596471	24	15	1	1
ROM1	0.0580059	3.39583	2.50612	24	15	1	1
RPL35P2	0.0580059	2.9121	1.95659	24	15	1	1
RPL5P30	0.0580059	3.48377	2.26108	24	15	1	1
RTEL1.TNFRSF6B	0.0580059	5.14883	4.23492	24	15	1	1
S1PR2	0.0580059	5.16817	4.02025	24	15	1	1
SCAMP3	0.0580059	12.0184	9.17196	24	15	1	1
SEC16B	0.0580059	7.89116	6.71846	24	15	1	1
SETD3	0.0580059	50.0279	41.4496	24	15	1	1
SHTN1	0.0580059	40.6925	52.0126	24	15	1	1
SLC25A29	0.0580059	21.9046	15.2175	24	15	1	1
SRGAP2C	0.0580059	31414	45.2668	24	15	1	1
SSBP4	0.0580059	64.8547	50.0438	24	15	1	1
ST18	0.0580059	0.195658	0.426474	24	15	1	1
STARD9	0.0580059	23.1683	16.6478	24	15	1	1
THBS3	0.0580059	35.4826	22.4197	24	15	1	1
UBE2F	0.0580059	52259	62.2794	24	15	1	1
WLS	0.0580059	81.6873	68.8245	24	15	1	1
ZNF219	0.0580059	11.4531	10.0127	24	15	1	1
AL136520.1	0.0580855	0.0086327	0	24	15	1	1
OR52B5P	0.0580855	0.00424427	0	24	15	1	1
AMD1P1	0.0582464	0	0.0290897	24	15	1	1
AC126177.6	0.0583671	0	0.212279	24	15	1	1
AC073508.2	0.0584569	0.0251528	0.125317	24	15	1	1
AC007160.1	0.058597	1.1443	0.61332	24	15	1	1
CSAG1	0.058597	34.072	0.319209	24	15	1	1
AC010385.3	0.0586272	0	0	24	15	1	1
CDK4P1	0.0586272	0	0	24	15	1	1
OR7E105P	0.0586272	0	0	24	15	1	1
PAGE1	0.0586272	0	0	24	15	1	1
RPS6P15	0.0586272	0	0	24	15	1	1
ADAMTS19	0.0586353	0.14213	0.255518	24	15	1	1
AC103705.1	0.0588882	0	0	24	15	1	1
AL772155.3	0.0588882	0	0	24	15	1	1
HES3	0.0588882	0	0	24	15	1	1
AC026464.6	0.0590134	0	0	24	15	1	1
IGKV1D.22	0.0590134	0	0	24	15	1	1
MAGEB10	0.0590813	0.0164449	0	24	15	1	1
AKR1D1P1	0.0591126	0.0447116	0	24	15	1	1
RPL23AP75	0.0591126	0.187274	0	24	15	1	1
Z75746.1	0.0591126	0.0348745	0	24	15	1	1
CDX1	0.0596078	0	0.0329299	24	15	1	1
SLC22A7	0.0596078	0.0507482	0	24	15	1	1
TSBP1	0.0596078	0.150703	0	24	15	1	1
AC004486.1	0.0596953	0.665125	0.273701	24	15	1	1
RPSAP51	0.0596953	0.146821	0.0699291	24	15	1	1
CR392039.2	0.060109	0.0621193	0	24	15	1	1
PNLIP	0.060109	0.0196388	0	24	15	1	1
AC012309.1	0.0601461	1158	0.797527	24	15	1	1
RPL9P18	0.0601461	0.292839	0.13695	24	15	1	1
PPIAP84	0.0603028	0	0.0696293	24	15	1	1
EDN2	0.0604613	0.107755	0	24	15	1	1
PLPP4	0.0604717	0.285508	2.08703	24	15	1	1
AC139272.1	0.0605438	0.983996	0	24	15	1	1
LEMD1	0.0605438	0.0473085	0.236858	24	15	1	1
ARL4AP3	0.0605742	0	0	24	15	1	1
KRT19P4	0.0605742	0	0	24	15	1	1
AC011979.1	0.0605889	0.471126	0.305718	24	15	1	1
FAM201B	0.0605889	1.19399	0.774851	24	15	1	1
IL4	0.0605889	0.420062	0.235856	24	15	1	1
PLK5	0.0605889	0.0904714	0.0463085	24	15	1	1
CIAPIN1P	0.0610178	0.929206	0.39323	24	15	1	1
AL158071.2	0.0614948	0.160538	0.359708	24	15	1	1
AL136087.1	0.0615243	0.182549	0	24	15	1	1
TSPY2	0.0615555	0.014557	0	24	15	1	1
AL512428.1	0.0617876	0.156123	2.19316e-09	24	15	1	1
MAEL	0.0618661	0.11004	0.0259335	24	15	1	1
SUCLG2P4	0.0618661	0.112555	0.038006	24	15	1	1
TLX2	0.0618661	0.106188	0.047323	24	15	1	1
AC133548.2	0.0619792	0	0	24	15	1	1
AL356276.2	0.0619792	0	0	24	15	1	1
AC000041.1	0.0620678	84.5834	128344	24	15	1	1
AC008403.1	0.0620678	0.49654	0.145484	24	15	1	1
AC015818.5	0.0620678	1.53036	0.94147	24	15	1	1
AC026877.1	0.0620678	0.474654	1.00486	24	15	1	1
AC131235.1	0.0620678	1.67524	1.13555	24	15	1	1
AC138969.1	0.0620678	497.291	445665	24	15	1	1
ACAP3	0.0620678	60.58	44.4633	24	15	1	1
ADAM20	0.0620678	1.79239	1.03957	24	15	1	1
AFAP1	0.0620678	21.2874	15.1647	24	15	1	1
ATF6B	0.0620678	20.6467	14.8904	24	15	1	1
C11orf80	0.0620678	24.7307	20.9018	24	15	1	1
CCNL2	0.0620678	144403	120809	24	15	1	1
CCT8L1P	0.0620678	0.217112	0.183546	24	15	1	1
CDR1	0.0620678	34.3906	111236	24	15	1	1
CHSY3	0.0620678	4.28291	6.00256	24	15	1	1
CLEC4F	0.0620678	0.449766	0.206521	24	15	1	1
CYCS	0.0620678	114313	160809	24	15	1	1
GIT2	0.0620678	71.7887	58.7983	24	15	1	1
GNL3LP1	0.0620678	1.00036	0.796165	24	15	1	1
GRASP	0.0620678	44.7351	27866	24	15	1	1
HCRTR1	0.0620678	0.59541	0.404832	24	15	1	1
HECTD1	0.0620678	99.3199	79.6907	24	15	1	1
HECTD2	0.0620678	9.25502	7.39339	24	15	1	1
HUS1B	0.0620678	1.42152	1.15757	24	15	1	1
IFT43	0.0620678	43.9708	33.7996	24	15	1	1
IFT46	0.0620678	15.9878	10.75	24	15	1	1
KCTD6	0.0620678	2.64991	1.96371	24	15	1	1
LIPA	0.0620678	81.6874	118389	24	15	1	1
MANEA	0.0620678	8.25172	13.7793	24	15	1	1
MAP1LC3B	0.0620678	34.0583	46.6306	24	15	1	1
MDFIC	0.0620678	34.6801	57.1174	24	15	1	1
MINDY2	0.0620678	16.7939	24.8895	24	15	1	1
MIPOL1	0.0620678	9.5104	5.94484	24	15	1	1
MSANTD4	0.0620678	13.6378	10.4322	24	15	1	1
MST1R	0.0620678	4.16521	1.7576	24	15	1	1
MTERF2	0.0620678	8.08592	6.30302	24	15	1	1
NEFH	0.0620678	1.81173	3.37485	24	15	1	1
NUMA1	0.0620678	179.079	131475	24	15	1	1
NUP54	0.0620678	54.6573	48.8066	24	15	1	1
OR52B6	0.0620678	0.397757	0.296365	24	15	1	1
PCNX1	0.0620678	94.0161	64.9777	24	15	1	1
PGM2	0.0620678	20.8069	27.6463	24	15	1	1
PIGT	0.0620678	103163	115509	24	15	1	1
POLG2	0.0620678	30.8069	27.3012	24	15	1	1
PPP4R1L	0.0620678	15.8124	11.8118	24	15	1	1
RAB11FIP4	0.0620678	10687	16.0953	24	15	1	1
SDAD1P1	0.0620678	1.65496	0.805395	24	15	1	1
SEC61A2	0.0620678	24.9126	16.6406	24	15	1	1
SNRPN	0.0620678	55.2532	51.6961	24	15	1	1
SSBP3	0.0620678	39.4384	27.0841	24	15	1	1
STAG2	0.0620678	133.493	102.83	24	15	1	1
STK36	0.0620678	58.0438	39.4536	24	15	1	1
STPG3	0.0620678	1.00673	0.616201	24	15	1	1
SVIL2P	0.0620678	1.11678	0.789604	24	15	1	1
TDRKH	0.0620678	7.71031	4.99797	24	15	1	1
TEKT3	0.0620678	1.43955	0.857666	24	15	1	1
TMEM119	0.0620678	1.22907	2.61655	24	15	1	1
TMEM234	0.0620678	12.1078	9.5395	24	15	1	1
TRPV2	0.0620678	32.4444	48.9449	24	15	1	1
TTC3P1	0.0620678	2.37041	1.16489	24	15	1	1
TXNDC17	0.0620678	66.9843	100074	24	15	1	1
ZNF425	0.0620678	2.33916	1.45775	24	15	1	1
AC005014.1	0.0623439	0.0510259	0.0272117	24	15	1	1
MAGEA6	0.0623439	23.8807	0.546482	24	15	1	1
AC105031.1	0.0624767	0.463332	0.333242	24	15	1	1
RPS10P3	0.0624767	0.524221	0.339485	24	15	1	1
AC007016.1	0.0625564	1.82523	0.991084	24	15	1	1
AC037459.1	0.0625564	1.20206	0.257459	24	15	1	1
GAPT	0.0625564	0.166776	0.572763	24	15	1	1
PRPH	0.0625564	0.443572	0.292902	24	15	1	1
SLC25A41	0.0625564	0.152403	0.10238	24	15	1	1
ALG1L12P	0.0625898	0.062303	0	24	15	1	1
AC016582.1	0.062856	0.0907864	0.0198378	24	15	1	1
ULK4P1	0.062856	0.146197	0.395112	24	15	1	1
RNFT1P3	0.0631767	0	0	24	15	1	1
GAGE1	0.0632212	0.219585	0	24	15	1	1
HSPD1P3	0.0632645	0	0	24	15	1	1
KRT8P20	0.0632645	0	0	24	15	1	1
OR13C7	0.0632645	0	0	24	15	1	1
RPL22P4	0.0632645	0	0	24	15	1	1
SPAG11B	0.0632645	0	0	24	15	1	1
PHBP5	0.063326	0.149878	0	24	15	1	1
C20orf85	0.0636514	0	0	24	15	1	1
AC026784.1	0.0637118	0.215109	0	24	15	1	1
CLRN1	0.0637616	0.0769515	0.0147009	24	15	1	1
AL021877.1	0.0637795	0	0	24	15	1	1
CXADRP1	0.0637795	0	0.02441	24	15	1	1
DOC2GP	0.0637795	0	0	24	15	1	1
SERPINB4	0.0637795	0	0	24	15	1	1
FAM25A	0.0638044	0.199034	0	24	15	1	1
CCDC54	0.0645173	0.0887372	0.0481863	24	15	1	1
AC011444.4	0.0645363	1.08315	0.436661	24	15	1	1
AC136759.1	0.0645363	0.0604258	0.0448849	24	15	1	1
KSR2	0.0645363	0.0810587	0.0240553	24	15	1	1
CYP26C1	0.0646581	0.128807	0.0605026	24	15	1	1
FAM171A2	0.0646581	0.838023	0.509473	24	15	1	1
MUC5AC	0.0646581	0.0183338	0.0114162	24	15	1	1
PCDHAC1	0.0646581	0.144591	0.0245355	24	15	1	1
SFN	0.0646581	0.131228	0.0637005	24	15	1	1
TAS2R20	0.0646581	1.34844	1.15355	24	15	1	1
ZNF204P	0.0646581	0.0708315	0.0378916	24	15	1	1
ZNRD1	0.0646581	5.29862	3.04036	24	15	1	1
TDGF1P7	0.06471	0.0751892	0	24	15	1	1
FTLP6	0.0648366	0.129072	0	24	15	1	1
ACTG1P11	0.0649559	0.0250408	0.013754	24	15	1	1
ACTG1P2	0.0649559	0.0250408	0.013754	24	15	1	1
progressed	0.0651913	1	1	24	15	1	1
AL512594.1	0.0656593	0	0	24	15	1	1
AC007390.1	0.0660025	0	0	24	15	1	1
AC007547.1	0.0660025	0	0	24	15	1	1
AC008040.3	0.0660025	0	0	24	15	1	1
AC008608.1	0.0660025	0	0	24	15	1	1
AC011458.1	0.0660025	0	0	24	15	1	1
AC023538.1	0.0660025	0	0	24	15	1	1
AC067904.1	0.0660025	0	0	24	15	1	1
AC091304.5	0.0660025	0	0	24	15	1	1
AC097104.1	0.0660025	0	0	24	15	1	1
AC103834.1	0.0660025	0	0	24	15	1	1
AC104131.1	0.0660025	0	0	24	15	1	1
AC114967.1	0.0660025	0	0	24	15	1	1
AC142086.2	0.0660025	0	0	24	15	1	1
AC239859.1	0.0660025	0	0	24	15	1	1
AKR1B1P4	0.0660025	0	0	24	15	1	1
AL079342.2	0.0660025	0	0	24	15	1	1
AL160279.1	0.0660025	0	0	24	15	1	1
AL512624.1	0.0660025	0	0	24	15	1	1
AP001880.2	0.0660025	0	0	24	15	1	1
AP006587.6	0.0660025	0	0	24	15	1	1
ATP5MFP5	0.0660025	0	0	24	15	1	1
CFTRP3	0.0660025	0	0	24	15	1	1
CST9	0.0660025	0	0	24	15	1	1
CT45A7	0.0660025	0	0	24	15	1	1
CYLC1	0.0660025	0	0	24	15	1	1
DEFB116	0.0660025	0	0	24	15	1	1
DUX4L10	0.0660025	0	0	24	15	1	1
DUX4L11	0.0660025	0	0	24	15	1	1
DUX4L14	0.0660025	0	0	24	15	1	1
DUX4L15	0.0660025	0	0	24	15	1	1
EPPIN.WFDC6	0.0660025	0	0	24	15	1	1
ESX1	0.0660025	0	0	24	15	1	1
FKBP4P7	0.0660025	0	0	24	15	1	1
GH2	0.0660025	0	0	24	15	1	1
GLYATL3	0.0660025	0	0	24	15	1	1
HMGA1P5	0.0660025	0	0	24	15	1	1
HMGB1P26	0.0660025	0	0	24	15	1	1
HNRNPCL3	0.0660025	0	0	24	15	1	1
HSFY5P	0.0660025	0	0	24	15	1	1
IGKV1OR2.118	0.0660025	0	0	24	15	1	1
IRF5P1	0.0660025	0	0	24	15	1	1
KRT33B	0.0660025	0	0	24	15	1	1
KRT38	0.0660025	0	0	24	15	1	1
LCE6A	0.0660025	0	0	24	15	1	1
LGALS13	0.0660025	0	0	24	15	1	1
METTL7AP1	0.0660025	0	0	24	15	1	1
MTCO1P40	0.0660025	0	0	24	15	1	1
NEFMP1	0.0660025	0	0	24	15	1	1
NLRP9P1	0.0660025	0	0	24	15	1	1
OOSP2	0.0660025	0	0	24	15	1	1
OPN1MW3	0.0660025	0	0	24	15	1	1
OR10X1	0.0660025	0	0	24	15	1	1
OR4C12	0.0660025	0	0	24	15	1	1
OR4D10	0.0660025	0	0	24	15	1	1
OR5M11	0.0660025	0	0	24	15	1	1
OR6C3	0.0660025	0	0	24	15	1	1
OR7E43P	0.0660025	0	0	24	15	1	1
PHOX2B	0.0660025	0	0	24	15	1	1
PLA2G2E	0.0660025	0	0	24	15	1	1
RPL15P4	0.0660025	0	0	24	15	1	1
RPS29P8	0.0660025	0	0	24	15	1	1
RPSAP37	0.0660025	0	0	24	15	1	1
SEM1P1	0.0660025	0	0	24	15	1	1
SLC25A24P2	0.0660025	0	0	24	15	1	1
SMCP	0.0660025	0	0	24	15	1	1
SMPD4P2	0.0660025	0	0	24	15	1	1
SNRPCP2	0.0660025	0	0	24	15	1	1
SST	0.0660025	0	0	24	15	1	1
TCP10	0.0660025	0	0	24	15	1	1
TFF1	0.0660025	0	0	24	15	1	1
TPM3P2	0.0660025	0	0	24	15	1	1
TRIM64DP	0.0660025	0	0	24	15	1	1
UGT1A3	0.0660025	0	0	24	15	1	1
UGT2A2	0.0660025	0	0	24	15	1	1
Z99755.1	0.0660025	0	0	24	15	1	1
POTEJ	0.0660031	0.0701298	0	24	15	1	1
PADI6	0.0660529	0.00607045	0	24	15	1	1
TMEM251P1	0.0660529	0.160522	0	24	15	1	1
COX20P2	0.0660952	0	0	24	15	1	1
DUSP8P3	0.066307	0.104448	0.05472	24	15	1	1
NBPF18P	0.066307	0.243416	0.128041	24	15	1	1
AC011495.1	0.0663557	1.27404	0.610147	24	15	1	1
AC110994.2	0.0663557	5.61739	3.18238	24	15	1	1
ACAD9	0.0663557	79387	66.9979	24	15	1	1
ADAP1	0.0663557	3.41999	1.46258	24	15	1	1
AJM1	0.0663557	1.56225	1.20086	24	15	1	1
AKAP8L	0.0663557	82.3662	71.4162	24	15	1	1
AKR7A3	0.0663557	2.54588	1.94954	24	15	1	1
AL049779.1	0.0663557	4.96479	3.80257	24	15	1	1
AL162430.1	0.0663557	2.35733	1.90654	24	15	1	1
AL353807.3	0.0663557	1.42145	0.907613	24	15	1	1
APOBEC2	0.0663557	2.65889	1.51498	24	15	1	1
BAG5	0.0663557	22.0259	16.8094	24	15	1	1
BAGE2	0.0663557	4.4745	1.62603	24	15	1	1
BDP1	0.0663557	1.06011	3.52056	24	15	1	1
BMPR1B	0.0663557	2.43817	14.9506	24	15	1	1
BTLA	0.0663557	0.462687	1.14488	24	15	1	1
CATSPERG	0.0663557	9.79946	6.35507	24	15	1	1
CCDC9	0.0663557	20.4835	16.8646	24	15	1	1
CCNC	0.0663557	44.6709	53.8212	24	15	1	1
CD248	0.0663557	3.63327	10.3013	24	15	1	1
CEP95	0.0663557	34.7696	28.3929	24	15	1	1
CLIC5	0.0663557	1.06948	2.0085	24	15	1	1
COLQ	0.0663557	15.9733	13.4478	24	15	1	1
DDX18	0.0663557	46.5881	58.1673	24	15	1	1
DDX18P1	0.0663557	2.15991	1.73421	24	15	1	1
ERI2	0.0663557	8.37242	6.72839	24	15	1	1
EVI5L	0.0663557	9.15042	7.78211	24	15	1	1
FAM50A	0.0663557	144504	106344	24	15	1	1
FAM90A25P	0.0663557	2.77871	1.1339	24	15	1	1
GM2A	0.0663557	37.7918	58.0738	24	15	1	1
GPX3	0.0663557	9.97664	21.1068	24	15	1	1
HDAC2	0.0663557	64.5902	90.6806	24	15	1	1
HS3ST1	0.0663557	0.61459	0.334922	24	15	1	1
KHK	0.0663557	9.41477	7.03758	24	15	1	1
KXD1	0.0663557	65.4872	72.4896	24	15	1	1
LDHD	0.0663557	1.1368	0.895106	24	15	1	1
LITAF	0.0663557	134796	182235	24	15	1	1
LRRC32	0.0663557	3.12712	7.97816	24	15	1	1
MAP3K15	0.0663557	0.152763	0.108897	24	15	1	1
MARCH6	0.0663557	259059	218055	24	15	1	1
MTIF2	0.0663557	25.6095	29.0035	24	15	1	1
MTX2	0.0663557	46.6445	68.2659	24	15	1	1
NAMPT	0.0663557	147303	184329	24	15	1	1
NEMF	0.0663557	98.5722	82.8291	24	15	1	1
NRDC	0.0663557	155.11	133155	24	15	1	1
OSTF1	0.0663557	33.5485	41.4414	24	15	1	1
OTOAP1	0.0663557	0.761896	1.73923	24	15	1	1
OTULINL	0.0663557	1.64766	2.90722	24	15	1	1
PHF2	0.0663557	10.2412	8.92139	24	15	1	1
PLAU	0.0663557	4.59612	8.48934	24	15	1	1
RAB31	0.0663557	35.4832	77.0091	24	15	1	1
RFESD	0.0663557	1.6317	2.68103	24	15	1	1
RPAP1	0.0663557	21.1002	15.6101	24	15	1	1
RPTOR	0.0663557	37.1076	31.8352	24	15	1	1
RRNAD1	0.0663557	31.5438	27.2361	24	15	1	1
RUFY2	0.0663557	22.9078	17.0786	24	15	1	1
SAMD14	0.0663557	1.00173	0.699933	24	15	1	1
SCART1	0.0663557	1.96121	1105	24	15	1	1
SIRT4	0.0663557	1.00244	0.535543	24	15	1	1
SLC16A10	0.0663557	4.48233	2.81335	24	15	1	1
SLC30A4	0.0663557	2.01817	1.52421	24	15	1	1
SQSTM1	0.0663557	243235	362242	24	15	1	1
SUCLG2	0.0663557	40.7691	48.4033	24	15	1	1
TCN2	0.0663557	27036	36.5391	24	15	1	1
TIMM21	0.0663557	31.4829	37.0883	24	15	1	1
TMEM262	0.0663557	0.965889	0.828325	24	15	1	1
TPST2	0.0663557	5.44653	7.99748	24	15	1	1
TRMT44	0.0663557	10.7039	9.0803	24	15	1	1
TSPY26P	0.0663557	1.22263	0.563845	24	15	1	1
USP30	0.0663557	28.2643	23583	24	15	1	1
VSTM4	0.0663557	0.205039	0.595021	24	15	1	1
[truncated: 33,628 more rows]

## Sheet: 6C_SKCM
Supplementary Table 6C. Wilcoxon rank test for TERT promoter mutation against wild type and genes of SKCM cohort
corr_gene	p	median_gr1	median_gr2	n_a	n_b	q_Bonf	q_FDR
WWC1_23286	3.30445e-06	43.80585	231.5859	74	41	0.0684351	0.0421976
RASGEF2_85442	4.13347e-06	1.02975	5.9243	74	41	0.0856041	0.0421976
LOC115917_29944	6.11235e-06	12.02055	87.5369	74	41	0.126587	0.0421976
C12ORF3_57101	2.45577e-05	2.7311	6.4552	74	41	0.50859	0.127154
EN1_2019	3.60801e-05	18.53335	47.6772	74	41	0.747219	0.149451
LOC116107_51205	5.00638e-05	385.5904	234.0377	74	41	1	0.153654
SRG_54897	6.26035e-05	65.0109	188.7857	74	41	1	0.153654
TCTN1_79600	6.26035e-05	542.0514	340.5774	74	41	1	0.153654
C20ORF195_79025	6.67707e-05	1.2053	5.0287	74	41	1	0.153654
C14orf76_374569	0.000125507	0	1.6635	74	41	1	0.227363
TNRC22_57338	0.000138566	1636	4.9981	74	41	1	0.227363
NTF3_4908	0.000151001	1.01015	3.4014	74	41	1	0.227363
CDHR1_92211	0.000161857	5.90825	20.5012	74	41	1	0.227363
IQUB_154865	0.000163718	4.5682	1.9049	74	41	1	0.227363
KCNG1_3755	0.00016764	11.62615	70.6391	74	41	1	0.227363
VKCFD2_79001	0.000175646	2466.5351	1915.7238	74	41	1	0.227363
TMPRSS13_84000	0.000201878	9.4464	59.7811	74	41	1	0.237647
Macrophage.M2_QUANTISEQ	0.000208817	0	0.01999083653231	74	41	1	0.237647
TJP3_27134	0.000218015	0.95445	2.7904	74	41	1	0.237647
LOC115994_7480	0.000231744	4.97785	12.0073	74	41	1	0.239267
EGFL7_51162	0.000242606	268.06325	577.2304	74	41	1	0.239267
NPHS1_4868	0.000261502	275	1.5818	74	41	1	0.246181
SLMO1_10650	0.000311301	60.56175	42.7443	74	41	1	0.268071
GAS8_2622	0.000318375	636.72135	442.1276	74	41	1	0.268071
TMEM107_84314	0.000356063	250.0824	169.5421	74	41	1	0.268071
CBX1_10951	0.000364084	1732.06405	1244.6108	74	41	1	0.268071
PRKCQ_5588	0.000389175	18.9114	59684	74	41	1	0.268071
C3orf73_79825	0.000397891	8.8965	15.1558	74	41	1	0.268071
AMN_81693	0.00040701	0.4901	1.5386	74	41	1	0.268071
MGAT4C_25834	0.000412599	0.60705	0	74	41	1	0.268071
CAMSAP3_57662	0.00041583	5.5634	16.5209	74	41	1	0.268071
NKD2_85409	0.000415862	19.1664	43388	74	41	1	0.268071
ITFG3_83986	0.000444275	3456.22735	2707.8773	74	41	1	0.268071
ENTPD1_953	0.000464204	897.3794	1518.0787	74	41	1	0.268071
PRDX4_10549	0.000474479	2238.27615	1670.7993	74	41	1	0.268071
CTU2_348180	0.000495668	434.0869	320.9483	74	41	1	0.268071
GSG1L_146395	0.000496191	0.82625	10.9226	74	41	1	0.268071
NCK1_4690	0.00050659	436.4704	510.4526	74	41	1	0.268071
PTGDS_5730	0.00050659	468.26645	2051.2821	74	41	1	0.268071
PPM1B_5495	0.000517736	741.8607	926.8732	74	41	1	0.268071
LOC63075_7781	0.000540663	2.24345	5.3731	74	41	1	0.273114
G18_1154	0.000642481	125.9927	225.5747	74	41	1	0.311997
ANKRD44_91526	0.000670569	218.8657	308.2325	74	41	1	0.311997
FCHO1_23149	0.000670569	59.0793	148.0134	74	41	1	0.311997
C16ORF74_404550	0.000699795	36.8939	74101	74	41	1	0.311997
PFIC2_8647	0.00072401	0	0.6489	74	41	1	0.311997
SLC9A2_6549	0.000735097	0.36035	0.9631	74	41	1	0.311997
ZNF564_163050	0.000761831	181.2493	231.0112	74	41	1	0.311997
ID2_3398	0.000778118	386.0117	625.7513	74	41	1	0.311997
PCGF2_7703	0.000794729	1524.04465	1137.5946	74	41	1	0.311997
HKE1.5_5863	0.000794729	1617.7901	1272.7166	74	41	1	0.311997
MKS1_54903	0.000803138	317.43895	243.1318	74	41	1	0.311997
CEP41_95681	0.000828941	518.82555	381.1939	74	41	1	0.311997
TMEM154_201799	0.000846555	35.1359	67.8892	74	41	1	0.311997
ERI2_112479	0.000882829	246.5029	185.5415	74	41	1	0.311997
CDK5RAP3_80279	0.000901501	1976.40805	1418.2982	74	41	1	0.311997
PITX1_5307	0.000930019	1.6041	5.1279	74	41	1	0.311997
FUZ_80199	0.000939948	412.4442	330.2372	74	41	1	0.311997
RAB33A_9363	0.000939948	22.84555	55.0137	74	41	1	0.311997
IBSP_3381	0.00094642	2.84	0.3239	74	41	1	0.311997
PTBP3_9991	0.00097991	1382.2597	1816.5455	74	41	1	0.311997
TNIP1_10318	0.00097991	2041.2565	2706.9035	74	41	1	0.311997
UNC13A_23025	0.00097991	11.6994	28003	74	41	1	0.311997
PRKAG2_51422	0.00100048	169.66	278.4257	74	41	1	0.311997
FGFR3_2261	0.00102144	15.1222	32.4748	74	41	1	0.311997
ARHGAP8_23779	0.00104233	3.33645	8.2252	74	41	1	0.311997
LOC654198_81606	0.00104281	835.3423	1136515	74	41	1	0.311997
ZNF775_285971	0.00104281	181.76355	141.4908	74	41	1	0.311997
EFCAB12_90288	0.00106411	3.3565	1.6223	74	41	1	0.311997
C2CD4C_126567	0.00106459	5.94495	12.3169	74	41	1	0.311997
SH2D3A_10045	0.0010868	12.31385	27.6298	74	41	1	0.311997
PTH1R_5745	0.0011325	6.8985	15.0174	74	41	1	0.311997
RCBTB1_55213	0.00115601	744.74495	513.9814	74	41	1	0.311997
ZNF552_79818	0.00115601	84.80835	106.6282	74	41	1	0.311997
LOC654128_22941	0.00117848	2.3479	6.3438	74	41	1	0.311997
HSD11B1L_374875	0.00117997	171.32195	115.2738	74	41	1	0.311997
EJM1_114327	0.00120438	327.63195	205.3446	74	41	1	0.311997
YIPF3_25844	0.00120438	3471.2274	2686.4822	74	41	1	0.311997
OBSCN_84033	0.00122927	171.44835	451.3509	74	41	1	0.311997
CPA5_93979	0.00123768	0	0.8971	74	41	1	0.311997
ADRA2C_152	0.00125462	31.98505	73.6879	74	41	1	0.311997
HRH3_11255	0.00125782	0	0.5353	74	41	1	0.311997
MYBPC2_4606	0.00127416	0.89855	2.5144	74	41	1	0.311997
CCDC88C_440193	0.00128046	164.5192	299.2444	74	41	1	0.311997
CD276_80381	0.00128046	4501.15475	3485.0082	74	41	1	0.311997
LOC220721_10109	0.0013068	4865.50325	5781.0834	74	41	1	0.31471
ENKD1_84080	0.00133362	290.7968	210.4968	74	41	1	0.316085
MMP25_64386	0.00136096	28.51045	59.6077	74	41	1	0.316085
KCND3_3752	0.00138381	2.7347	4.8946	74	41	1	0.316085
IL24_11009	0.00138775	3.06235	8.8982	74	41	1	0.316085
MORN4_118812	0.00138881	178.63235	138.7402	74	41	1	0.316085
IL1R1_3554	0.0014461	334.21555	706.0659	74	41	1	0.325546
CACNA1B_774	0.00147763	1.1508	5.8224	74	41	1	0.329067
HAL_3034	0.00151902	0.3422	1.3017	74	41	1	0.331226
SYK_6850	0.00153613	327.7764	754.9933	74	41	1	0.331226
GOLGA8G_283768	0.00154827	0	0	74	41	1	0.331226
GCNT4_51301	0.0015513	5.17085	11.9391	74	41	1	0.331226
MGC12916_84815	0.00159885	3.41915	8.1116	74	41	1	0.334512
BLCAP_10904	0.00159899	1356.4725	1788.9847	74	41	1	0.334512
SMIM24_284422	0.00166117	1.72065	2.9202	74	41	1	0.334635
HS6ST1_9394	0.00166421	433.2539	553.8404	74	41	1	0.334635
RASGEF1A_221002	0.00166421	15.24795	59.7668	74	41	1	0.334635
SDK1_221935	0.00166421	48.87955	119.7744	74	41	1	0.334635
TMEM63C_57156	0.00173172	3.9852	11.5329	74	41	1	0.341606
MPG_4350	0.00173186	1383.60745	1045.14	74	41	1	0.341606
FGFR2_2263	0.00180128	5.0526	15.0632	74	41	1	0.345235
B4GAT1_11041	0.00180204	1276.22555	929.9101	74	41	1	0.345235
GDF7_151449	0.00180857	0	0.5221	74	41	1	0.345235
IQSEC1_9922	0.0018381	1314.31	1729.0908	74	41	1	0.345235
IFT140_9742	0.00187482	502.4964	338.9897	74	41	1	0.345235
LRRC46_90506	0.00187482	20.39645	12.0872	74	41	1	0.345235
ZNF101_94039	0.00187482	89.40695	107.4983	74	41	1	0.345235
ASMTY_438	0.00188662	0.3209	0.9631	74	41	1	0.345235
FXYD6_53826	0.00191221	258.22505	506273	74	41	1	0.345235
SOX1_6656	0.00194848	0.31075	22.1449	74	41	1	0.345235
TCHH_7062	0.00195025	10.0751	20.0015	74	41	1	0.345235
ZMYND10_51364	0.00195029	17.22815	9807	74	41	1	0.345235
HAR1B_768097	0.00201151	0.63045	2.0088	74	41	1	0.353054
ACBD4_79777	0.00206875	180.3953	122.1883	74	41	1	0.357048
ETS2_2114	0.00206875	552.68265	843.2091	74	41	1	0.357048
SPRY2_10253	0.00210967	2092.1478	1303.7463	74	41	1	0.361103
FGD3_89846	0.00215134	120.9515	241.1658	74	41	1	0.361949
IFNL1_282618	0.00216338	0	0	74	41	1	0.361949
ZNFX1_57169	0.00219376	1804.60815	2236634	74	41	1	0.361949
SDR16C5_195814	0.00221113	0.43755	1.7233	74	41	1	0.361949
DSCR10_259234	0.00222147	0	0	74	41	1	0.361949
CLUAP1_23059	0.00223695	361.79095	277.4708	74	41	1	0.361949
GJC3_349149	0.00223695	22.7261	13.5558	74	41	1	0.361949
ETV1_2115	0.00228092	1796.08135	990.8328	74	41	1	0.362606
RASSF5_83593	0.00228092	271.4397	598.6372	74	41	1	0.362606
KIF12_113220	0.00231683	0.6862	1.9508	74	41	1	0.362606
ESTF_1326	0.00232567	43.6951	77.3705	74	41	1	0.362606
LOC139770_170685	0.00237104	6.0872	23.2474	74	41	1	0.362606
IQGAP3_128239	0.00237123	695.9243	485.8427	74	41	1	0.362606
LOC401052_401052	0.0024176	47.12165	31.2826	74	41	1	0.362606
LOC81691_81691	0.0024176	83.1617	61.5089	74	41	1	0.362606
TC2N_123036	0.00246481	56.50475	129.1203	74	41	1	0.362606
OR4F29_729759	0.00250464	0.3398	0	74	41	1	0.362606
CHST8_64377	0.00250484	0.91825	4.1169	74	41	1	0.362606
ATP2A3_489	0.00251285	422.12805	639.8431	74	41	1	0.362606
KDM2A_22992	0.00251285	2311.78555	2778.1693	74	41	1	0.362606
MYCL_4610	0.00256175	45.90055	74.8118	74	41	1	0.362606
PSMC3IP_29893	0.00256175	171.11775	124.8702	74	41	1	0.362606
LOC374763_388323	0.00258417	0	0	74	41	1	0.362606
BIK_638	0.00261132	4.76905	9.29	74	41	1	0.362606
LRRC29_26231	0.00261152	67.79165	46.1364	74	41	1	0.362606
OSTF1_26578	0.00261152	702.00875	950.5667	74	41	1	0.362606
LOC643750_642968	0.00264405	0	0.6636	74	41	1	0.362606
ARRDC2_27106	0.00266217	429.2479	556.7867	74	41	1	0.362606
DNALI1_7802	0.00266217	97.16395	15.3837	74	41	1	0.362606
OXNAD1_92106	0.00266217	244.12755	326.2854	74	41	1	0.362606
MAGEC2_51438	0.00268453	115.52905	2.0882	74	41	1	0.362606
PPP2R2C_5522	0.00271188	1.7656	9.8506	74	41	1	0.362606
EPAS1_2034	0.00271372	2220.5963	3051.8981	74	41	1	0.362606
IL18R1_8809	0.00271372	15.5507	31.9938	74	41	1	0.362606
C15ORF41_84529	0.00276618	189.86975	156.6827	74	41	1	0.363708
SCCPDH_51097	0.00276618	1634.23755	910.4687	74	41	1	0.363708
C10orf14_282973	0.00277736	1.1884	1.9646	74	41	1	0.363708
C9ORF66_157983	0.00279222	3.4021	6.6625	74	41	1	0.363708
WFDC3_140686	0.00281956	5.31545	3.0701	74	41	1	0.363856
VSTM2B_342865	0.00284021	0	0.3703	74	41	1	0.363856
C8ORF31_286122	0.00284606	9.8245	2.9621	74	41	1	0.363856
TCL1B_9623	0.00286616	0.13245	0.8368	74	41	1	0.364179
KNOP1_400506	0.00298541	552.98105	438.7862	74	41	1	0.374732
LOC124054_7249	0.00298541	2096.49015	1811549	74	41	1	0.374732
PCBP3.OT1_54039	0.00301384	18.62475	48.8277	74	41	1	0.375095
KIF6_221458	0.00304264	104.3693	49.3712	74	41	1	0.375095
FOXD2.AS1_84793	0.00304264	230.2883	140.4276	74	41	1	0.375095
LINC01550_388011	0.00309119	2.7262	8026	74	41	1	0.376173
SEPT6_23157	0.0031601	759.60065	1453.9585	74	41	1	0.376173
SPATA17_128153	0.00319005	12.5068	5.8118	74	41	1	0.376173
WDR21C_138009	0.00320689	0.34	0	74	41	1	0.376173
IA1_3642	0.00321211	0.79185	2.8832	74	41	1	0.376173
TCAF1_9747	0.00322038	328.73365	224.8869	74	41	1	0.376173
HIP1_3092	0.00322038	1976.89845	1372.2245	74	41	1	0.376173
LSR_51599	0.00322038	127.0105	322.8051	74	41	1	0.376173
CEACAM16_388551	0.00322407	0	0	74	41	1	0.376173
LOC105374766_7360	0.00328169	1563.94125	1965.8764	74	41	1	0.376173
FABP3_2170	0.00334407	87.22115	163.9018	74	41	1	0.376173
DSCR4_10281	0.00337552	0	0	74	41	1	0.376173
PADI4_23569	0.00338922	0.27515	0.6508	74	41	1	0.376173
NK.cell_QUANTISEQ	0.00340747	0.071295339534236	0.04008657909485	74	41	1	0.376173
ANKRD13A_88455	0.00340753	1154.7752	1554.1404	74	41	1	0.376173
GUSB_2990	0.00340753	2719.05715	2195.9551	74	41	1	0.376173
SLC25A51_92014	0.00340753	173.74065	222.1627	74	41	1	0.376173
CEBPA_1050	0.00347208	162.7138	313.1739	74	41	1	0.376173
KCNH5_27133	0.00348795	0	0	74	41	1	0.376173
SUSD4_55061	0.00353748	4.8934	14236	74	41	1	0.376173
CEBPA.AS1_80054	0.00353774	7.8093	11.7052	74	41	1	0.376173
PCYT1B_9468	0.00353774	28.3369	13.9186	74	41	1	0.376173
CFHR1_3078	0.0035569	0.31985	1453	74	41	1	0.376173
ASAH3_125981	0.00356885	0	0.3902	74	41	1	0.376173
DSC1_1823	0.00359355	0.14835	0.6636	74	41	1	0.376173
CHID1_66005	0.00360453	2084622	1651.9009	74	41	1	0.376173
KIAA1220_2894	0.00360453	10.98165	21.8978	74	41	1	0.376173
HSF5_124535	0.00366423	0.70115	2.1792	74	41	1	0.376173
T.cell.CD8._XCELL	0.00366563	0.00000000000000000262300057802971	0.01446205476239	74	41	1	0.376173
ATP2A1_487	0.00367247	11.03955	6.3271	74	41	1	0.376173
CYSLTR2_57105	0.00367247	13.14565	33.7288	74	41	1	0.376173
DGKE_8526	0.00367247	41.11255	63.9875	74	41	1	0.376173
IFT122_55764	0.00367247	579.22485	465.2666	74	41	1	0.376173
MAX_4149	0.00367247	1377.3088	1690.9423	74	41	1	0.376173
COLCA1_399948	0.00373338	2.24315	5.8208	74	41	1	0.376173
SPRYD7_57213	0.00374157	326.38585	243.0708	74	41	1	0.376173
EML4_27436	0.00374157	1209.42545	1360.6511	74	41	1	0.376173
T.cell_MCPCOUNTER	0.00374157	68.84375	164.432427272727	74	41	1	0.376173
RSPH9_221421	0.00381046	27.80145	10.6874	74	41	1	0.377737
LOC643737_26353	0.00381184	120881	442.2605	74	41	1	0.377737
IFT80_57560	0.00381184	473.79215	378.5951	74	41	1	0.377737
HLF_3131	0.00388332	14.9368	42.9185	74	41	1	0.378266
LRRC4B_94030	0.00388332	22.3611	117773	74	41	1	0.378266
PCSK6_5046	0.00388332	79.83605	222.6978	74	41	1	0.378266
PGM5.AS1_572558	0.00389024	0	0	74	41	1	0.378266
FAM216A_29902	0.00395601	136.13495	95.6697	74	41	1	0.379319
CACNA2D2_9254	0.00395601	11.26765	16.8776	74	41	1	0.379319
LOC101926912_81624	0.00395601	295.16885	199.1435	74	41	1	0.379319
DKFZP434N231_26038	0.00400362	0.9919	2.2145	74	41	1	0.379381
SYTL5_94122	0.0040274	25.4069	5.1279	74	41	1	0.379381
MYDGF_56005	0.00402993	1981355	1600.7932	74	41	1	0.379381
NGFRAP1_27018	0.00402993	2122.6582	1719.6437	74	41	1	0.379381
HAPLN2_60484	0.00406759	3.2485	0.6327	74	41	1	0.379843
CYP4B1_1580	0.00408598	0.3209	1.4416	74	41	1	0.379843
KIF26A_26153	0.00410511	44.03955	78.4237	74	41	1	0.379843
UTS2_10911	0.00413661	0.4144	2.0088	74	41	1	0.379843
OGDHL_55753	0.00417894	8.56835	34.0633	74	41	1	0.379843
LOC140417_84221	0.00418155	275.98955	213.4391	74	41	1	0.379843
SCRN2_90507	0.00418155	459.27315	324.8972	74	41	1	0.379843
TMEM231_79583	0.00418155	307.2386	211.1382	74	41	1	0.379843
KDF1_126695	0.00425128	1.6479	4.8054	74	41	1	0.381863
PLEKHG4B_153478	0.00425921	5.43005	9.6864	74	41	1	0.381863
METTL2A_339175	0.00425929	483.06265	408.3391	74	41	1	0.381863
B3GNT3_10331	0.00429598	3.4678	10.3196	74	41	1	0.381863
CNTFR_1271	0.00429598	6.24475	24.4398	74	41	1	0.381863
SLC27A2_11001	0.00441839	3.99835	15.6067	74	41	1	0.389992
CASC2_255082	0.00450042	16.3416	11.3888	74	41	1	0.389992
CDYL2_124359	0.00450042	18.8231	27.2066	74	41	1	0.389992
IL2RB_3560	0.00450042	292.20265	739.3451	74	41	1	0.389992
P2RX5_5026	0.00450042	39.69145	67.4845	74	41	1	0.389992
RAB34_83871	0.00450042	1701.9503	1139.9864	74	41	1	0.389992
OPN1SW_611	0.00454099	3.1239	1.5565	74	41	1	0.391869
HIRIP3_8479	0.0045835	558.33335	455.7257	74	41	1	0.393834
MAPKAPK2_9261	0.00466798	2636.78585	3251.9065	74	41	1	0.393834
MRPS23_51649	0.00466798	840.70295	708.7938	74	41	1	0.393834
FLJ11485_55757	0.00466798	568.00165	387.8465	74	41	1	0.393834
C15ORF59_388135	0.00475377	7.75205	26.4164	74	41	1	0.393834
CDC42SE2_56990	0.00475385	803.11205	1039.3113	74	41	1	0.393834
TTC25_83538	0.00475385	21.80175	13.4831	74	41	1	0.393834
LOC392798_401409	0.00480571	0.31785	0.8955	74	41	1	0.393834
ST6GALNAC5_81849	0.00483948	30.51885	11.5411	74	41	1	0.393834
BOK_666	0.00484116	225.49245	582.7503	74	41	1	0.393834
MGC5445_2625	0.00484116	39.46195	92.4505	74	41	1	0.393834
LOC196409_5959	0.00484116	72.11905	30.9321	74	41	1	0.393834
COG4_25839	0.00492991	1556.01675	1208.3787	74	41	1	0.393834
PITPNM1_9600	0.00492991	842.91775	1080.0339	74	41	1	0.393834
DMO_63951	0.00495005	17.13015	1.8981	74	41	1	0.393834
F7_2155	0.00500959	1155	2.7694	74	41	1	0.393834
ADCY5_111	0.00501841	3.68685	12.9745	74	41	1	0.393834
C21ORF58_54058	0.00502014	87.4452	61.5349	74	41	1	0.393834
DLL1_28514	0.00502014	42.1208	73.2491	74	41	1	0.393834
ERMP1_79956	0.00502014	693617	810.2223	74	41	1	0.393834
FKBP7_51661	0.00502014	437.7879	306.4474	74	41	1	0.393834
LOC101928454_6256	0.00502014	1221.7779	1559.8908	74	41	1	0.393834
DKFZP434F076_10723	0.00502014	837876	1154.0287	74	41	1	0.393834
LOC286373_65268	0.00502014	18.8203	178.5064	74	41	1	0.393834
AGMO_392636	0.00511001	18.0048	4.3732	74	41	1	0.395719
CMTM1_113540	0.00511185	131.64925	72.5571	74	41	1	0.395719
PABPC2_26986	0.00511185	23695.8789	34325.1973	74	41	1	0.395719
DKFZp781M2440_399697	0.0051206	1.0241	0.3488	74	41	1	0.395719
IL1R2_7850	0.00520508	9161	23.7956	74	41	1	0.396948
RFTN1_23180	0.00520508	450.03325	679196	74	41	1	0.396948
KRT2_3849	0.00520874	0.32365	1453	74	41	1	0.396948
FAM106A_80039	0.00521316	2.8217	0.6508	74	41	1	0.396948
LOC145757_220	0.00529984	1793.3001	587.0236	74	41	1	0.399145
DENND1C_79958	0.00529984	142.5584	194.3042	74	41	1	0.399145
SNHG5_387066	0.00529984	1001.8104	1610.4324	74	41	1	0.399145
CD79B_974	0.00539615	90.7349	226.6324	74	41	1	0.403464
TPPP_11076	0.00539615	121.26115	312.3713	74	41	1	0.403464
SLC35F3_148641	0.00544234	1.12175	2.7312	74	41	1	0.405062
LMTK3_114783	0.00549404	8006	16.6445	74	41	1	0.405062
FLJ13018_54733	0.00549404	107.27185	275857	74	41	1	0.405062
LINC00470_56651	0.00550803	0.5501	0	74	41	1	0.405062
LGALS9B_284194	0.00557588	0	0	74	41	1	0.405062
JM2_50943	0.00559353	42.8844	85.4896	74	41	1	0.405062
NSX_5422	0.00559353	660.3874	571.8699	74	41	1	0.405062
QSER1_79832	0.00559353	1192.17055	945.3961	74	41	1	0.405062
LOC154369_28978	0.00559353	464.89095	358283	74	41	1	0.405062
HAR1A_768096	0.00569455	3.5918	7.6894	74	41	1	0.406696
ANKEF1_63926	0.00569465	15.2713	38863	74	41	1	0.406696
POLG2_11232	0.00569465	128.6749	98.8013	74	41	1	0.406696
SLC37A1_54020	0.00569465	172.8187	314.3156	74	41	1	0.406696
LOC119818_192134	0.00579006	0	0	74	41	1	0.411199
LOC116148_29923	0.00579741	227.0642	174.7615	74	41	1	0.411199
LOC100134368_100134368	0.00590174	6.7821	4.8882	74	41	1	0.411559
DNM1DN8.2_100128285	0.00590184	48.1087	21.4267	74	41	1	0.411559
JMJD8_339123	0.00590184	1715.37835	1324.9389	74	41	1	0.411559
NFASC_23114	0.00590184	49.77045	183.5881	74	41	1	0.411559
RPS27A_6233	0.00590184	5393.7362	7235.2356	74	41	1	0.411559
SFTA5_51208	0.0059796	1741	0.8074	74	41	1	0.415582
FCHSD2_9873	0.00600796	444.29545	579.9838	74	41	1	0.416157
C5_727	0.0061158	81.7014	41.5809	74	41	1	0.417961
CFDP1_10428	0.0061158	820.41645	636.5096	74	41	1	0.417961
PLEKHB1_58473	0.0061158	2031.0764	655.9767	74	41	1	0.417961
TP53I11_9537	0.0061158	477.5517	750.5975	74	41	1	0.417961
CBY1_25776	0.00622537	447.91215	338.3112	74	41	1	0.417961
FAM198B_51313	0.00622537	1729.6388	778.8416	74	41	1	0.417961
FZD10_11211	0.00622537	5.5057	10.8958	74	41	1	0.417961
PHB_5245	0.00622537	4789.84625	4210.4968	74	41	1	0.417961
ZNF467_168544	0.00622537	49.1885	88.5788	74	41	1	0.417961
BET1P1_100128542	0.00623801	0	0.4805	74	41	1	0.417961
MEPE_56955	0.00631136	0	0	74	41	1	0.417961
APITD1_378708	0.00633672	208.2177	157.0497	74	41	1	0.417961
DLEU1_10301	0.00633672	214.9912	152.1358	74	41	1	0.417961
ETV4_2118	0.00633672	1849.6098	1206.8938	74	41	1	0.417961
FBXO41_150726	0.00633672	286664	473.7687	74	41	1	0.417961
AQP12_375318	0.00644366	0	0	74	41	1	0.419369
GBGT1_26301	0.00644985	84628	126.3815	74	41	1	0.419369
DFNA51_9414	0.00644985	328.09595	616.7349	74	41	1	0.419369
CPLX3_594855	0.00654546	0.30395	0.8955	74	41	1	0.419369
OR1F11_26184	0.00655574	0	0	74	41	1	0.419369
DHX40_79665	0.00656479	1486.3446	1155265	74	41	1	0.419369
MAST3_23031	0.00656479	427.7713	616.4828	74	41	1	0.419369
LOC123116_8926	0.00656479	69.05675	48.9397	74	41	1	0.419369
SLC51B_123264	0.00661946	0.30355	0	74	41	1	0.419369
Number.of.Samples.Per.Patient	0.00665197	1	1	74	41	1	0.419369
OR2G3_81469	0.00666264	0	0	74	41	1	0.419369
RAB41_347517	0.00666864	2.58365	1.3863	74	41	1	0.419369
CKMT1B_1159	0.00667942	22191	61.1307	74	41	1	0.419369
RTN4RL1_146760	0.00668158	16.8747	167.7312	74	41	1	0.419369
S1PR5_53637	0.00668158	12.34295	26.3265	74	41	1	0.419369
TP53TG5_27296	0.00668846	0	0	74	41	1	0.419369
LOC92480_150	0.00680023	58.6424	128488	74	41	1	0.419369
BAG1_573	0.00680023	799.68665	994.8456	74	41	1	0.419369
LOC645330_401237	0.00680023	76.3065	39.2856	74	41	1	0.419369
GPKOW_27238	0.00680023	589.49665	524.6471	74	41	1	0.419369
ALG5_29880	0.00692077	685.38185	516523	74	41	1	0.419369
LOC346355_392617	0.00692077	64.30035	106.0856	74	41	1	0.419369
NPRL3_8131	0.00692077	1141.0113	946.6227	74	41	1	0.419369
LCE2A_353139	0.00695024	0.66015	5767	74	41	1	0.419369
BTBD11_121551	0.00704322	15.30535	24.3594	74	41	1	0.419369
C17ORF58_284018	0.00704322	273.00935	214426	74	41	1	0.419369
CD28_940	0.00704322	48.0726	85.5526	74	41	1	0.419369
CNTROB_116840	0.00704322	930.1342	760.3826	74	41	1	0.419369
SHROOM3_57619	0.00704322	198.9881	71.7907	74	41	1	0.419369
OR2T10_127069	0.00709305	0	0	74	41	1	0.419369
LOC100418958_55545	0.00715805	1.15315	2.0186	74	41	1	0.419369
DJ964F7.1_80332	0.0071675	11552	23.8202	74	41	1	0.419369
ACACA_31	0.00716762	1449.0888	1201.7769	74	41	1	0.419369
C9ORF41_138199	0.00716762	119.0065	171.7567	74	41	1	0.419369
CCDC122_160857	0.00716762	55.2168	34.8589	74	41	1	0.419369
PIBF1_10464	0.00716762	337.43385	239.2785	74	41	1	0.419369
POLI_11201	0.00716762	299.6291	233.2748	74	41	1	0.419369
CD2BP2_10421	0.00729398	1874.3074	1630972	74	41	1	0.419369
CDK10_8558	0.00729398	551.39745	429.9109	74	41	1	0.419369
CREB3L4_148327	0.00729398	253.19675	200.4177	74	41	1	0.419369
EPHB6_2051	0.00729398	39234	67.6975	74	41	1	0.419369
FOXF1_2294	0.00729398	9.6641	18.58	74	41	1	0.419369
ICOS_29851	0.00729398	18.77975	43.6614	74	41	1	0.419369
HSPC236_29098	0.00729398	522.89715	408.8124	74	41	1	0.419369
RAPGEF1_2889	0.00729398	2366.25425	3256.4463	74	41	1	0.419369
RPL23AP82_284942	0.00729398	166.4921	127.2349	74	41	1	0.419369
GABRA5_2558	0.00736246	0.48425	3.1283	74	41	1	0.419369
COASY_80347	0.00742234	1736.8334	1442.0225	74	41	1	0.419369
FAM160A1_729830	0.00742234	4.67035	10.1038	74	41	1	0.419369
NRIP3_56675	0.00742234	165.08845	299.2087	74	41	1	0.419369
TMEM106C_79022	0.00742234	1753.60535	1191.4721	74	41	1	0.419369
GUCY2C_2984	0.00746248	0.3094	0.7803	74	41	1	0.419369
LL22NC03.63E9.3_648691	0.0074861	7.8396	5.3262	74	41	1	0.419369
GAS8.AS1_750	0.00748646	2.5535	753	74	41	1	0.419369
LINC01142_284688	0.00752567	0	0.4805	74	41	1	0.419369
LONRF2_164832	0.00755261	90.2583	38.6122	74	41	1	0.419369
C3ORF38_285237	0.00755272	383.1064	436.2576	74	41	1	0.419369
CD101_9398	0.00755272	27.47375	41.9926	74	41	1	0.419369
FLJ20087_140803	0.00755272	8.83605	23.7888	74	41	1	0.419369
LRIT2_340745	0.00762208	0	0	74	41	1	0.422088
ANKRD34B_340120	0.00766615	0.68815	2.4295	74	41	1	0.423397
LOC155008_64764	0.00781967	3589.11745	2814.2801	74	41	1	0.423606
DZIP1L_199221	0.00781967	110.89715	76.1494	74	41	1	0.423606
ARHGEF40_55701	0.00781967	3158.84135	2188.5479	74	41	1	0.423606
LYN_4067	0.00781967	461.5637	639.3678	74	41	1	0.423606
MTMR11_10903	0.00781967	177.0755	85.5057	74	41	1	0.423606
VPARP_143	0.00781967	2521.98575	1860.3199	74	41	1	0.423606
KLK1_3816	0.00792915	2.15225	5.2859	74	41	1	0.423606
FOXR2_139628	0.00793397	0	0	74	41	1	0.423606
HMX1_3166	0.00794783	0	0.2872	74	41	1	0.423606
ADRB2_154	0.00795628	23.34565	35.6951	74	41	1	0.423606
DCAKD_79877	0.00795628	709.87805	540.9944	74	41	1	0.423606
DGKA_1606	0.00795628	268.05125	434.3663	74	41	1	0.423606
TRK_4914	0.00795628	4.80915	8.4199	74	41	1	0.423606
ZNF792_126375	0.00795628	95.3154	120.7108	74	41	1	0.423606
PCOLC_649	0.00809503	1508.5341	1153443	74	41	1	0.426015
CCL3_6348	0.00809503	93.2815	134.6983	74	41	1	0.426015
HIGD2A_192286	0.00809503	1161.5359	1460.2974	74	41	1	0.426015
MUT_4594	0.00809503	819.04945	663.5914	74	41	1	0.426015
C11ORF53_341032	0.00810439	0	0	74	41	1	0.426015
CASC1_55259	0.00823341	3.16015	1796	74	41	1	0.430744
cytotoxicity.score_MCPCOUNTER	0.00823594	94.4909	162.83465	74	41	1	0.430744
B.cell.memory_XCELL	0.00827467	0.000000000000000000967394893359454	0.001068164025249	74	41	1	0.431658
HSPC220_51759	0.00837905	1168.55715	1349.95	74	41	1	0.431658
CCDC34_91057	0.00837905	258.1859	210.7774	74	41	1	0.431658
MBTPS1_8720	0.00837905	2891.67545	2524.0899	74	41	1	0.431658
PSMC5_5705	0.00837905	2850.22895	2406.2603	74	41	1	0.431658
A.C1_57110	0.00849746	2.07235	14.9461	74	41	1	0.431658
ATAT1_79969	0.00852437	319.4482	241.7385	74	41	1	0.431658
DYNLT3_6990	0.00852437	560.4581	324.4945	74	41	1	0.431658
IL4R_3566	0.00852437	597.97205	750.1124	74	41	1	0.431658
LOC86656_57508	0.00852437	394.6631	289698	74	41	1	0.431658
LOC100507933_79006	0.00852437	905.1253	490915	74	41	1	0.431658
RIMS3_9783	0.00852437	63.79245	99.8129	74	41	1	0.431658
ZNF823_55552	0.00852437	65.4543	80.4193	74	41	1	0.431658
GRIA2_2891	0.00863633	0.8335	0	74	41	1	0.432958
SLC5A5_6528	0.00864487	0.6861	1.2654	74	41	1	0.432958
LOC105376417_57118	0.00867194	21.4431	39.7007	74	41	1	0.432958
COG8_84342	0.00867194	596.32525	513.3957	74	41	1	0.432958
LOC146326_9091	0.00867194	925.78785	734.3475	74	41	1	0.432958
NOL4_8715	0.00873341	0	0	74	41	1	0.432958
VPAC1_7433	0.00882045	4.96695	9.7542	74	41	1	0.432958
C11ORF74_119710	0.00882179	183.3965	141.4538	74	41	1	0.432958
FNBP1_23048	0.00882179	1342.31705	1544.6104	74	41	1	0.432958
MAL_4118	0.00882179	93.6018	250.7255	74	41	1	0.432958
SLC24A3_57419	0.00882179	10.2074	29.5435	74	41	1	0.432958
LOC90953_53340	0.00882179	44.75205	36.6279	74	41	1	0.432958
LOC119829_7351	0.00882179	1017.66365	1677.1098	74	41	1	0.432958
C17ORF82_388407	0.00889745	11.8959	5.6944	74	41	1	0.433239
WNT5B_81029	0.00897381	24.3244	50.4395	74	41	1	0.433239
DLGAP3_58512	0.00897395	4.80005	11.5329	74	41	1	0.433239
FAM46A_55603	0.00897395	603.93105	377.3108	74	41	1	0.433239
LOC148918_80045	0.00897395	22.5802	34.6929	74	41	1	0.433239
TFAP2E_339488	0.00897395	29.1252	53.8682	74	41	1	0.433239
WBP4_11193	0.00897395	300.38415	245.0254	74	41	1	0.433239
T.cell.regulatory..Tregs._CIBERSORT.ABS	0.00903544	0.010156024979018	0.017392008420895	74	41	1	0.433854
CRB3_92359	0.00903947	1.72685	3.1593	74	41	1	0.433854
NAP1L2_4674	0.00904954	5.12475	9.4382	74	41	1	0.433854
RPL41_6171	0.00912845	11693.9748	13971.2116	74	41	1	0.434619
USP24_23358	0.00912845	1387759	1579.1694	74	41	1	0.434619
WHAMM_123720	0.00912845	249.9711	277.0688	74	41	1	0.434619
BMP4_652	0.00928532	36.5736	73.3515	74	41	1	0.43806
LOC100653334_150472	0.00928532	293.7526	336.6151	74	41	1	0.43806
KSR1_8844	0.00928532	225.14355	309.7932	74	41	1	0.43806
PNRC1_10957	0.00928532	1155.1486	1581.3484	74	41	1	0.43806
MICALCL_84953	0.00943671	2.1847	3.9009	74	41	1	0.43858
DNAH7_56171	0.00944178	5.51355	2.6783	74	41	1	0.43858
GSC_145258	0.00944318	3.06475	4.6811	74	41	1	0.43858
MYADML2_255275	0.00944447	1.88245	0.7803	74	41	1	0.43858
ALS2CL_259173	0.00944459	32.6991	59.9659	74	41	1	0.43858
ZHX2_22882	0.00944459	443.79535	569241	74	41	1	0.43858
ZNF423_23090	0.00944459	49.9373	75.6925	74	41	1	0.43858
CDADC1_81602	0.00960629	146.1658	120.6258	74	41	1	0.442421
IER5_51278	0.00960629	694897	873.6105	74	41	1	0.442421
MZT1_440145	0.00977046	496.50505	354.6226	74	41	1	0.442421
ZFAS1_441951	0.00977046	1326.9683	1945.7667	74	41	1	0.442421
CCDC30_728621	0.00977046	31.1924	20.4988	74	41	1	0.442421
GINS2_51659	0.00977046	321.36065	228.5673	74	41	1	0.442421
MAPKAPK3_7867	0.00977046	1071.04165	1278.3801	74	41	1	0.442421
MEGF6_1953	0.00977046	112.91555	199.8995	74	41	1	0.442421
PGM5_5239	0.00977046	37.96475	69.4217	74	41	1	0.442421
SH2B1_25970	0.00977046	1165.9091	1006.9593	74	41	1	0.442421
ZNF771_51333	0.00977046	63.32135	45.3401	74	41	1	0.442421
OR2H2_7932	0.00979005	0.34835	0	74	41	1	0.442421
OVOL2_58495	0.0098507	0	0.3902	74	41	1	0.442421
THPO_7066	0.00993697	1.63425	3.0498	74	41	1	0.442421
ANKS3_124401	0.00993712	239.5873	187.3662	74	41	1	0.442421
BFSP1_631	0.00993712	151.7957	85.9999	74	41	1	0.442421
BTBD19_149478	0.00993712	47.71905	35.1357	74	41	1	0.442421
C12ORF75_387882	0.00993712	72.2406	132714	74	41	1	0.442421
FLJ10173_53335	0.0101063	18.46845	46.1189	74	41	1	0.442421
NUCB2_4925	0.0101063	940.7685	612.0599	74	41	1	0.442421
LOC116122_635	0.0101655	0.55575	0	74	41	1	0.442421
LRRC73_221424	0.0102781	16.86045	7.3324	74	41	1	0.442421
NOX4_50507	0.0102781	176.65295	67.4203	74	41	1	0.442421
PDE7A_5150	0.0102781	298.10775	375.2425	74	41	1	0.442421
C9orf164_10507	0.0102781	411.0958	631.2915	74	41	1	0.442421
TBLYM_30009	0.0102781	14.0313	33.5103	74	41	1	0.442421
LOC102723726_7127	0.0102781	574.18395	1018427	74	41	1	0.442421
WDR46_9277	0.0102781	2307.1292	1752.7502	74	41	1	0.442421
GAGE11_729396	0.0103353	0	0	74	41	1	0.442421
DSCR8_84677	0.0103433	1.5976	0	74	41	1	0.442421
KIF25_3834	0.0103675	2.34465	8.3529	74	41	1	0.442421
PKP2_5318	0.0104494	4.2893	9.8876	74	41	1	0.442421
RAET1K_646024	0.0104516	1.68805	2.8835	74	41	1	0.442421
APOO_79135	0.0104524	419.25805	316.2282	74	41	1	0.442421
LOC90053_563	0.0104524	489.61495	221.8632	74	41	1	0.442421
JAK1_3716	0.0104524	3574.4479	4245.3933	74	41	1	0.442421
RIBC1_158787	0.0104524	12.2481	9.2949	74	41	1	0.442421
LOC115489_10067	0.0104524	2935.99325	2482.9335	74	41	1	0.442421
SGCE_8910	0.0104524	907.5286	527.0317	74	41	1	0.442421
TP53INP1_94241	0.0104524	588.1503	769.6509	74	41	1	0.442421
UNC93B1_81622	0.0104524	585.7621	724.5295	74	41	1	0.442421
KLK13_26085	0.0105248	1.9533	4.9438	74	41	1	0.442421
RhDVa.TT._6007	0.0105318	1.8995	3.2328	74	41	1	0.442421
WDR93_56964	0.0106278	6.0934	4.2304	74	41	1	0.442421
TMA16_55319	0.0106294	310.9454	246.4278	74	41	1	0.442421
LCN10_414332	0.0106294	10.4526	27.0295	74	41	1	0.442421
PRKCB_5579	0.0106294	131.1483	304.4099	74	41	1	0.442421
PRRT1_80863	0.0106294	88.22545	51112	74	41	1	0.442421
RHOF_54509	0.0106294	87.29755	145.2832	74	41	1	0.442421
SPATA2L_124044	0.0106294	270.0919	231042	74	41	1	0.442421
PRR18_285800	0.0106841	0	0.6327	74	41	1	0.442421
BTBD16_118663	0.0107494	0.47295	0	74	41	1	0.442421
RPL34.AS1_285456	0.0107524	2.0783	1.1703	74	41	1	0.442421
KLRC1_3821	0.0107747	2.1188	5.8575	74	41	1	0.442421
C16ORF93_90835	0.010809	48.07005	32.2955	74	41	1	0.442421
DHODH_1723	0.010809	224.84045	177.3567	74	41	1	0.442421
NTHL1_4913	0.010809	356.5936	293.6085	74	41	1	0.442421
PYHIN1_149628	0.010809	23.6193	68.2794	74	41	1	0.442421
QSOX1_5768	0.010809	4112.53915	3414827	74	41	1	0.442421
RBM38_55544	0.010809	591.3094	842.3722	74	41	1	0.442421
LCNL1_401562	0.0108597	0.3718	1.6589	74	41	1	0.443619
SLC28A3_64078	0.0109196	0.94825	2.3225	74	41	1	0.44519
BSCL2_26580	0.0111764	1866.37015	1507.4883	74	41	1	0.447311
BTG2_7832	0.0111764	660.2952	1036.2856	74	41	1	0.447311
LOC154189_1832	0.0111764	157.1399	800.7787	74	41	1	0.447311
JPH4_84502	0.0111764	17.95435	38901	74	41	1	0.447311
RAMP3_10268	0.0111764	166.94745	252.1354	74	41	1	0.447311
TRAF3_7187	0.0111764	253.9291	329.4355	74	41	1	0.447311
ISL1_3670	0.0112269	0.33555	9.7765	74	41	1	0.447311
ASTL_431705	0.0113141	0.5345	0.9762	74	41	1	0.447311
KCNG4_93107	0.0113188	0	0	74	41	1	0.447311
CSK_1445	0.0113642	2468.81775	2804.2949	74	41	1	0.447311
DCBLD2_131566	0.0113642	1994.54245	1579.8798	74	41	1	0.447311
MKNK2_2872	0.0113642	1958.2662	2550.5979	74	41	1	0.447311
PIK3IP1_113791	0.0113642	338.50445	524.1451	74	41	1	0.447311
NCCRP1_342897	0.011459	8.51335	30.0981	74	41	1	0.447311
LHX5_64211	0.0114691	0	0	74	41	1	0.447311
HTR6_3362	0.0115517	0.2765	0.6489	74	41	1	0.447311
NLRP2_55655	0.0115546	9.19995	37.9494	74	41	1	0.447311
AGK_55750	0.0115548	824.1913	661.3217	74	41	1	0.447311
LOC143160_93550	0.0115548	66.54255	83.5688	74	41	1	0.447311
EME1_146956	0.0115548	122187	86.1152	74	41	1	0.447311
EXTL2_2135	0.0115548	622204	423.0175	74	41	1	0.447311
GZMM_3004	0.0115548	29.96705	85.7073	74	41	1	0.447311
PHLDB1_23187	0.0115548	3396.64935	2505.9489	74	41	1	0.447311
PRAF2_11230	0.0115548	1011794	829.4309	74	41	1	0.447311
PRSS53_339105	0.0115548	36.8305	27.2097	74	41	1	0.447311
RNF40_9810	0.0115548	3334.49185	2811.6691	74	41	1	0.447311
DBA_6223	0.0115548	13525.4364	16679.6817	74	41	1	0.447311
MAPT.AS1_100128977	0.0116395	0	0	74	41	1	0.448099
T.cell.CD8._TIMER	0.0117118	0.139116976246982	0.189620847645192	74	41	1	0.448099
MUC5B_727897	0.0117476	5.79195	21.3439	74	41	1	0.448099
GCSAM_257144	0.0117481	12.87845	25.7511	74	41	1	0.448099
MCMDC2_157777	0.0117482	37.48675	22.6853	74	41	1	0.448099
NLE1_54475	0.0117482	475.2732	379.9813	74	41	1	0.448099
SIGIRR_59307	0.0117482	505097	672.2931	74	41	1	0.448099
UBE2D2_7322	0.0117482	1465.50345	1550.8029	74	41	1	0.448099
RAGNUM_HYPOXIA_SCORE	0.0118472	6	0	74	41	1	0.449927
DGAT2_84649	0.0119445	97.3144	196.8539	74	41	1	0.449927
DHX38_9785	0.0119445	1814.0554	1522.6512	74	41	1	0.449927
IFNLR1_163702	0.0119445	57.41285	120.8063	74	41	1	0.449927
MCOLN2_255231	0.0119445	78.23675	134.0835	74	41	1	0.449927
SLC38A1_81539	0.0119445	367.6415	1032.3276	74	41	1	0.449927
BNC1_646	0.0120379	3.09405	10.5345	74	41	1	0.449927
LCTL_197021	0.0120421	19.87415	6495	74	41	1	0.449927
IL25_64806	0.0121189	0	0	74	41	1	0.449927
APOBEC3H_164668	0.0121438	7.31165	14827	74	41	1	0.449927
DKFZP586M2123_4054	0.0121438	3117.9919	2499.3983	74	41	1	0.449927
NME7_29922	0.0121438	214.25565	176.5466	74	41	1	0.449927
R3HCC1_203069	0.0121438	697.73395	546.3719	74	41	1	0.449927
LOC220821_6499	0.0121438	1568.21505	1265.0133	74	41	1	0.449927
LOC729871_10290	0.0121438	10.50265	27.0488	74	41	1	0.449927
TXN_7295	0.0121438	1536.73155	1944.6036	74	41	1	0.449927
ANO9_338440	0.0123459	11741	36.2775	74	41	1	0.45176
ARL17A_51326	0.0123459	51.1726	38.2979	74	41	1	0.45176
BLNK_29760	0.0123459	49.0959	88.2079	74	41	1	0.45176
DHRS11_79154	0.0123459	305.06495	215.7266	74	41	1	0.45176
FNDC3A_22862	0.0123459	2106.5864	1630.7268	74	41	1	0.45176
KAT2A_2648	0.0123459	1076.2066	932.6307	74	41	1	0.45176
LOC115563_23099	0.0123459	311.7685	395.8951	74	41	1	0.45176
BBS2_583	0.012551	672.5834	518369	74	41	1	0.452492
DENND2D_79961	0.012551	147.1722	332.8889	74	41	1	0.452492
FBF1_85302	0.012551	185.20475	140.5559	74	41	1	0.452492
HS3ST3A1_9955	0.012551	15.8682	38.9294	74	41	1	0.452492
NTNG1_84628	0.012551	11.1415	22.1048	74	41	1	0.452492
VP_5498	0.012551	337.37565	264.7871	74	41	1	0.452492
RREB1_6239	0.012551	990.1296	1162.0112	74	41	1	0.452492
SLC6A11_6538	0.0125827	0	0.3901	74	41	1	0.452492
MOV10L1_54456	0.0126606	913	1.5607	74	41	1	0.452492
C9ORF156_51531	0.0127592	166.64035	212.1911	74	41	1	0.452492
CD247_919	0.0127592	53.57715	132.2031	74	41	1	0.452492
CNP_1267	0.0127592	7162.3958	5897.1718	74	41	1	0.452492
MAST2_23139	0.0127592	1506.6927	1165.7931	74	41	1	0.452492
LOC105370376_55795	0.0127592	723.83435	577.6231	74	41	1	0.452492
PIGG_54872	0.0127592	794.41115	649173	74	41	1	0.452492
PRMT3_10196	0.0127592	412.6094	321065	74	41	1	0.452492
SLC7A2_6542	0.0127592	152.38985	357.7569	74	41	1	0.452492
SPIN4_139886	0.0127592	136.71075	83.0747	74	41	1	0.452492
MPP7_143098	0.0129696	8.6244	19.0494	74	41	1	0.455303
CDKL3_51265	0.0129703	23.18145	17.5565	74	41	1	0.455303
LOC115463_84171	0.0129703	1159.0851	297.9429	74	41	1	0.455303
PPP1R16B_26051	0.0129703	196.8423	372.6069	74	41	1	0.455303
SLC17A7_57030	0.0129703	17.6706	28.1932	74	41	1	0.455303
TCTEX1D2_255758	0.0129703	52.9478	40.1499	74	41	1	0.455303
C3ORF30_152405	0.0129945	0.3574	0	74	41	1	0.45538
SYN2_6854	0.0131629	1.49515	2.7312	74	41	1	0.455474
C1ORF27_54953	0.0131846	555.5557	430.4069	74	41	1	0.455474
GCSH_2653	0.0131846	45.87605	27.6968	74	41	1	0.455474
KDM5C_8242	0.0131846	2991.59	2590.2012	74	41	1	0.455474
MTHFR_4524	0.0131846	817.6522	1024.4095	74	41	1	0.455474
PPM1F_9647	0.0131846	2132.7034	1849.1576	74	41	1	0.455474
SUPT3H_8464	0.0131846	162.83705	110.1165	74	41	1	0.455474
FBN3_84467	0.0131927	0.92065	0	74	41	1	0.455474
LOC645093_729447	0.0131951	0	0	74	41	1	0.455474
OR5B2_390190	0.0132332	0	0	74	41	1	0.456028
LOC101929149_22852	0.013402	173.09915	96.5882	74	41	1	0.458792
CEP290_80184	0.013402	413.06435	268761	74	41	1	0.458792
REEP1_65055	0.013402	6.24215	17.8123	74	41	1	0.458792
SLEB1_7100	0.013402	43.7358	66.9204	74	41	1	0.458792
LOC728185_54221	0.0134906	0	381	74	41	1	0.459507
LOC100133945_652995	0.013547	0	0	74	41	1	0.459507
NCR1_9437	0.0135591	0.9085	1.9436	74	41	1	0.459507
ARHGAP19_84986	0.0136226	437.7348	331.1024	74	41	1	0.459507
EIF2B1_1967	0.0136226	1192.24885	1050.1199	74	41	1	0.459507
NT5C3B_115024	0.0136226	829.76965	626731	74	41	1	0.459507
PNCK_139728	0.0136226	20.7343	10.5437	74	41	1	0.459507
FLJ20370_5998	0.0136226	596.19775	838.6167	74	41	1	0.459507
TMEM99_147184	0.0136226	245.2898	178.7496	74	41	1	0.459507
Mutation.Count	0.013845	288	219	74	41	1	0.463174
BCL11B_64919	0.0138463	51.2673	108.6957	74	41	1	0.463174
D2S69E_10578	0.0138463	37.5998	68.6561	74	41	1	0.463174
FUT6_2528	0.0138514	0.37005	0.9339	74	41	1	0.463174
SERPINA9_327657	0.0138564	0	0.9339	74	41	1	0.463174
XAGE5_170627	0.0138655	0	0	74	41	1	0.463174
GP6_51206	0.0139855	0.47735	1.2654	74	41	1	0.46643
LOC116076_1128	0.0140627	9.96335	23.4101	74	41	1	0.467104
REP15_387849	0.0140733	24.10805	12.9849	74	41	1	0.467104
RGS19_10287	0.0140733	395.10125	494.5499	74	41	1	0.467104
LINC00158_54072	0.0141464	0.8002	1744	74	41	1	0.468778
THSD3_145501	0.0142394	0.6889	1.3863	74	41	1	0.46948
ZFP92_139735	0.0142806	2.50325	5.9149	74	41	1	0.46948
ACSM5_54988	0.0143028	6.70215	14.3606	74	41	1	0.46948
KDM4C_23081	0.0143036	317.36185	416.4778	74	41	1	0.46948
LOC200213_85441	0.0143036	1258.35075	1788.5439	74	41	1	0.46948
TCTN2_79867	0.0143036	449.81885	388.8721	74	41	1	0.46948
DEFA1B_728358	0.0144325	0	0	74	41	1	0.471173
OR56B1_387748	0.01445	0	0	74	41	1	0.471173
BEND4_389206	0.0145013	1.1625	4.5558	74	41	1	0.471173
ACEE_43	0.0145372	25.7618	57067	74	41	1	0.471173
LOC91266_375057	0.0145372	17.30155	35489	74	41	1	0.471173
DFNB49_153562	0.0145372	7.0611	13.9186	74	41	1	0.471173
LOC392665_64005	0.0145372	143.1107	225618	74	41	1	0.471173
TMEM80_283232	0.0145372	180.9435	153.2847	74	41	1	0.471173
COG6_57511	0.0147741	594.02845	419.6166	74	41	1	0.473167
DPH5_51611	0.0147741	393.56005	340.3921	74	41	1	0.473167
ETS1_2113	0.0147741	3779.2933	4946.48	74	41	1	0.473167
LOC116044_54478	0.0147741	294.14275	209.8876	74	41	1	0.473167
LRRC49_54839	0.0147741	43.47695	24.3252	74	41	1	0.473167
LOC286286_389741	0.0147741	180.9949	129.5922	74	41	1	0.473167
SMS_6611	0.0147741	2559.5837	1858.1147	74	41	1	0.473167
RBP2_5948	0.0147815	0	0	74	41	1	0.473167
LOC286031_389634	0.0149906	2.4196	3.5314	74	41	1	0.475482
GFER_2671	0.0150145	457.5643	384.5576	74	41	1	0.475482
IQCK_124152	0.0150145	289.82995	151.2096	74	41	1	0.475482
PNMA6C_84968	0.0150145	116.81925	222.5892	74	41	1	0.475482
ICCA_112476	0.0150145	41.51515	24.7015	74	41	1	0.475482
RAB36_9609	0.0150145	265.57595	164.8989	74	41	1	0.475482
ZNF44_51710	0.0150145	106.45605	132.5656	74	41	1	0.475482
T.cell.CD8..central.memory_XCELL	0.0151625	0.007876908744787	0.046033619220407	74	41	1	0.476642
SKINTL_391037	0.015229	334	0	74	41	1	0.476642
EPHB1_2047	0.0152583	16.62	30.4217	74	41	1	0.476642
LOC654111_1112	0.0152583	1142.81445	1569.8876	74	41	1	0.476642
FXR2_9513	0.0152583	1304.68085	1211.6026	74	41	1	0.476642
MARVELD1_83742	0.0152583	2171.8311	1791.4726	74	41	1	0.476642
NFIL3_4783	0.0152583	299.20025	408.5587	74	41	1	0.476642
PIK3C2B_5287	0.0152583	401.75925	576.9078	74	41	1	0.476642
SLC25A45_283130	0.0152583	135498	166.7748	74	41	1	0.476642
LYPD6B_130576	0.0153417	839	3212	74	41	1	0.47751
RGS9_8787	0.0155035	4.6537	12.3169	74	41	1	0.47751
GMIP_51291	0.0155055	446.97005	574.6921	74	41	1	0.47751
HEXIM2_124790	0.0155055	227.62335	175.6784	74	41	1	0.47751
PLEKHF1_79156	0.0155055	178.69505	264.5799	74	41	1	0.47751
POLR2C_5432	0.0155055	1385.1646	1153.6939	74	41	1	0.47751
PTPN13_5783	0.0155055	1162.9045	704.9009	74	41	1	0.47751
LOC348245_85464	0.0155055	737.49885	956.3551	74	41	1	0.47751
TIMP3_7078	0.0155055	11884.1957	8956.4082	74	41	1	0.47751
NR2E1_7101	0.0155166	537	1744	74	41	1	0.47751
ATP13A4_84239	0.0155572	0.8463	1.5607	74	41	1	0.47805
HELT_391723	0.0156841	0	0	74	41	1	0.478494
LOC92821_29123	0.0157563	2976.6295	2689.4433	74	41	1	0.478494
B3GNTL1_146712	0.0157563	88361	75.9373	74	41	1	0.478494
C9ORF40_55071	0.0157563	113.65635	163.2762	74	41	1	0.478494
GJC1_10052	0.0157563	830.64325	587.4557	74	41	1	0.478494
HAUS1_115106	0.0157563	372.23795	292.3185	74	41	1	0.478494
T.cell.CD8._CIBERSORT.ABS	0.0157886	0.011026422395962	0.03940075687113	74	41	1	0.478494
LOC101928082_284948	0.0158357	0.60705	0	74	41	1	0.478494
C9ORF84_158401	0.0159795	0.6458	1.3392	74	41	1	0.478494
LINC00593_414926	0.0159998	0	0.3902	74	41	1	0.478494
PCAT18_728606	0.0160056	314	0	74	41	1	0.478494
METTL23_124512	0.0160106	454.38145	395.0502	74	41	1	0.478494
CLHC1_130162	0.0160106	25.87115	17.7799	74	41	1	0.478494
COPS6_10980	0.0160106	2537.69175	2000.4859	74	41	1	0.478494
NABP1_64859	0.0160106	220.9274	315.1958	74	41	1	0.478494
SCIN_85477	0.0160106	87.99065	458.1441	74	41	1	0.478494
SRC_6714	0.0160106	1616.71745	2028.8407	74	41	1	0.478494
TAF9B_51616	0.0160106	563.98475	421366	74	41	1	0.478494
TTC9_23508	0.0160106	29.93155	48269	74	41	1	0.478494
PLD5_200150	0.016037	0.3661	1.3316	74	41	1	0.478591
LOC115963_51764	0.0161926	0	0	74	41	1	0.479794
GAL_51083	0.016194	3.15055	7.3324	74	41	1	0.479794
DLGAP2_9228	0.0162383	1.0069	1.8753	74	41	1	0.479794
EDARADD_128178	0.0162686	58.89995	98.6932	74	41	1	0.479794
FLJ20062_117246	0.0162686	1824.7604	1582.3956	74	41	1	0.479794
RHBDF1_64285	0.0162686	921.6141	714.1738	74	41	1	0.479794
LOC253271_6581	0.0162686	11.9723	26.4636	74	41	1	0.479794
SPATA16_83893	0.0163669	0	0	74	41	1	0.479794
MBL2_4153	0.0164683	0.84665	0	74	41	1	0.479794
DFNB30_53904	0.0164982	0.3065	1.3316	74	41	1	0.479794
FBXL16_146330	0.0165302	25.23895	52.8741	74	41	1	0.479794
PALD1_27143	0.0165302	157.29495	285.9372	74	41	1	0.479794
DKFZP434C128_81543	0.0165302	62.1466	145.5236	74	41	1	0.479794
TRPC1_7220	0.0165302	95.0903	46.9598	74	41	1	0.479794
OR6B3_150681	0.0165544	0	0	74	41	1	0.479794
KRT36_8689	0.0165867	1.30305	2.5849	74	41	1	0.479794
LOC115919_922	0.016717	3.0547	10.5306	74	41	1	0.479794
VNN3_55350	0.0167698	0.28465	0.4711	74	41	1	0.479794
LOC155236_445347	0.0167911	4.3014	15.2395	74	41	1	0.479794
OTOF_9381	0.0167946	3.87385	9.1116	74	41	1	0.479794
ACADVL_37	0.0167955	3618.29125	2785.6463	74	41	1	0.479794
KIAA0167_116986	0.0167955	75.87235	134.1528	74	41	1	0.479794
KCNK6_9424	0.0167955	75.32005	122.0651	74	41	1	0.479794
KIAA1644_85352	0.0167955	22.4972	40.8163	74	41	1	0.479794
N4BP3_23138	0.0167955	63.69745	111.8206	74	41	1	0.479794
LOC100132338_5152	0.0167955	38408	109.2077	74	41	1	0.479794
PTRH2_51651	0.0167955	499.53695	405376	74	41	1	0.479794
S100A16_140576	0.0167955	1810.24775	987.5035	74	41	1	0.479794
SEC16A_9919	0.0167955	2730.8247	3133.1458	74	41	1	0.479794
LOC51770_8803	0.0167955	676.8961	545.2103	74	41	1	0.479794
UBAP1_51271	0.0167955	834.37	1027.2061	74	41	1	0.479794
DOK3_79930	0.0170645	179.2248	262.2126	74	41	1	0.482623
FCMR_9214	0.0170645	284.3448	751.8043	74	41	1	0.482623
GLIPR2_152007	0.0170645	353.23085	469.3878	74	41	1	0.482623
RPS12_6206	0.0170645	10270.8778	16197.4279	74	41	1	0.482623
LOC204855_1379	0.0170836	1.03045	2.2388	74	41	1	0.482623
FAM3D_131177	0.0171016	0.69065	1.5662	74	41	1	0.482623
NEUROG2_63973	0.0171525	0.33955	0.8616	74	41	1	0.482623
SGSM1_129049	0.0173364	3.0481	7.3256	74	41	1	0.482623
GLT1D1_144423	0.017337	5.18555	11.2571	74	41	1	0.482623
C2ORF72_257407	0.0173372	18.95165	41.0149	74	41	1	0.482623
CCL18_6362	0.0173372	99.5656	374.6658	74	41	1	0.482623
DPCD_25911	0.0173372	190.63825	156.6982	74	41	1	0.482623
GNPTG_84572	0.0173372	1636.1849	1231.0645	74	41	1	0.482623
HIATL1_84641	0.0173372	1567.5025	1826.2993	74	41	1	0.482623
LIMS2_55679	0.0173372	213.0698	352.0239	74	41	1	0.482623
LOC283070_283070	0.0173372	59.2311	114.2501	74	41	1	0.482623
FIRRE_286467	0.0173372	12.53015	5.3533	74	41	1	0.482623
LOC102724483_9487	0.0173372	47.2236	38.1102	74	41	1	0.482623
CFAP70_118491	0.0173372	10.72225	6.1829	74	41	1	0.482623
PDZRN4_29951	0.0173765	2.70655	0.8234	74	41	1	0.483066
TBL1Y_90665	0.0174618	0	0	74	41	1	0.48382
TSLP_85480	0.0175123	1.7256	2.6966	74	41	1	0.48382
KIF1A_547	0.017606	10.3835	24.1744	74	41	1	0.48382
ARL8B_55207	0.0176138	2086.3209	2297.3617	74	41	1	0.48382
CCDC69_26112	0.0176138	228.2128	427763	74	41	1	0.48382
CCP110_9738	0.0176138	407.57345	319.5579	74	41	1	0.48382
GAS6_2621	0.0176138	558.6017	946.48	74	41	1	0.48382
LOC116252_8870	0.0176138	1541.2113	1144.2522	74	41	1	0.48382
SLC2A6_11182	0.0176138	140.9734	257.5696	74	41	1	0.48382
C10ORF82_143379	0.0178202	0.96915	0.4494	74	41	1	0.486432
C20orf92_149951	0.0178943	1062.85905	1314.2004	74	41	1	0.486432
EFCAB7_84455	0.0178943	124.88705	96864	74	41	1	0.486432
GRAP_10750	0.0178943	73.4491	109.8535	74	41	1	0.486432
NFX1_4799	0.0178943	824.9047	937.9775	74	41	1	0.486432
RAB37_326624	0.0178943	30.5736	72.9614	74	41	1	0.486432
LMX1B_4010	0.018028	17.42765	47.9047	74	41	1	0.486432
ZAN_7455	0.018071	0	0.2807	74	41	1	0.486432
SLC16A9_220963	0.018151	2.8931	7.2087	74	41	1	0.486432
C16ORF46_123775	0.0181784	34.3108	24.2197	74	41	1	0.486432
ACYP1_97	0.0181786	120.56285	96.9655	74	41	1	0.486432
ASPHD2_57168	0.0181786	110.9589	159.5549	74	41	1	0.486432
PTCHD4_442213	0.0181786	82.05145	29.9965	74	41	1	0.486432
CCDC103_388389	0.0181786	65.07405	53694	74	41	1	0.486432
DIAPH1_1729	0.0181786	2894.94595	3363.8508	74	41	1	0.486432
GNAO1_2775	0.0181786	127.0974	344.7963	74	41	1	0.486432
LOC115321_3768	0.0181786	17.67485	53.8503	74	41	1	0.486432
SPAG4_6676	0.0181786	58.86525	44.6901	74	41	1	0.486432
TMCC3_57458	0.0181786	142.2682	203.6676	74	41	1	0.486432
TMTC4_84899	0.0181786	387.12965	286.0461	74	41	1	0.486432
MYOZ1_58529	0.018466	6.53455	3.7506	74	41	1	0.490044
CD57.withdrawn_27087	0.018467	14.2161	42.3916	74	41	1	0.490044
LRRC59_55379	0.018467	4406.0371	3837.6836	74	41	1	0.490044
LINC01124_440925	0.018484	0.59795	1606	74	41	1	0.490044
ARHGEF3_50650	0.0187593	386.9833	519.5506	74	41	1	0.490044
BRIX1_55299	0.0187593	700.13675	590.0704	74	41	1	0.490044
CDIPT_10423	0.0187593	2793.04705	2130.0287	74	41	1	0.490044
ESD_2098	0.0187593	1842.94945	1536.8637	74	41	1	0.490044
FAM120A_23196	0.0187593	3558.82985	4045833	74	41	1	0.490044
KIAA1586_57691	0.0187593	187.6559	156.9883	74	41	1	0.490044
NUAK2_81788	0.0187593	72042	110.3789	74	41	1	0.490044
NUDT14_256281	0.0187593	295.05395	393.6782	74	41	1	0.490044
RNF144B_255488	0.0187593	336.66035	562.6219	74	41	1	0.490044
RPS27_6232	0.0187593	687.67455	932.4234	74	41	1	0.490044
SF3A1_10291	0.0187593	4694.30295	3948674	74	41	1	0.490044
LOC221413_347734	0.0187593	3845.70205	2794969	74	41	1	0.490044
TMEM229B_161145	0.0187593	1384.3758	998.6667	74	41	1	0.490044
COLCA2_120376	0.0188682	2.0268	5.3826	74	41	1	0.490044
CRIP2_1397	0.0190556	2308.9226	1797.3352	74	41	1	0.490044
ELL_8178	0.0190556	457.7661	520.3426	74	41	1	0.490044
KCNN1_3780	0.0190556	4.08375	9.4029	74	41	1	0.490044
FLJ13703_23276	0.0190556	494.3664	543.4264	74	41	1	0.490044
CLIM1_9124	0.0190556	461.01765	739.3571	74	41	1	0.490044
ZBTB24_9841	0.0190556	348.0438	474.3682	74	41	1	0.490044
AHSP_51327	0.0191847	0	0	74	41	1	0.490044
INHBC_3626	0.0192691	1.4782	0.8234	74	41	1	0.490044
BLK_640	0.0193477	5.02215	10.6221	74	41	1	0.490044
APBA2_321	0.019356	258.07935	429.9562	74	41	1	0.490044
ARSE_415	0.019356	164.6338	116.2697	74	41	1	0.490044
ATP6V0E1_8992	0.019356	2538.43925	2925.9028	74	41	1	0.490044
BDNF.AS_497258	0.019356	30.87145	19358	74	41	1	0.490044
ABRACL_58527	0.019356	350.51145	438999	74	41	1	0.490044
KBTBD11_9920	0.019356	80.9094	187.0003	74	41	1	0.490044
LIG3_3980	0.019356	773.1919	642.8711	74	41	1	0.490044
PIP4K2A_5305	0.019356	1874.4656	2257.1689	74	41	1	0.490044
RARA_5914	0.019356	1587.2126	1287.0313	74	41	1	0.490044
SH2B2_10603	0.019356	45.9569	64.2064	74	41	1	0.490044
TMCO1_54499	0.019356	2479.23325	2012.1548	74	41	1	0.490044
TRIM45_80263	0.019356	121.91935	93407	74	41	1	0.490044
USP20_10868	0.019356	669.33705	788.5632	74	41	1	0.490044
KCNT1_57582	0.0194467	0.34815	0.9686	74	41	1	0.490044
FOXB2_442425	0.0194494	0	0	74	41	1	0.490044
OR5AT1_284532	0.0194494	0	0	74	41	1	0.490044
OR2T12_127064	0.0194494	0	0	74	41	1	0.490044
OR5A1_219982	0.0194494	0	0	74	41	1	0.490044
OR7A17_26333	0.0194494	0	0	74	41	1	0.490044
LOC144152_147199	0.0194494	0	0	74	41	1	0.490044
SNORA29_677812	0.0194494	0	0	74	41	1	0.490044
PATE3_100169851	0.0195021	0	0	74	41	1	0.490227
BCH_7080	0.019504	0	0	74	41	1	0.490227
CST7_8530	0.0196606	88.8442	243.1113	74	41	1	0.490591
DNAL1_83544	0.0196606	272.12625	201514	74	41	1	0.490591
GEMIN8_54960	0.0196606	360.3773	286.5377	74	41	1	0.490591
LOC100421524_100272146	0.0196606	25.57255	16.9127	74	41	1	0.490591
NAAA_27163	0.0196606	245.72255	347.2493	74	41	1	0.490591
STXBP4_252983	0.0196606	124905	90.1088	74	41	1	0.490591
LOC441601_441601	0.0197872	0.6592	0.3902	74	41	1	0.491306
ELF4_2000	0.0199693	325.04385	467.3132	74	41	1	0.491306
LOC201219_84311	0.0199693	837.29965	670.6118	74	41	1	0.491306
RASGEF1B_153020	0.0199693	71.21555	113.1487	74	41	1	0.491306
RUNX3_864	0.0199693	1008.57245	2639.8364	74	41	1	0.491306
C16orf1_29800	0.0199693	209.85985	161888	74	41	1	0.491306
LOC102724516_7763	0.0199693	3199.01565	3656.8522	74	41	1	0.491306
RP1.63G5.5_114794	0.0201167	2.2057	4.3082	74	41	1	0.491306
SLC24A2_25769	0.0201862	0.5983	0.3164	74	41	1	0.491306
UGT1A10_54575	0.0201906	0	0	74	41	1	0.491306
LINC01341_149134	0.0202684	6.36185	3.0498	74	41	1	0.491306
TMEM132B_114795	0.0202684	1.70445	2996	74	41	1	0.491306
IGSF9B_22997	0.0202798	4.5942	11.5574	74	41	1	0.491306
LOC220720_2825	0.0202813	6701	13.2714	74	41	1	0.491306
FAM229B_619208	0.0202823	181.97645	120.5951	74	41	1	0.491306
CENPT_80152	0.0202823	519.30165	429.2169	74	41	1	0.491306
LOC90769_11345	0.0202823	1579.53295	1395.8384	74	41	1	0.491306
H2AFY2_55506	0.0202823	59.36895	112.6068	74	41	1	0.491306
JAK2_3717	0.0202823	247.66745	296.6404	74	41	1	0.491306
LOC100129789_220930	0.0202823	53.39585	38.7566	74	41	1	0.491306
NID1_4811	0.0202823	4776.14385	3147.5184	74	41	1	0.491306
PTPRN2_5799	0.0202823	35.3048	60.3504	74	41	1	0.491306
PXK_54899	0.0202823	259.5935	355.7982	74	41	1	0.491306
TMC8_147138	0.0202823	235.97585	364.2241	74	41	1	0.491306
WRNIP1_56897	0.0202823	1442.0562	1250114	74	41	1	0.491306
SGPP2_130367	0.0204401	5.2439	8.6681	74	41	1	0.491517
NTSR1_4923	0.0205855	2.98885	6.4354	74	41	1	0.491517
C19ORF35_374872	0.0205995	6.5175	14.3678	74	41	1	0.491517
DDX42_11325	0.0205995	3105.6631	2781.4066	74	41	1	0.491517
DOCK8_81704	0.0205995	402.64185	649.2392	74	41	1	0.491517
GIMAP5_55340	0.0205995	290.87125	417.5636	74	41	1	0.491517
IFT20_90410	0.0205995	302.51765	253.8812	74	41	1	0.491517
LOC146360_81533	0.0205995	999.09495	822237	74	41	1	0.491517
LPAR5_57121	0.0205995	68.32625	105.4852	74	41	1	0.491517
LOC115942_54820	0.0205995	1338.62535	991.7499	74	41	1	0.491517
NR4A2_4929	0.0205995	380.53725	253.6443	74	41	1	0.491517
FLJ44790_9885	0.0205995	837.70685	972.9061	74	41	1	0.491517
LOC144785_5042	0.0205995	245.4592	357.6826	74	41	1	0.491517
LOR_4014	0.0206826	0	0.1922	74	41	1	0.492931
GRIN1_2902	0.0208063	0.90665	2.4223	74	41	1	0.495308
CLEC2D_29121	0.0209211	508.9204	570.7831	74	41	1	0.495547
EEA1_8411	0.0209211	768.54635	672.9748	74	41	1	0.495547
GPR160_26996	0.0209211	47.7377	70.7269	74	41	1	0.495547
PSD4_23550	0.0209211	228.6703	365197	74	41	1	0.495547
FAM47A_158724	0.021056	0	0	74	41	1	0.495547
LOC651293_132203	0.021056	0	0	74	41	1	0.495547
LOC285629_285629	0.0211685	0	0.2925	74	41	1	0.495547
MAB21L3_126868	0.0211874	0.34405	0.9734	74	41	1	0.495547
SLC22A1_6580	0.0212419	1.99655	2.9202	74	41	1	0.495547
SLFN12L_342615	0.0212444	5.7098	10.9247	74	41	1	0.495547
AMZ2_51321	0.021247	1534.59725	1220.1976	74	41	1	0.495547
DCTPP1_79077	0.021247	866.81775	753.0516	74	41	1	0.495547
DTNB_1838	0.021247	263.7559	333.2078	74	41	1	0.495547
FAT2_2196	0.021247	29.6263	71.4607	74	41	1	0.495547
PDGFRL_5157	0.021247	77.61005	43.1034	74	41	1	0.495547
PLCB2_5330	0.021247	362.6801	518.5007	74	41	1	0.495547
WFIKKN1_117166	0.021247	6.4869	4.5954	74	41	1	0.495547
ZBED2_79413	0.021247	15.22585	40.1751	74	41	1	0.495547
CFLAR_8837	0.0215773	578.2605	717.2543	74	41	1	0.498202
LYSMD1_388695	0.0215773	262.58415	207.2557	74	41	1	0.498202
LOC654081_5144	0.0215773	371.29765	442.1266	74	41	1	0.498202
GOV_9545	0.0215773	438.24715	589.1999	74	41	1	0.498202
RGS14_10636	0.0215773	306.96475	364.5833	74	41	1	0.498202
RPS29_6235	0.0215773	3536.9494	4889.6399	74	41	1	0.498202
TMEM136_219902	0.0215773	141.18155	102.9471	74	41	1	0.498202
LOC197336_197335	0.0215773	397.6212	304.4005	74	41	1	0.498202
hfb101_10782	0.0215773	395.14475	435.6664	74	41	1	0.498202
PVALB_5816	0.0217116	0.3713	0.7802	74	41	1	0.500745
CDK15_65061	0.0218547	1.77325	3.3324	74	41	1	0.503484
NDFIP2_54602	0.0219121	869.67345	601.0704	74	41	1	0.503686
SNX30_401548	0.0219121	1139.62225	1468.8666	74	41	1	0.503686
TDRD9_122402	0.0220785	5.35485	30.9587	74	41	1	0.505316
SNORA63_6043	0.0220826	0	0	74	41	1	0.505316
FAM224B_401629	0.0221349	0	0.3295	74	41	1	0.505316
ARHGDIG_398	0.0221395	0.29955	0.8955	74	41	1	0.505316
AMZ2P1_201283	0.0222514	212.18345	168.3012	74	41	1	0.505316
C1ORF56_54964	0.0222514	201.14245	148.7857	74	41	1	0.505316
GPATCH3_63906	0.0222514	378.59035	439.4184	74	41	1	0.505316
HDGFRP2_84717	0.0222514	1410.1882	1283.2159	74	41	1	0.505316
TESPA1_9840	0.0222514	18.8735	39564	74	41	1	0.505316
FLJ25157_7325	0.0222514	189.9169	256.9183	74	41	1	0.505316
VNN2_8875	0.0222514	20.0265	56.6562	74	41	1	0.505316
LOC221759_154386	0.0224682	1.2822	0.6658	74	41	1	0.50811
GABBR2_9568	0.0224738	1.35295	2.8736	74	41	1	0.50811
CAV3_859	0.0224905	0	0	74	41	1	0.50811
LOC147549_220136	0.0225942	7.9146	3.3902	74	41	1	0.50811
HS3ST3B1_9953	0.022595	4.7864	8.9812	74	41	1	0.50811
CD96_10225	0.0225952	68.3955	166734	74	41	1	0.50811
ITGA10_8515	0.0225952	297.2072	50.7865	74	41	1	0.50811
SLA2_84174	0.0225952	30.42285	76.4728	74	41	1	0.50811
TMEM129_92305	0.0225952	1147.72475	924.8223	74	41	1	0.50811
VSX1_30813	0.0226364	0.60265	0	74	41	1	0.508485
PANX3_116337	0.0228514	0	0	74	41	1	0.510043
LOC115586_63928	0.0228633	0	0.4478	74	41	1	0.510043
CRYBA2_1412	0.0228867	0	0.3488	74	41	1	0.510043
VSIG1_340547	0.0229343	1.9099	3.1392	74	41	1	0.510043
BCL2_596	0.0229437	793.26385	1150.9016	74	41	1	0.510043
CENPQ_55166	0.0229437	156.9376	111.2923	74	41	1	0.510043
IFT27_11020	0.0229437	450.1721	348627	74	41	1	0.510043
NTN1_9423	0.0229437	35.06315	62.9616	74	41	1	0.510043
SYT3_84258	0.0229965	2.6678	6.8247	74	41	1	0.510043
FAM83A.AS1_100131726	0.0230474	0	0	74	41	1	0.510043
C10ORF95_79946	0.0232873	1.50525	2.6392	74	41	1	0.510043
LOC158267_80709	0.0232968	707.4422	902.1084	74	41	1	0.510043
C17ORF96_100170841	0.0232968	123.41995	153858	74	41	1	0.510043
DUSP6_1848	0.0232968	4533.6378	3458.7794	74	41	1	0.510043
FAM185A_222234	0.0232968	67.21175	55.2434	74	41	1	0.510043
FBXO43_286151	0.0232968	30.6935	19.2215	74	41	1	0.510043
KAZALD1_81621	0.0232968	64.59465	48.3714	74	41	1	0.510043
LOC100129637_100129637	0.0232968	186.3016	145.3136	74	41	1	0.510043
LOC642852_642852	0.0232968	432.0693	321.5315	74	41	1	0.510043
MLF1_4291	0.0232968	249.83525	207.0084	74	41	1	0.510043
NMNAT2_23057	0.0232968	10.1404	15.2136	74	41	1	0.510043
RBFOX2_23543	0.0232968	2600.53835	2097.5084	74	41	1	0.510043
SIT1_27240	0.0232968	34.35845	78.6898	74	41	1	0.510043
TIPARP_25976	0.0232968	403.5901	499.4786	74	41	1	0.510043
POTEC_388468	0.0233536	0	0	74	41	1	0.510174
DFNB10_64699	0.0233969	3.1834	5.8404	74	41	1	0.510174
KCNK12_56660	0.0234564	0.7184	1.5818	74	41	1	0.510174
OR1F10_4992	0.0235196	0	0.5744	74	41	1	0.510174
LOC154371_2939	0.0235281	0	0	74	41	1	0.510174
ALS2CR12_130540	0.0236546	3.64605	6.9593	74	41	1	0.510174
ADGRG3_222487	0.0236546	6.31195	13.6054	74	41	1	0.510174
FAM227A_646851	0.0236546	16.75255	10.2041	74	41	1	0.510174
NCOA7_135112	0.0236546	524.9076	657.6355	74	41	1	0.510174
POLR3D_661	0.0236546	811.7225	690.7325	74	41	1	0.510174
SMAGP_57228	0.0236546	43.14425	66.1908	74	41	1	0.510174
TSPYL5_85453	0.0236546	75.37135	276.9397	74	41	1	0.510174
UBE2Z_65264	0.0236546	3315.0159	2978.1803	74	41	1	0.510174
C18orf49_54877	0.0236546	339.0754	392.5252	74	41	1	0.510174
EDAR_10913	0.0236723	0.54855	1.2111	74	41	1	0.510174
CKMT1A_548596	0.0237067	6.7092	18.6782	74	41	1	0.510175
CLNK_116449	0.0237354	0.3651	0.4859	74	41	1	0.510175
LOC161464_388015	0.0237695	0.33195	0	74	41	1	0.510175
CMTM5_116173	0.0238283	61.28855	14236	74	41	1	0.510175
LOC133740_56135	0.0238283	2699	9392	74	41	1	0.510175
SLPI_6590	0.023956	3.73325	9.7182	74	41	1	0.510175
IQCA1_79781	0.0240161	2.81885	4.8135	74	41	1	0.510175
CCR6_1235	0.0240172	16.6864	32.8896	74	41	1	0.510175
MAPK10_5602	0.0240172	16.67425	8.7907	74	41	1	0.510175
NIPSNAP1_8508	0.0240172	1218.19985	952.7654	74	41	1	0.510175
PIP4K2B_8396	0.0240172	2831.3769	2335.0906	74	41	1	0.510175
PRKCSH_5589	0.0240172	8995.3229	7668.4221	74	41	1	0.510175
PRKX_5613	0.0240172	287.4083	428.9058	74	41	1	0.510175
KIAA0282_114088	0.0240172	460.91015	321.8709	74	41	1	0.510175
WISP3_8838	0.0242554	0.84495	0.4037	74	41	1	0.513085
TFF3_7033	0.024379	8.3342	23.4664	74	41	1	0.513085
PIH1D2_120379	0.0243844	11.3842	7.4105	74	41	1	0.513085
H1FX.AS1_339942	0.0243846	30.88815	20.0793	74	41	1	0.513085
KIF21B_23046	0.0243846	143.7713	224.5299	74	41	1	0.513085
MZF1.AS1_100131691	0.0243846	20.9234	14.7794	74	41	1	0.513085
PAXIP1.AS1_202781	0.0243846	151.22235	109.5101	74	41	1	0.513085
MSRA_4482	0.0243846	298.69575	228.5864	74	41	1	0.513085
RPL12_6136	0.0243846	7023.67725	9650.4734	74	41	1	0.513085
TRIML1_339976	0.0244019	0	0	74	41	1	0.513085
AP2B1_163	0.0247569	6385.47625	5900.7368	74	41	1	0.515317
ARHGDIB_397	0.0247569	2092.32595	2959.3875	74	41	1	0.515317
N4h_113189	0.0247569	832.37405	627007	74	41	1	0.515317
CIRH1A_84916	0.0247569	1310.80705	1102.2973	74	41	1	0.515317
LOC221659_51439	0.0247569	1089.10065	846.4389	74	41	1	0.515317
LRRC23_10233	0.0247569	220.2405	156.6265	74	41	1	0.515317
PPP1R9A_55607	0.0247569	271.85115	104.8035	74	41	1	0.515317
LOC254109_387496	0.0247569	24.70885	31.2134	74	41	1	0.515317
SGPP1_81537	0.0247569	333.6809	427.9148	74	41	1	0.515317
TSNAXIP1_55815	0.0247569	11.28065	7.2648	74	41	1	0.515317
CLCN1_1180	0.0249648	0.34885	0.7802	74	41	1	0.516421
LINC00895_150185	0.0249921	0	0	74	41	1	0.516421
FAM81B_153643	0.0251336	0.12525	0	74	41	1	0.516421
CDC42_998	0.0251341	4506.80265	4935.6525	74	41	1	0.516421
LCK_3932	0.0251341	122.72855	267.7505	74	41	1	0.516421
MRM1_79922	0.0251341	187.34265	155.4594	74	41	1	0.516421
NME1.NME2_654364	0.0251341	201.5254	143.9784	74	41	1	0.516421
NPRL2_10641	0.0251341	345.4035	295.7536	74	41	1	0.516421
PDE6B_5158	0.0251341	22.73725	37.8463	74	41	1	0.516421
SLAMF6_114836	0.0251341	51.12915	185.1605	74	41	1	0.516421
SLC35B1_10237	0.0251341	1100.6697	1030.1724	74	41	1	0.516421
SLC9A3R1_9368	0.0251341	715.77815	1004.0427	74	41	1	0.516421
SPOCK2_9806	0.0251341	404.59855	773.0629	74	41	1	0.516421
LOC645752_645752	0.0251614	0	0.3902	74	41	1	0.51647
C4orf5_51778	0.0253222	1.83415	1143	74	41	1	0.51709
PRSS1_5644	0.0253442	0	0	74	41	1	0.51709
CELA1_1990	0.0253545	0	0	74	41	1	0.51709
CDHR2_54825	0.0254126	0.5704	0.9611	74	41	1	0.51709
FAM129C_199786	0.0255159	2.6684	4.4409	74	41	1	0.51709
SNHG20_654434	0.0255162	159.91385	117.1317	74	41	1	0.51709
CPXM2_119587	0.0255162	111.1304	223.5661	74	41	1	0.51709
FAM167A_83648	0.0255162	22.37005	50937	74	41	1	0.51709
FBXO16_157574	0.0255162	45.02445	31.2411	74	41	1	0.51709
LOC65669_9735	0.0255162	686.7759	522.3127	74	41	1	0.51709
LOC116279_5272	0.0255162	380.9302	860.6439	74	41	1	0.51709
SLC2A8_29988	0.0255162	304237	356.8148	74	41	1	0.51709
SMAX2_7317	0.0255162	9334.93535	7747.6538	74	41	1	0.51709
TAS2R38_5726	0.0256293	0	0	74	41	1	0.518875
ABCG1_9619	0.0259034	253.33825	388.8849	74	41	1	0.520073
AJAP1_55966	0.0259034	3.9357	7.4117	74	41	1	0.520073
NOMO3_408050	0.0259034	1814.09275	1552.8057	74	41	1	0.520073
PPFIBP2_8495	0.0259034	626.0834	815.7611	74	41	1	0.520073
RNF157_114804	0.0259034	1401.6455	957.3363	74	41	1	0.520073
SALL3_27164	0.025953	0	0	74	41	1	0.520073
LINC00691_152024	0.026271	0.13705	0	74	41	1	0.520073
ADCY7_113	0.0262956	413.1503	595256	74	41	1	0.520073
DPY19L2P2_349152	0.0262956	123.7971	86.2103	74	41	1	0.520073
EFTUD2_9343	0.0262956	3446.75935	3128.2597	74	41	1	0.520073
NSF_4905	0.0262956	1361.4354	1114.6623	74	41	1	0.520073
FLJ37858_55824	0.0262956	1297.46235	1979.1966	74	41	1	0.520073
LOC102724296_5573	0.0262956	10065.91415	8621.9939	74	41	1	0.520073
LOC86335_55615	0.0262956	279.28945	375.6732	74	41	1	0.520073
SLC29A4_222962	0.0262956	48.8589	75.7734	74	41	1	0.520073
TAFI95_9013	0.0262956	880174	733.2607	74	41	1	0.520073
TTC26_79989	0.0262956	153.01915	112.2652	74	41	1	0.520073
DIRAS2_54769	0.0263128	0.97525	2.0186	74	41	1	0.520073
SCARNA16_677781	0.0265378	0.5213	0.2925	74	41	1	0.520073
TIMD4_91937	0.0266436	2.4378	7.1641	74	41	1	0.520073
ANKRD29_147463	0.0266929	14.50075	21.7944	74	41	1	0.520073
LOC100131091_339210	0.0266929	12.49255	19.7555	74	41	1	0.520073
LOC102723892_84433	0.0266929	80.51075	130.7617	74	41	1	0.520073
CHL1_10752	0.0266929	2700.9891	1258.9461	74	41	1	0.520073
DAPP1_27071	0.0266929	40.7884	73.8797	74	41	1	0.520073
DTX1_1840	0.0266929	56.33175	114.1573	74	41	1	0.520073
FANCH_2175	0.0266929	354.35325	309.8122	74	41	1	0.520073
GJD3_125111	0.0266929	51.91865	73998	74	41	1	0.520073
ITGB3_3690	0.0266929	1839.8723	853.0964	74	41	1	0.520073
LOC102724833_4245	0.0266929	5359.65605	7099.1442	74	41	1	0.520073
PCBD2_84105	0.0266929	136.42225	161569	74	41	1	0.520073
PIGT_51604	0.0266929	5415.3421	4786.9808	74	41	1	0.520073
PIP5K1B_8395	0.0266929	12.31405	40.8457	74	41	1	0.520073
SIAH2_6478	0.0266929	443.0935	537.3181	74	41	1	0.520073
SLC31A1_1317	0.0266929	1332.9289	1833.9916	74	41	1	0.520073
ZNFN3A1_64754	0.0266929	318.0717	269.8307	74	41	1	0.520073
LOC101928789_11262	0.0266929	55.48975	134.0411	74	41	1	0.520073
TK2_7084	0.0266929	857.42185	734208	74	41	1	0.520073
TTC38_55020	0.0266929	598.7889	514.3328	74	41	1	0.520073
ZNF879_345462	0.0266929	39.8865	52.8017	74	41	1	0.520073
LOC116365_23563	0.0268905	5.46575	3.3278	74	41	1	0.522509
EPHA1_2041	0.0268933	7.45275	13.4551	74	41	1	0.522509
SDR42E1_93517	0.0270701	3.09115	5.3731	74	41	1	0.522509
BATF_10538	0.0270955	105.8795	169.7434	74	41	1	0.522509
KAPPA.200_55561	0.0270955	61.2971	120506	74	41	1	0.522509
CEBPG_1054	0.0270955	606.75415	744.0359	74	41	1	0.522509
CNPY4_245812	0.0270955	522.29795	414.0212	74	41	1	0.522509
PTPRCAP_5790	0.0270955	137.03175	313.8768	74	41	1	0.522509
SLC25A27_9481	0.0270955	91.29095	47.0144	74	41	1	0.522509
STAC_6769	0.0270955	3.9338	8.1935	74	41	1	0.522509
LOC85658_65110	0.0270955	513.36355	434.0879	74	41	1	0.522509
FAM179A_165186	0.0272984	4.5104	11.2807	74	41	1	0.524819
ZNF831_128611	0.0272984	24.5035	63249	74	41	1	0.524819
B9D1_27077	0.0275032	133.31845	105.9282	74	41	1	0.524819
LOC221713_347744	0.0275032	14871	10.1424	74	41	1	0.524819
CCDC107_203260	0.0275032	327.98765	420.9524	74	41	1	0.524819
DISP2_85455	0.0275032	80.27905	42.8534	74	41	1	0.524819
LDLRAD3_143458	0.0275032	1317.96495	990.1547	74	41	1	0.524819
MRGPRF_116535	0.0275032	44.18585	76.2203	74	41	1	0.524819
CYCSP52_360155	0.027563	0	0	74	41	1	0.524819
OR1J4_26219	0.027583	0	0	74	41	1	0.524819
LOC283856_283856	0.0276202	1.08485	1.9525	74	41	1	0.524819
INSL3_3640	0.0278484	1.7417	4.4946	74	41	1	0.524819
SH2D1B_117157	0.027915	4.0284	6.6329	74	41	1	0.524819
BACE1_23621	0.0279163	935.72005	796.1099	74	41	1	0.524819
BAG6_7917	0.0279163	8692.31005	6980.7782	74	41	1	0.524819
CD2_914	0.0279163	154.54925	411.4134	74	41	1	0.524819
CD3E_916	0.0279163	200.2859	551.5813	74	41	1	0.524819
EPHX3_79852	0.0279163	4.59595	7191	74	41	1	0.524819
ID4_3400	0.0279163	384.39335	231.4898	74	41	1	0.524819
LOC654342_654342	0.0279163	185.14775	135.1253	74	41	1	0.524819
LOXL3_84695	0.0279163	560.0934	206.9829	74	41	1	0.524819
RPGRIP1L_23322	0.0279163	140.0506	108.0554	74	41	1	0.524819
B.cell.naive_XCELL	0.0279924	0.001630871906931	0.005608313990666	74	41	1	0.524819
CEACAM6_4680	0.0282429	1.0285	1.9508	74	41	1	0.524819
LOC154576_259197	0.0283315	6.14815	9.0361	74	41	1	0.524819
ABI1_10006	0.0283346	1193.5842	1294.0007	74	41	1	0.524819
ANKLE1_126549	0.0283346	21.80285	31235	74	41	1	0.524819
CAPS2_84698	0.0283346	14.39355	10.3786	74	41	1	0.524819
MGC11337_85301	0.0283346	77.37365	169.0551	74	41	1	0.524819
CYFIP1_23191	0.0283346	3899.1999	3395.3326	74	41	1	0.524819
GPS1_2873	0.0283346	2812.6181	2513.5312	74	41	1	0.524819
GRK6_2870	0.0283346	974.28305	1175.4328	74	41	1	0.524819
JAG2_3714	0.0283346	348.34985	401.8114	74	41	1	0.524819
LOC101929847_388152	0.0283346	233.3094	176.05	74	41	1	0.524819
PIGK_10026	0.0283346	949907	757.1664	74	41	1	0.524819
RAB29_8934	0.0283346	796.60425	973275	74	41	1	0.524819
SENP3_26168	0.0283346	1444.0083	1266.0884	74	41	1	0.524819
LOC91974_206358	0.0283346	451.22495	545.3809	74	41	1	0.524819
TTC39C_125488	0.0283346	268.0622	324832	74	41	1	0.524819
ZBTB2_57621	0.0283346	368.45475	400.8439	74	41	1	0.524819
C20orf65_149699	0.0285659	0.57535	1.2979	74	41	1	0.524819
EPHA8_2046	0.0286988	0.6423	1.4416	74	41	1	0.524819
DOK6_220164	0.0287571	7.47695	15.5094	74	41	1	0.524819
ANKRD40_91369	0.0287584	1815.7152	1660.1277	74	41	1	0.524819
LINC00346_283487	0.0287584	80.27015	45.0166	74	41	1	0.524819
EFCAB13_124989	0.0287584	37.7359	18.2605	74	41	1	0.524819
CEP19_84984	0.0287584	95.82585	84.1781	74	41	1	0.524819
KIAA0825_285600	0.0287584	30.44165	20.5116	74	41	1	0.524819
JAK3_3718	0.0287584	319.30615	402.5409	74	41	1	0.524819
KIAA0922_23240	0.0287584	536.4785	587.4723	74	41	1	0.524819
MOB1A_55233	0.0287584	614.1677	698.8871	74	41	1	0.524819
NRB54_4841	0.0287584	10099.4208	8492.3837	74	41	1	0.524819
RHOH_399	0.0287584	43.29985	95.6282	74	41	1	0.524819
S100B_6285	0.0287584	10011.48165	6317.1865	74	41	1	0.524819
SGIP1_84251	0.0287584	16.14795	8875	74	41	1	0.524819
HRD_6905	0.0287584	437779	365.0287	74	41	1	0.524819
TMEM218_219854	0.0287584	218.6143	197.4487	74	41	1	0.524819
TNFRSF10C_8794	0.0287584	30.44825	15.1535	74	41	1	0.524819
LOC220973_79290	0.0288812	0	0.4688	74	41	1	0.524819
TTLL2_83887	0.0290006	0	0.3476	74	41	1	0.524819
LOC116041_56134	0.0291764	7.1753	30.5426	74	41	1	0.524819
C16ORF58_64755	0.0291876	2702.9717	2317.7231	74	41	1	0.524819
VPS9D1_9605	0.0291876	341.72045	279.1542	74	41	1	0.524819
CCND2_894	0.0291876	343.27605	606.3787	74	41	1	0.524819
CD244_51744	0.0291876	15.70975	35.8954	74	41	1	0.524819
CLN5_1203	0.0291876	732.8736	635.8419	74	41	1	0.524819
EB1_9167	0.0291876	1584.62575	1787769	74	41	1	0.524819
FAHD2B_151313	0.0291876	261.3026	207.6867	74	41	1	0.524819
LOC87246_27086	0.0291876	453.20535	579.2031	74	41	1	0.524819
HPSE_10855	0.0291876	60.53875	93.7675	74	41	1	0.524819
IQCC_55721	0.0291876	93.6058	77.2045	74	41	1	0.524819
LGALS9C_654346	0.0291876	12622	17.5846	74	41	1	0.524819
LOC86618_220594	0.0291876	72.6885	21.2442	74	41	1	0.524819
MLH3_27030	0.0291876	462.10085	364.0255	74	41	1	0.524819
PHPT1_29085	0.0291876	1036.16895	1332849	74	41	1	0.524819
POFUT2_23275	0.0291876	780.20345	657933	74	41	1	0.524819
ZNF79_7633	0.0291876	130791	157.5979	74	41	1	0.524819
KCTD8_386617	0.0291918	0	0.3703	74	41	1	0.524819
LOC120712_245802	0.0293037	0	0	74	41	1	0.526373
CYP4X1_260293	0.029622	3.62095	6.0997	74	41	1	0.527068
ARSK_153642	0.0296223	195248	167.7052	74	41	1	0.527068
CXXC1_30827	0.0296223	1056.95055	909.2135	74	41	1	0.527068
GMEB1_10691	0.0296223	177.45185	198.8748	74	41	1	0.527068
LMO2_4005	0.0296223	126.22805	161.9202	74	41	1	0.527068
POU2F2_5452	0.0296223	92.31325	155.3702	74	41	1	0.527068
RPL27A_6157	0.0296223	9131.18635	12053.7147	74	41	1	0.527068
SH2D2A_9047	0.0296223	78.37935	138.8764	74	41	1	0.527068
SOCS1_8651	0.0296223	42.1099	69.9018	74	41	1	0.527068
TCF7_6932	0.0296223	381.86655	622.3514	74	41	1	0.527068
NK.cell_MCPCOUNTER	0.0296223	2.4486	4.16668	74	41	1	0.527068
Monocyte_QUANTISEQ	0.0297884	0.373325795772841	0.19171906660504	74	41	1	0.529443
DPP10_57628	0.0298084	0	0.7802	74	41	1	0.529443
TMEM151A_256472	0.0300444	3.1507	10.0397	74	41	1	0.529443
AGPAT2_10555	0.0300626	1160.7045	1631.6573	74	41	1	0.529443
ANKRD27_84079	0.0300626	804.8835	927.5201	74	41	1	0.529443
CCL4L1_388372	0.0300626	40.96815	89.4397	74	41	1	0.529443
DUSP2_1844	0.0300626	151.23905	232528	74	41	1	0.529443
FAM78A_286336	0.0300626	496.29065	705.3928	74	41	1	0.529443
IKZF3_22806	0.0300626	15.19135	47.4621	74	41	1	0.529443
MCAM_4162	0.0300626	10020.08775	6709.3454	74	41	1	0.529443
P2RY8_286530	0.0300626	111.5449	177.3113	74	41	1	0.529443
PRICKLE1_144165	0.0300626	164.9444	228.0293	74	41	1	0.529443
OR2A11P_393046	0.0304154	0	0	74	41	1	0.530975
OR8D2_283160	0.0304154	0	0	74	41	1	0.530975
ARPC5L_81873	0.0305084	620.7034	728.2832	74	41	1	0.530975
C12ORF29_91298	0.0305084	329.7868	271.1875	74	41	1	0.530975
DYX1C1_161582	0.0305084	41.3039	26.5107	74	41	1	0.530975
EPB41_2035	0.0305084	961.33855	1163.4159	74	41	1	0.530975
PCED1B_91523	0.0305084	76.9104	155.4459	74	41	1	0.530975
SMIM11_54065	0.0305084	255.6935	204.8171	74	41	1	0.530975
LINC00426_100188949	0.0305084	9.2435	14.1549	74	41	1	0.530975
RPS14_6208	0.0305084	11012.2766	11741.2221	74	41	1	0.530975
RRAS2_22800	0.0305084	170.6714	219.4818	74	41	1	0.530975
TADA3_10474	0.0305084	1962.70635	1747.8027	74	41	1	0.530975
FLJ36199_360023	0.0305084	655.40995	455.2274	74	41	1	0.530975
ZNF23_7571	0.0305084	221023	178.2627	74	41	1	0.530975
LOC392622_389458	0.0307302	2.32635	5.2734	74	41	1	0.533454
C12ORF77_196415	0.0308053	0	0	74	41	1	0.533454
NIM1K_167359	0.0309596	13.3021	6247	74	41	1	0.533454
SLC19A3_80704	0.0309596	13.13155	33.1578	74	41	1	0.533454
AHDC1_27245	0.03096	693.2235	825.2048	74	41	1	0.533454
BASP1_10409	0.03096	247502	359.2723	74	41	1	0.533454
RABL6_55684	0.03096	2400.05215	2881.3839	74	41	1	0.533454
DEF6_50619	0.03096	238.6456	309.9856	74	41	1	0.533454
LOC100507145_399959	0.03096	278.17295	91.8073	74	41	1	0.533454
MPPED2_744	0.03096	194.47675	77.43	74	41	1	0.533454
PYCR1_5831	0.03096	1744.2717	1246.6719	74	41	1	0.533454
UVRAG_7405	0.03096	606.4307	708.7975	74	41	1	0.533454
ADAMTS20_80070	0.03111	0.73215	0.2872	74	41	1	0.534921
DKFZp686K16132_22848	0.0314172	943.6818	1069.2103	74	41	1	0.534921
ANKRD10_55608	0.0314172	1112.34905	813.7669	74	41	1	0.534921
ARL11_115761	0.0314172	22.8746	43.1974	74	41	1	0.534921
BEGAIN_57596	0.0314172	24.04685	50.4313	74	41	1	0.534921
OXLD1_339229	0.0314172	411101	350.5747	74	41	1	0.534921
CD3D_915	0.0314172	57.23475	165.2289	74	41	1	0.534921
PPP1R16A_84988	0.0314172	644.18375	500.9499	74	41	1	0.534921
RAP2B_5912	0.0314172	1750.4488	1897776	74	41	1	0.534921
RILPL2_196383	0.0314172	217.6103	281.7011	74	41	1	0.534921
LOC100131600_55423	0.0314172	33.80205	121.0547	74	41	1	0.534921
SMARCA2_6595	0.0314172	1394.67055	1637122	74	41	1	0.534921
TRMU_55687	0.0314172	406.12895	331008	74	41	1	0.534921
KRBOX4_55634	0.0314172	225.40875	186.1122	74	41	1	0.534921
TTTY2_60439	0.0314412	0	0	74	41	1	0.534921
CST5_1473	0.0314583	0	381	74	41	1	0.534921
CD200R1L_344807	0.031712	0	0	74	41	1	0.53542
SNCB_6620	0.0318398	3.85885	12.6216	74	41	1	0.53542
ACTR3_10096	0.0318803	3713.8705	4231.2928	74	41	1	0.53542
CD27_939	0.0318803	109.4498	345.1595	74	41	1	0.53542
ECI1_1632	0.0318803	693.49605	531.6292	74	41	1	0.53542
FGD6_55785	0.0318803	104.9489	141.8509	74	41	1	0.53542
HECA_51696	0.0318803	542.10105	709.9668	74	41	1	0.53542
CERS2_29956	0.0318803	4897.67535	4380.9524	74	41	1	0.53542
LOC90110_90110	0.0318803	209.0982	172.8163	74	41	1	0.53542
KAT7_11143	0.0318803	1434.98705	1252.6513	74	41	1	0.53542
JADE2_23338	0.0318803	1496.6858	1777.9397	74	41	1	0.53542
SLC39A7_7922	0.0318803	5000.08235	4398.3477	74	41	1	0.53542
SNAPC1_6617	0.0318803	225.9578	183.2862	74	41	1	0.53542
STAT4_6775	0.0318803	25.3404	55.5398	74	41	1	0.53542
TRIM23_373	0.0318803	315.10175	272.0477	74	41	1	0.53542
UGT2B7_7364	0.0319013	9.28795	0.9376	74	41	1	0.53542
DKFZp566K0524_143162	0.0320498	0	0	74	41	1	0.535559
LOC340344_730130	0.0321584	0.70255	0.2925	74	41	1	0.535559
CCL3L1_6349	0.0323478	11.5972	23.3434	74	41	1	0.535559
E2F7_144455	0.0323492	218.0552	135.4467	74	41	1	0.535559
EOMES_8320	0.0323492	120.53375	161.4514	74	41	1	0.535559
GMNN_51053	0.0323492	412.06665	326.0447	74	41	1	0.535559
HERC1_8925	0.0323492	1571.6621	1890.9922	74	41	1	0.535559
HOPX_84525	0.0323492	36.54675	62.4719	74	41	1	0.535559
HSPBAP1_79663	0.0323492	187.00115	220.8162	74	41	1	0.535559
URAHP_100130015	0.0323492	24.12495	16.2758	74	41	1	0.535559
LRRC45_201255	0.0323492	540.46645	466.5496	74	41	1	0.535559
PEX12_5193	0.0323492	247.4739	205.3517	74	41	1	0.535559
LOC222226_64792	0.0323492	442.81955	371.9745	74	41	1	0.535559
RCAN3_11123	0.0323492	196.67495	223.7471	74	41	1	0.535559
RLTPR_146206	0.0323492	33.1452	69.8499	74	41	1	0.535559
RNF43_54894	0.0323492	254.1802	497.4856	74	41	1	0.535559
RRP12_23223	0.0323492	1348.48775	1144642	74	41	1	0.535559
ITIH1_3697	0.0325385	0	0.4037	74	41	1	0.538262
FAM133A_286499	0.0326312	6.83845	3.2798	74	41	1	0.538961
GFI1B_8328	0.0326328	0	0.3901	74	41	1	0.538961
C7ORF72_100130988	0.0327743	0	0	74	41	1	0.539537
TMEM132E_124842	0.0328205	1.8653	4.0041	74	41	1	0.539537
FASLG_356	0.0328236	13.8042	43.5996	74	41	1	0.539537
FLJ11219_54482	0.032824	202.4576	137.0482	74	41	1	0.539537
EWSR1_2130	0.032824	4841.55465	4311.9865	74	41	1	0.539537
NEURL1_9148	0.032824	6.3402	12.0952	74	41	1	0.539537
PABPC1L2A_340529	0.0330236	0	0	74	41	1	0.540975
LHFPL3.AS2_723809	0.0331316	0.5378	0	74	41	1	0.540975
MGC5423_10554	0.0333047	4577.57785	3626.6307	74	41	1	0.540975
BATF3_55509	0.0333047	26.4606	44346	74	41	1	0.540975
HENMT1_113802	0.0333047	184.3295	230.8741	74	41	1	0.540975
FLJ20467_56683	0.0333047	669.22245	543.9107	74	41	1	0.540975
CYB5D1_124637	0.0333047	386.27535	290.9219	74	41	1	0.540975
HGS_9146	0.0333047	2856.33975	2482.6596	74	41	1	0.540975
LBX2.AS1_151534	0.0333047	522.40135	364.3957	74	41	1	0.540975
NOMO1_23420	0.0333047	6260.64925	5262.7263	74	41	1	0.540975
PAXIP1_22976	0.0333047	462.8483	378.8041	74	41	1	0.540975
PLEKHA4_57664	0.0333047	2182.73585	1633355	74	41	1	0.540975
SYNGR3_9143	0.0333047	19.3108	31.6036	74	41	1	0.540975
LOC116315_81619	0.0333047	5898.2365	4931.2135	74	41	1	0.540975
CLRN3_119467	0.0334401	0.1017	0	74	41	1	0.540975
HCG2P7_80867	0.0334474	3.16745	2.2521	74	41	1	0.540975
CYP4F12_66002	0.0336277	0.3573	0.6658	74	41	1	0.540975
UBE2Q2P3_100134869	0.0337844	5.2704	3.1382	74	41	1	0.540975
ALPK2_115701	0.0337914	13.89315	20.9025	74	41	1	0.540975
CPT1A_1374	0.0337914	1138.6504	1466.8094	74	41	1	0.540975
FAM43A_131583	0.0337914	247.0419	345.2064	74	41	1	0.540975
HNRNPA2B1_3181	0.0337914	14689.8499	13497.1523	74	41	1	0.540975
MSK18_3675	0.0337914	6472.70815	3454.1553	74	41	1	0.540975
LBX2_85474	0.0337914	29.04935	26.3748	74	41	1	0.540975
PSMD7_5713	0.0337914	1615.4856	1423.4445	74	41	1	0.540975
SCN4B_6330	0.0337914	73.1519	166.0141	74	41	1	0.540975
ZAP70_7535	0.0337914	62.2346	113.3283	74	41	1	0.540975
HIST1H1T_3010	0.0338384	0.13705	0	74	41	1	0.540975
MUSK_4593	0.0339581	0	0.3295	74	41	1	0.540975
LOC100129055_100129055	0.0340833	0	0	74	41	1	0.540975
KRTAP5.6_440023	0.0341266	0	0	74	41	1	0.540975
GP5_2814	0.0342063	1.45225	2.2145	74	41	1	0.540975
ANKRD45_339416	0.0342828	26.06825	7.5431	74	41	1	0.540975
FAM66C_440078	0.0342839	15.59155	9.3391	74	41	1	0.540975
ABLIM2_84448	0.0342843	23.55435	39.4069	74	41	1	0.540975
MGC13276_478	0.0342843	18151	41.9072	74	41	1	0.540975
CCDC25_55246	0.0342843	966.8861	800.2915	74	41	1	0.540975
LOC115990_81620	0.0342843	496.17735	395.1073	74	41	1	0.540975
LOC125450_81035	0.0342843	254.4964	141.0946	74	41	1	0.540975
BAIAP2.AS1_440465	0.0342843	791.31245	646.3819	74	41	1	0.540975
MRPS18B_28973	0.0342843	2060.82445	1605.0369	74	41	1	0.540975
ROBO2_6092	0.0342843	20.5536	46.3362	74	41	1	0.540975
SEC61B_10952	0.0342843	1055.37605	1308.0331	74	41	1	0.540975
STAT6_6778	0.0342843	3521.17655	3854704	74	41	1	0.540975
TMEM6_58986	0.0342843	2978.68575	2094.7537	74	41	1	0.540975
TTC22_55001	0.0344914	1.12135	4.5425	74	41	1	0.540975
RAB39A_54734	0.0347818	11.4703	16.7739	74	41	1	0.540975
HSPC187_25865	0.0347829	985.35305	1075.8643	74	41	1	0.540975
ALS2CR11_151254	0.0347832	36.4415	22.6897	74	41	1	0.540975
BAZ2A_11176	0.0347832	2690.06655	2934.8888	74	41	1	0.540975
CEP89_84902	0.0347832	503.9514	423.9563	74	41	1	0.540975
CECR2_27443	0.0347832	13.3814	20.9997	74	41	1	0.540975
DEK_7913	0.0347832	2778.5012	2312.2202	74	41	1	0.540975
EEF1B2_1933	0.0347832	3059.07615	3490077	74	41	1	0.540975
GPRASP2_114928	0.0347832	324.12805	249.0737	74	41	1	0.540975
HEATR6_63897	0.0347832	512.5128	442.3828	74	41	1	0.540975
LMLN_89782	0.0347832	349803	264.5712	74	41	1	0.540975
MAP4K1_11184	0.0347832	179.01395	255.0824	74	41	1	0.540975
TGR_27430	0.0347832	1213.56845	1397.3553	74	41	1	0.540975
MPV17L2_84769	0.0347832	338.54835	438.3946	74	41	1	0.540975
PER1_5187	0.0347832	1113.7715	760.9826	74	41	1	0.540975
PVRIG_79037	0.0347832	43.3735	67.6111	74	41	1	0.540975
ZNF440_126070	0.0347832	196.9647	241.4586	74	41	1	0.540975
RTP5_285093	0.0348303	0.70265	2341	74	41	1	0.540975
OR8K3_219473	0.0350766	0	0	74	41	1	0.540975
ZNF280A_129025	0.035185	65.2938	25.7511	74	41	1	0.540975
SCRA1_3110	0.0352331	0.98545	4.6985	74	41	1	0.540975
OR10G2_26534	0.035249	0	0	74	41	1	0.540975
HAPLN4_404037	0.0352757	2.8467	9.1908	74	41	1	0.540975
VCF_6899	0.0352811	5.8426	9.6218	74	41	1	0.540975
AMT_275	0.0352884	44.82405	35.1214	74	41	1	0.540975
B4GALT6_9331	0.0352884	545.44095	367.0568	74	41	1	0.540975
FLJ37576_114899	0.0352884	145.4705	46.1095	74	41	1	0.540975
C6ORF89_221477	0.0352884	3340.88315	2794181	74	41	1	0.540975
LOC96177_8646	0.0352884	33.37225	62.0367	74	41	1	0.540975
CWC27_10283	0.0352884	397.49985	313.9148	74	41	1	0.540975
EFEMP2_30008	0.0352884	967.14455	537.0862	74	41	1	0.540975
HMGXB4_10042	0.0352884	670.2531	565.3531	74	41	1	0.540975
LHX6_26468	0.0352884	46.86795	80.0062	74	41	1	0.540975
LPIN1_23175	0.0352884	979.4234	1112.7438	74	41	1	0.540975
LRWD1_222229	0.0352884	733.6276	633.4321	74	41	1	0.540975
LTB_4050	0.0352884	81.50275	120.1482	74	41	1	0.540975
MLX_6945	0.0352884	1294.7797	1227.7751	74	41	1	0.540975
MRPL10_124995	0.0352884	1095.03635	931.5583	74	41	1	0.540975
NES_10763	0.0352884	11036.17455	7468.1486	74	41	1	0.540975
P2RY2_5029	0.0352884	6.49415	9804	74	41	1	0.540975
PLCH2_9651	0.0352884	12346	20.3093	74	41	1	0.540975
RASGRP2_10235	0.0352884	34.56305	58.4036	74	41	1	0.540975
RASGRP3_25780	0.0352884	153.40805	201.3935	74	41	1	0.540975
RRBP1_6238	0.0352884	6895.5396	8111.7254	74	41	1	0.540975
TNFRSF11B_4982	0.0352884	17.8652	40.6674	74	41	1	0.540975
OR10AD1_121275	0.0353165	0.3121	0	74	41	1	0.541006
LRRTM4_80059	0.0354466	3.21685	1.3903	74	41	1	0.542598
CDH26_60437	0.0357983	2.6461	4.0449	74	41	1	0.542912
LOC100507192_79814	0.0357997	24.8348	46.4271	74	41	1	0.542912
CD24_100133941	0.0357997	42.2346	125.8558	74	41	1	0.542912
DPY19L4_286148	0.0357997	870.0554	610.1526	74	41	1	0.542912
SUSD6_9766	0.0357997	977.5932	1126.8483	74	41	1	0.542912
ZMIZ1.AS1_283050	0.0357997	12.5804	8.0581	74	41	1	0.542912
LOC100130166_284837	0.0357997	12.96315	30.8769	74	41	1	0.542912
POMC_5443	0.0357997	12.9477	32.6552	74	41	1	0.542912
SERPINA3_12	0.0357997	1942.4711	541.7659	74	41	1	0.542912
TATDN2_9797	0.0357997	1603.9058	1733.3818	74	41	1	0.542912
TESK1_7016	0.0357997	737.61595	814.1668	74	41	1	0.542912
CRYGC_1420	0.0358394	0	0	74	41	1	0.542912
NKX2.2_4821	0.0358564	1.02405	18.6782	74	41	1	0.542912
GAGE1_2543	0.0359181	0	0	74	41	1	0.542912
MPZL3_196264	0.0360541	4.5857	7.4714	74	41	1	0.542912
T.cell.regulatory..Tregs._CIBERSORT	0.0360672	0.0376355177728525	0.053131056489968	74	41	1	0.542912
TMEM189.UBE2V1_387522	0.036182	7.13645	4.2152	74	41	1	0.542912
DTHD1_401124	0.0362865	2.7986	5.6476	74	41	1	0.542912
TMPRSS9_360200	0.0362865	3.83285	1453	74	41	1	0.542912
GNG3_2785	0.036316	2.5224	1791	74	41	1	0.542912
MIR4697HG_283174	0.0363171	10.7063	29.2352	74	41	1	0.542912
AADAT_51166	0.0363174	106.15245	66.7103	74	41	1	0.542912
C9ORF116_138162	0.0363174	28.1765	21.5659	74	41	1	0.542912
DNASE1L1_1774	0.0363174	754648	619.4484	74	41	1	0.542912
FAM195B_348262	0.0363174	2301043	2038.6507	74	41	1	0.542912
KLF2_10365	0.0363174	205.1559	271.9916	74	41	1	0.542912
MATK_4145	0.0363174	31.3776	49.3186	74	41	1	0.542912
RFC3_5983	0.0363174	501.5441	435.3423	74	41	1	0.542912
S100A1_6271	0.0363174	9554.17985	5241.7978	74	41	1	0.542912
SNF8_11267	0.0363174	1127.1801	932.2441	74	41	1	0.542912
STXBP2_6813	0.0363174	616.5378	1083.5118	74	41	1	0.542912
TMOD3_29766	0.0363174	1157835	1274.5264	74	41	1	0.542912
TAC2_6863	0.0365329	0	0	74	41	1	0.542912
LINC00906_148145	0.0365901	394	1.0988	74	41	1	0.542912
TMEM179_388021	0.0367486	0	0	74	41	1	0.542912
NME5_8382	0.036834	35001	16387	74	41	1	0.542912
LHX9_56956	0.0368365	0	0.3902	74	41	1	0.542912
SNORA71E_677821	0.0368411	4.46095	2.5771	74	41	1	0.542912
ADORA2A_135	0.0368415	78.49795	122.3306	74	41	1	0.542912
HSPC131_4848	0.0368415	1035678	1082224	74	41	1	0.542912
COBL_23242	0.0368415	36.2674	191.5724	74	41	1	0.542912
GNG2_54331	0.0368415	2342.02085	1687.3128	74	41	1	0.542912
IL33_90865	0.0368415	115493	224.0346	74	41	1	0.542912
KBTBD8_84541	0.0368415	32.6316	48.8754	74	41	1	0.542912
RIC1_57589	0.0368415	543.08545	640.0658	74	41	1	0.542912
LOC90246_90246	0.0368415	2.5837	6.2427	74	41	1	0.542912
SHP.1L_5777	0.0368415	399.84225	598.3044	74	41	1	0.542912
RPL18A_6142	0.0368415	2279.64485	2899.3509	74	41	1	0.542912
SLC12A5_57468	0.0368415	4.09655	7.0306	74	41	1	0.542912
SUSD3_203328	0.0368415	29.10135	54.8977	74	41	1	0.542912
ZNF766_90321	0.0368415	324871	375.0586	74	41	1	0.542912
SOX30_11063	0.037351	1.95815	3.0701	74	41	1	0.542912
KRTAP5.AS1_338651	0.0373625	551	1.9646	74	41	1	0.542912
C6ORF165_154313	0.0373705	2.9344	2.1552	74	41	1	0.542912
LOC89959_171558	0.0373705	6.01945	11.2071	74	41	1	0.542912
OTUD7A_161725	0.0373716	5.8818	11.2571	74	41	1	0.542912
EPHB3_2049	0.037372	402324	275.5506	74	41	1	0.542912
HIP1R_9026	0.037372	564.1626	840.9419	74	41	1	0.542912
LMAN1_3998	0.037372	3453.04905	2766.9016	74	41	1	0.542912
MAML3_55534	0.037372	698.49325	515.8151	74	41	1	0.542912
METAP1D_254042	0.037372	71.59585	66.7156	74	41	1	0.542912
LOC654093_4771	0.037372	1383.95035	1259.0714	74	41	1	0.542912
PDE4C_5143	0.037372	8.4361	5.1571	74	41	1	0.542912
LOC129132_5880	0.037372	616519	842.7284	74	41	1	0.542912
LOC158216_5900	0.037372	1732.5384	1922.1039	74	41	1	0.542912
RPL13AP20_387841	0.037372	30.51105	36.1402	74	41	1	0.542912
SS18L2_51188	0.037372	227.1278	249.6964	74	41	1	0.542912
TNFRSF25_8718	0.037372	18.5443	27.8563	74	41	1	0.542912
TRIP12_9320	0.037372	3604.7797	4212.0205	74	41	1	0.542912
WBSCR16_81554	0.037372	1375.0454	1195.0562	74	41	1	0.542912
WDR24_84219	0.037372	496402	420.3463	74	41	1	0.542912
ZNF490_57474	0.037372	280.70105	318.1983	74	41	1	0.542912
T.cell.CD4..memory.activated_CIBERSORT	0.0374067	0	0	74	41	1	0.542912
OR8A1_390275	0.0374069	0	0	74	41	1	0.542912
CLC_1178	0.0374582	0	0	74	41	1	0.543275
GAL3ST2_64090	0.0376394	0.37805	842	74	41	1	0.545498
TUBAL3_79861	0.037724	0.1017	0.4478	74	41	1	0.545498
CLECL1_160365	0.0378877	5.38275	9.0279	74	41	1	0.545498
LOC100134052_53347	0.0379086	15.26725	39.2418	74	41	1	0.545498
ANXA6_309	0.0379089	3183.66535	4382.1571	74	41	1	0.545498
LOC115312_30818	0.0379089	184.3259	313.6859	74	41	1	0.545498
LOC100130691_100130691	0.0379089	16.9552	13.1791	74	41	1	0.545498
SCZD4_5625	0.0379089	21.40175	37.9627	74	41	1	0.545498
KIAA0367_158471	0.0379089	113.0809	320.2653	74	41	1	0.545498
TMEM175_84286	0.0379089	387.32065	341.0064	74	41	1	0.545498
TTC33_23548	0.0379089	343.89865	292.7308	74	41	1	0.545498
FCA.MR_83953	0.0379275	0.3661	0.9376	74	41	1	0.545498
SMPX_23676	0.0381307	0	0	74	41	1	0.547723
ZNF479_90827	0.0383485	0	0	74	41	1	0.547723
CCDC141_285025	0.0384311	5.53555	11.8591	74	41	1	0.547723
DFNB6_259236	0.0384486	3.92075	6.6958	74	41	1	0.547723
C12ORF49_79794	0.0384525	767144	1001.8753	74	41	1	0.547723
CD3G_917	0.0384525	21.3341	59.2257	74	41	1	0.547723
CYP20A1_57404	0.0384525	473.03485	528.6126	74	41	1	0.547723
LYL1_4066	0.0384525	97.10875	122.1221	74	41	1	0.547723
NCBP1_4686	0.0384525	944.24855	1137067	74	41	1	0.547723
DKFZp762M186_9489	0.0384525	633.7888	541.6166	74	41	1	0.547723
PRF1_5551	0.0384525	146.1448	377.9804	74	41	1	0.547723
PRR13_54458	0.0384525	1662.7541	1950.2964	74	41	1	0.547723
RPS17_6218	0.0384525	10570.8364	13641.6018	74	41	1	0.547723
SELPLG_6404	0.0384525	373.84315	528.4618	74	41	1	0.547723
TRIM72_493829	0.0384836	0.34535	0	74	41	1	0.547789
LRTM1_57408	0.0385687	0	0	74	41	1	0.548624
OR10A6_390093	0.0388574	0	0	74	41	1	0.549886
LINC00261_140828	0.0388808	0	0	74	41	1	0.549886
CHGA_1113	0.0389702	2.30855	6.4772	74	41	1	0.549886
TERT_7015	0.0389891	10.97905	6.8435	74	41	1	0.549886
ASAP1.IT1_29065	0.0389897	0	0	74	41	1	0.549886
BTN2A3P_54718	0.0390026	48.5659	40.1794	74	41	1	0.549886
TYMSOS_494514	0.0390026	29.3624	20.4914	74	41	1	0.549886
C6orf26_401251	0.0390026	24.7614	15.5491	74	41	1	0.549886
FUK_197258	0.0390026	460.2445	408.5057	74	41	1	0.549886
GATA2_2624	0.0390026	33.07915	64.0359	74	41	1	0.549886
G6PT2_2542	0.0390026	518.18775	433.9086	74	41	1	0.549886
TARSL2_123283	0.0390026	238.83355	304.4481	74	41	1	0.549886
WRAP53_55135	0.0390026	305.6831	262.9827	74	41	1	0.549886
DGKK_139189	0.0390472	0	0	74	41	1	0.550141
TTC36_143941	0.0391534	0	0	74	41	1	0.551262
CST2_1470	0.0394737	3.95555	12.9745	74	41	1	0.551356
LOC221440_79865	0.0395458	3.6532	6.6329	74	41	1	0.551356
ITIH6_347365	0.0395516	296.83985	33.6394	74	41	1	0.551356
LOC129048_644165	0.0395516	2.23955	3.6334	74	41	1	0.551356
CXCR2_3579	0.0395578	2.6286	4.5286	74	41	1	0.551356
ASB16.AS1_339201	0.0395594	154.07435	130.6896	74	41	1	0.551356
EXOC4_60412	0.0395594	2118.1346	1693.2852	74	41	1	0.551356
EXT2_2132	0.0395594	2391.91425	2106.2435	74	41	1	0.551356
ISCU_23479	0.0395594	1180.29025	1335.7629	74	41	1	0.551356
KDELC1_79070	0.0395594	224.9927	158.6597	74	41	1	0.551356
MBOAT1_154141	0.0395594	729.18775	554.4159	74	41	1	0.551356
RAP1GAP_5909	0.0395594	477.4434	871.2349	74	41	1	0.551356
RPL7A_6130	0.0395594	11092.2665	14281.2305	74	41	1	0.551356
YPEL1_29799	0.0395594	175.3163	136.8158	74	41	1	0.551356
ZNF586_54807	0.0395594	113.06465	122.1225	74	41	1	0.551356
ERICH6B_220081	0.0397612	0	0	74	41	1	0.553424
T.cell.CD4..memory.activated_CIBERSORT.ABS	0.0397612	0	0	74	41	1	0.553424
IL18RAP_8807	0.0398399	4.08385	5.8404	74	41	1	0.554147
STAP1_26228	0.0401009	2.16975	5.2483	74	41	1	0.555101
RAB40AL_282808	0.0401214	3.06035	2.3225	74	41	1	0.555101
ST6GALNAC1_55808	0.0401214	4.6584	8.5837	74	41	1	0.555101
B4GALT1_2683	0.0401229	1863.13815	2474.0538	74	41	1	0.555101
OGFOD3_79701	0.0401229	488.8917	412.8895	74	41	1	0.555101
C2ORF81_388963	0.0401229	101.7128	86.4885	74	41	1	0.555101
LOC154397_3662	0.0401229	1787.9869	2864.0042	74	41	1	0.555101
RHOG_391	0.0401229	1177.04555	1547.4364	74	41	1	0.555101
GAGE4_2576	0.0403746	0.82935	0	74	41	1	0.558209
ANKRD20B_729171	0.0404068	8.71725	5.2312	74	41	1	0.558283
ADA_100	0.0406933	254.9448	338.4109	74	41	1	0.558514
CABP7_164633	0.0406933	4.31015	3.6665	74	41	1	0.558514
JPD_1075	0.0406933	2651.3297	3519.0007	74	41	1	0.558514
DHX8_1659	0.0406933	1456.8735	1343.7217	74	41	1	0.558514
N6AMT1_29104	0.0406933	211.5887	175.7925	74	41	1	0.558514
RAB3IL1_5866	0.0406933	442.2832	612.0307	74	41	1	0.558514
RPL35_11224	0.0406933	6899.54885	8670.3911	74	41	1	0.558514
FLJ34483_79834	0.0406933	1256.3013	1479.0705	74	41	1	0.558514
UBQLN1_29979	0.0406933	2877.29385	3549.3865	74	41	1	0.558514
UGCG_7357	0.0406933	547.5876	701.5924	74	41	1	0.558514
S100P_6286	0.0409437	1.12195	2.3441	74	41	1	0.561579
LOC653409_8511	0.0409849	0	0	74	41	1	0.561772
HYPM_25763	0.0410685	0	0	74	41	1	0.561967
FAM66A_100133172	0.0411051	0.92685	381	74	41	1	0.561967
PRDM5_11107	0.04127	47343	28.1517	74	41	1	0.561967
ARID5A_10865	0.0412704	529.1308	672822	74	41	1	0.561967
DDX47_51202	0.0412704	1075.21935	984.3833	74	41	1	0.561967
LOC649930_388955	0.0412704	481.68585	547.6771	74	41	1	0.561967
RPL11_6135	0.0412704	11970.89845	14263.8406	74	41	1	0.561967
SASH3_54440	0.0412704	276.00995	413.2786	74	41	1	0.561967
TIGD2_166815	0.0412704	105.5166	125.4147	74	41	1	0.561967
ZNF836_162962	0.0412704	80.94015	98.2536	74	41	1	0.561967
H1FNT_341567	0.0417095	0	0.3592	74	41	1	0.563988
LOC142972_728113	0.0417389	0	0	74	41	1	0.563988
ITLN1_55600	0.0417723	0.37005	0.9987	74	41	1	0.563988
MDS2_259283	0.0417787	0.1017	381	74	41	1	0.563988
ATP6V0E2_155066	0.0418545	1722.80705	1138.8568	74	41	1	0.563988
BCAS4_55653	0.0418545	222.5397	330.9539	74	41	1	0.563988
CD6_923	0.0418545	98.2462	182.2076	74	41	1	0.563988
CIT_11113	0.0418545	943.9137	863.9456	74	41	1	0.563988
CPNE8_144402	0.0418545	285.64175	390.3035	74	41	1	0.563988
DPM3_54344	0.0418545	334.9267	288.2823	74	41	1	0.563988
DUSP4_1846	0.0418545	3129.4535	2673.0811	74	41	1	0.563988
FAM156A_29057	0.0418545	494.48455	412235	74	41	1	0.563988
MSH5_4439	0.0418545	256.89115	202.3093	74	41	1	0.563988
LOC101060409_200035	0.0418545	67.1686	50.6169	74	41	1	0.563988
PMS2P4_5382	0.0418545	41.3031	30.8908	74	41	1	0.563988
TXNDC12_51060	0.0418545	1614.81905	1451.1858	74	41	1	0.563988
SLCO1B3_28234	0.0422431	0	0	74	41	1	0.56606
ATXN7_6314	0.0424456	464.6422	536813	74	41	1	0.56606
CDPF1_150383	0.0424456	208.7563	177.4399	74	41	1	0.56606
CXCR3_2833	0.0424456	60.59175	118126	74	41	1	0.56606
CYTH4_27128	0.0424456	259.04905	389.7211	74	41	1	0.56606
GP1BA_2811	0.0424456	15.19115	26.3591	74	41	1	0.56606
WTS_55869	0.0424456	259736	230.5618	74	41	1	0.56606
LOC100270710_100270710	0.0424456	518.4193	423.0778	74	41	1	0.56606
ANKRD65_441869	0.0424456	23.4881	40.3652	74	41	1	0.56606
LOC100128388_91316	0.0424456	157.0754	114.2954	74	41	1	0.56606
MESDC2_23184	0.0424456	2000.5723	1712.1164	74	41	1	0.56606
PACSIN1_29993	0.0424456	12.1114	15.2165	74	41	1	0.56606
POT1_25913	0.0424456	637.57345	527.9296	74	41	1	0.56606
RPS2P32_256355	0.0424456	4.58165	9.6983	74	41	1	0.56606
RPS9_6203	0.0424456	11948.7857	13038.9561	74	41	1	0.56606
WNT4_54361	0.0424456	39.7213	80.0153	74	41	1	0.56606
LINC00934_144742	0.0426436	0	0	74	41	1	0.567821
SFTPD_6441	0.042811	0.62145	1.3483	74	41	1	0.567821
HSU84971_55109	0.0430438	864.9337	722.6966	74	41	1	0.567821
BDKRB1_623	0.0430438	5.49805	2.6966	74	41	1	0.567821
ZNF436.AS1_148898	0.0430438	26.4788	18.2186	74	41	1	0.567821
DKFZp564C246_10367	0.0430438	959.31445	872.7842	74	41	1	0.567821
CDH2_1000	0.0430438	598.0267	133.4489	74	41	1	0.567821
LOC125937_162989	0.0430438	444.61235	504.6165	74	41	1	0.567821
MGC4342_79180	0.0430438	1874.97785	2281.5954	74	41	1	0.567821
EXO1_9156	0.0430438	349.4549	297.9516	74	41	1	0.567821
FBXO24_26261	0.0430438	8.2908	7.1227	74	41	1	0.567821
NUP85_79902	0.0430438	825.23975	724.1379	74	41	1	0.567821
LOC100132532_5527	0.0430438	1880.9756	2027.1167	74	41	1	0.567821
QTRT1_81890	0.0430438	684.77545	569.0468	74	41	1	0.567821
SLC24A1_9187	0.0430438	421.6194	384127	74	41	1	0.567821
TMCO3_55002	0.0430438	919.62415	712.3596	74	41	1	0.567821
YPEL4_219539	0.0430438	44.85455	26289	74	41	1	0.567821
CLLU1OS_574016	0.0430815	0	0	74	41	1	0.567957
SEZ6L_23544	0.0434053	0.59385	1.1777	74	41	1	0.568206
LGALS14_56891	0.0434172	0	0	74	41	1	0.568206
CCDC166_100130274	0.0434172	0	0	74	41	1	0.568206
POM121L10P_646074	0.043498	1795	3.3324	74	41	1	0.568206
ADAL_161823	0.043649	236.04425	193.0853	74	41	1	0.568206
ASS1_445	0.043649	60.70405	121.5815	74	41	1	0.568206
CDC37L1_55664	0.043649	144.1761	178.2068	74	41	1	0.568206
GIMAP4_55303	0.043649	344.0853	645.0177	74	41	1	0.568206
GIN1_54826	0.043649	88.33375	72621	74	41	1	0.568206
IDUA_3425	0.043649	232.05785	178.8674	74	41	1	0.568206
IKZF1_10320	0.043649	195.91705	375.6672	74	41	1	0.568206
MICAL1_64780	0.043649	1090.87665	1707.1565	74	41	1	0.568206
LOC654039_23209	0.043649	6358	15.7967	74	41	1	0.568206
NHEJ1_79840	0.043649	331.64295	382.1814	74	41	1	0.568206
NLGN3_54413	0.043649	92.7684	58872	74	41	1	0.568206
RASGRP4_115727	0.043649	28.2602	41.9088	74	41	1	0.568206
SH3BP2_6452	0.043649	1181.22995	1354.6346	74	41	1	0.568206
LOC200227_6789	0.043649	1389.83955	1513.8303	74	41	1	0.568206
TIPIN_54962	0.043649	125.77585	112.6496	74	41	1	0.568206
EBN1_3785	0.0436699	0	0.3348	74	41	1	0.568206
ADAM3A_1587	0.043907	0	0	74	41	1	0.568206
LCE3C_353144	0.043907	0	0	74	41	1	0.568206
LRRC30_339291	0.043907	0	0	74	41	1	0.568206
OR4X2_119764	0.043907	0	0	74	41	1	0.568206
SNORA72_26775	0.043907	0	0	74	41	1	0.568206
C10orf50_645528	0.0439482	0	0	74	41	1	0.568206
FLJ36006_80217	0.0439535	7.24505	3.4112	74	41	1	0.568206
TSGA13_114960	0.0439648	0	0	74	41	1	0.568206
STAC2_342667	0.0442112	5.5908	2.0882	74	41	1	0.568206
ALG2_85365	0.0442614	590.05675	685.1346	74	41	1	0.568206
CEPT1_10390	0.0442614	468621	519.3582	74	41	1	0.568206
CTPP3_128866	0.0442614	2795.78445	3368.7085	74	41	1	0.568206
GALNT10_55568	0.0442614	558.5965	652.8326	74	41	1	0.568206
COLGALT2_23127	0.0442614	499.6926	323386	74	41	1	0.568206
INO80E_283899	0.0442614	790.48795	701.3433	74	41	1	0.568206
KIAA1407_57577	0.0442614	86.76475	68.5658	74	41	1	0.568206
LINC00654_149837	0.0442614	26.7817	15181	74	41	1	0.568206
RP11.960L18.1_5336	0.0442614	304.4378	383.4974	74	41	1	0.568206
PLEKHB2_55041	0.0442614	3497.4902	4222.3376	74	41	1	0.568206
RAB11FIP3_9727	0.0442614	1130.4993	1001.6429	74	41	1	0.568206
SLC25A34_284723	0.0442614	11.6079	16.3711	74	41	1	0.568206
UNK_85451	0.0442614	1125.6507	952.0334	74	41	1	0.568206
PHP_6658	0.0443061	0	0	74	41	1	0.568206
IL26_55801	0.0443075	0	0	74	41	1	0.568206
BAGE_574	0.0445418	0.01195	0	74	41	1	0.570858
DNASE1L3_1776	0.0448794	10.03775	14.8687	74	41	1	0.570965
TOR4A_54863	0.0448811	135.7153	186.8204	74	41	1	0.570965
CCDC144B_284047	0.0448811	28.42695	12.7174	74	41	1	0.570965
EGFR_1956	0.0448811	34.8401	72.6592	74	41	1	0.570965
FLJ22489_57798	0.0448811	852.39575	712.9991	74	41	1	0.570965
LOC91870_55830	0.0448811	1229.50505	978.5573	74	41	1	0.570965
IFT88_8100	0.0448811	290.31095	256.3585	74	41	1	0.570965
KIAA0368_23392	0.0448811	2185.62445	2513285	74	41	1	0.570965
PDIA6_10130	0.0448811	8266.5355	6882.8626	74	41	1	0.570965
PTPRJ_5795	0.0448811	3157.09645	3760.7759	74	41	1	0.570965
RASGRP1_10125	0.0448811	62.7459	145.5326	74	41	1	0.570965
TULP4_56995	0.0448811	948.78295	1256.1696	74	41	1	0.570965
OR2L3_391192	0.0450173	0	0	74	41	1	0.572347
SRY_6736	0.0450462	0	0	74	41	1	0.572363
FEB3_6323	0.0451748	0.5971	0	74	41	1	0.572958
LSMEM2_132228	0.0451788	1.56055	1.1955	74	41	1	0.572958
KRTCAP3_200634	0.0454931	4.0124	8.0899	74	41	1	0.572958
CNKSR2_22866	0.0455063	10.9071	5.8427	74	41	1	0.572958
FAM188A_80013	0.0455076	364.55425	432.2289	74	41	1	0.572958
ABI2_10152	0.045508	1608.41605	1408.9888	74	41	1	0.572958
B3GNT5_84002	0.045508	172104	116.7212	74	41	1	0.572958
CFAP20_29105	0.045508	730.84055	606503	74	41	1	0.572958
CALM1_801	0.045508	7110.69065	8369379	74	41	1	0.572958
DSTYK_25778	0.045508	1811.35425	2221.0921	74	41	1	0.572958
ABHD17B_51104	0.045508	348.3189	389.2135	74	41	1	0.572958
LOC728636_440295	0.045508	55.4447	34.7194	74	41	1	0.572958
LOC145697_9455	0.045508	97.8372	156.25	74	41	1	0.572958
THAP5_168451	0.045508	572.58055	420.8742	74	41	1	0.572958
TXNIP_10628	0.045508	4874.28415	6298.6165	74	41	1	0.572958
HAP1_9001	0.0457883	4.11705	6.7275	74	41	1	0.575725
LOC100128239_100128239	0.0458093	1.9699	5.3533	74	41	1	0.575725
LOC158730_286464	0.0458944	0	0	74	41	1	0.575725
PLIN5_440503	0.0460714	2.5908	3592	74	41	1	0.575725
ATP7B_540	0.0461423	177.9138	128.3811	74	41	1	0.575725
DAGLA_747	0.0461423	406.44045	271.9204	74	41	1	0.575725
DPY19L2_283417	0.0461423	51.4687	26.0674	74	41	1	0.575725
GANAB_23193	0.0461423	13844114	11242.0749	74	41	1	0.575725
GPATCH4_54865	0.0461423	1234.9847	1035.5268	74	41	1	0.575725
REC8L1_9985	0.0461423	34.5713	45.8837	74	41	1	0.575725
TMEM121_80757	0.0461423	143.5449	97342	74	41	1	0.575725
TMOD1_7111	0.0461423	252.4419	353.2093	74	41	1	0.575725
UAP1L1_91373	0.0461423	898.2576	1000	74	41	1	0.575725
MAGEA5_4104	0.0462562	0	0	74	41	1	0.575725
FLJ22684_266977	0.0463	0.3482	0.4494	74	41	1	0.575725
FGF17_8822	0.0465414	1.7325	0.7803	74	41	1	0.575725
HTR3A_3359	0.046549	0.32705	0.7802	74	41	1	0.575725
LOC130985_653437	0.0465948	0	0.2872	74	41	1	0.575725
GCK_2645	0.0466601	1.6171	2.8721	74	41	1	0.575725
FLJ45200_172	0.0467841	220.9615	161.6695	74	41	1	0.575725
SPATA33_124045	0.0467841	115.7447	97.6639	74	41	1	0.575725
FLJ40075_140680	0.0467841	196.55215	160359	74	41	1	0.575725
CDC27_996	0.0467841	1598.78355	1416.1521	74	41	1	0.575725
CSPG4_1464	0.0467841	10167.44645	6023.8781	74	41	1	0.575725
PDCR_26063	0.0467841	366.2273	270.4445	74	41	1	0.575725
GZMA_3001	0.0467841	56.7458	162.2747	74	41	1	0.575725
IRF5_3663	0.0467841	182.2808	259.7877	74	41	1	0.575725
ITGAL_3683	0.0467841	327.4612	642713	74	41	1	0.575725
NFKBID_84807	0.0467841	21.4454	29.1474	74	41	1	0.575725
OPN3_23596	0.0467841	950.30865	636.6765	74	41	1	0.575725
LOC115569_55650	0.0467841	335.65035	273.0807	74	41	1	0.575725
DFNB24_5962	0.0467841	2347.15715	1687.7637	74	41	1	0.575725
RPAP1_26015	0.0467841	1032.39965	873.6617	74	41	1	0.575725
SLC25A25_114789	0.0467841	508.66185	638.7592	74	41	1	0.575725
CDPD1_83959	0.0467841	21.46785	55.0811	74	41	1	0.575725
TIGIT_201633	0.0467841	54.82285	168.2982	74	41	1	0.575725
TANGO6_79613	0.0467841	564.4829	489.8771	74	41	1	0.575725
ZC3H18_124245	0.0467841	1251.22615	1123.7447	74	41	1	0.575725
LOC92917_221191	0.0470807	0	0	74	41	1	0.578217
FDCSP_260436	0.0470925	21.1486	173.2345	74	41	1	0.578217
SCGB3A1_92304	0.0471989	0.68035	1.1701	74	41	1	0.578217
LOC197426_6338	0.0473808	4.8614	9.0572	74	41	1	0.578217
WNT2_7472	0.0474088	26.76615	7.5012	74	41	1	0.578217
CBLN1_869	0.0474329	8.2473	18.0744	74	41	1	0.578217
LOC649438_645121	0.0474329	3.77885	4.7162	74	41	1	0.578217
ADAMTSL5_339366	0.0474333	44.77235	79.8193	74	41	1	0.578217
LOC101928293_91748	0.0474333	1014.4392	1187.4485	74	41	1	0.578217
TCP228_6352	0.0474333	441.0437	1078828	74	41	1	0.578217
EIF2B2_8892	0.0474333	800.05845	668.6296	74	41	1	0.578217
LOC100421421_284232	0.0474333	10.8299	7.9179	74	41	1	0.578217
SCN3B_55800	0.0474333	6.08795	9.5514	74	41	1	0.578217
SRP68_6730	0.0474333	2370.47	2167.9217	74	41	1	0.578217
LOC115567_7298	0.0474333	1682.03605	1349.1549	74	41	1	0.578217
VARS2_57176	0.0474333	1298.67465	1087.9126	74	41	1	0.578217
CDX2_1045	0.0475655	0	0	74	41	1	0.57947
KRT33A_3883	0.047592	0	0	74	41	1	0.57947
LOC402710_135948	0.0477316	0	0	74	41	1	0.57974
UNQ2565_29774	0.0477603	2.90425	4867	74	41	1	0.57974
RGL4_266747	0.0477603	4808	8.7443	74	41	1	0.57974
C1ORF194_127003	0.0480743	0.34395	0	74	41	1	0.57974
FLJ36000_284124	0.0480769	5.89305	1.4416	74	41	1	0.57974
LOC100506442_730094	0.0480901	364.7097	274.6338	74	41	1	0.57974
CORO1A_11151	0.0480901	698.04745	1270.6662	74	41	1	0.57974
FTO_79068	0.0480901	1183.56915	1031.7925	74	41	1	0.57974
GPR158_57512	0.0480901	132.70325	51.0886	74	41	1	0.57974
IL2RG_3561	0.0480901	336.75335	683.7349	74	41	1	0.57974
NEK11_79858	0.0480901	75.55705	59.5903	74	41	1	0.57974
NFKBIA_4792	0.0480901	847.84	1015.8133	74	41	1	0.57974
OASL_8638	0.0480901	99.78345	169.1878	74	41	1	0.57974
LOC149730_57580	0.0480901	2076.22665	3141.9028	74	41	1	0.57974
SPN_6693	0.0480901	129.87005	256.7622	74	41	1	0.57974
ZNF35_7584	0.0480901	103.9357	133.5716	74	41	1	0.57974
immune.score_XCELL	0.0480901	0.0587856555864125	0.089475770452888	74	41	1	0.57974
FGF9_2254	0.0482755	0.6542	0.9776	74	41	1	0.581315
T_6862	0.0482789	0	0	74	41	1	0.581315
T.cell.CD4..naive_XCELL	0.0483049	0.000000000000000000869651417549566	0.00000000000000000372222782114601	74	41	1	0.581315
CLRN1_7401	0.0483928	0	0	74	41	1	0.581991
NME9_347736	0.0487011	2.6456	1.3863	74	41	1	0.581991
KCNA5_3741	0.0487527	2.8852	5.4623	74	41	1	0.581991
APBB1IP_54518	0.0487545	184.5036	315.3008	74	41	1	0.581991
LOC86848_9557	0.0487545	1549.10395	1252.6513	74	41	1	0.581991
LPAR2_9170	0.0487545	97.12485	145.1141	74	41	1	0.581991
MRPL28_10573	0.0487545	1238.92225	1079.5942	74	41	1	0.581991
MSX2_4488	0.0487545	51483	64.6552	74	41	1	0.581991
PPFIBP1_8496	0.0487545	3148.52955	2590.7153	74	41	1	0.581991
RRAGC_64121	0.0487545	517.51065	584.8868	74	41	1	0.581991
LOC100134174_54549	0.0487545	32.51625	139.1863	74	41	1	0.581991
SLC25A14_9016	0.0487545	144.99035	129.5922	74	41	1	0.581991
TUBG2_27175	0.0487545	356.44035	320.8907	74	41	1	0.581991
WDR18_57418	0.0487545	727.91935	597.9007	74	41	1	0.581991
LRRIQ1_84125	0.0492162	3.3833	0.9885	74	41	1	0.582502
WDR72_256764	0.0493526	10.91	4.8832	74	41	1	0.582502
C16ORF13_84326	0.0494266	594.24975	486.7475	74	41	1	0.582502
CD8A_925	0.0494266	181.85875	631.0241	74	41	1	0.582502
DACT3_147906	0.0494266	118.47915	72.8686	74	41	1	0.582502
DCLRE1A_9937	0.0494266	297.72985	260.7353	74	41	1	0.582502
DNPEP_23549	0.0494266	1241811	1324014	74	41	1	0.582502
LOC87240_80267	0.0494266	1266.4519	1085.0566	74	41	1	0.582502
EMB_133418	0.0494266	193.88915	296.4697	74	41	1	0.582502
FAM53B_9679	0.0494266	1793.6741	2484.6247	74	41	1	0.582502
LOC606724_606724	0.0494266	18.4717	30.6941	74	41	1	0.582502
MAP3K5_4217	0.0494266	201.43805	275.1088	74	41	1	0.582502
MDC1_9656	0.0494266	1842.7735	1547.3718	74	41	1	0.582502
NPHP1_4867	0.0494266	72.9925	66.6416	74	41	1	0.582502
LOC146784_5578	0.0494266	915.8346	727.1309	74	41	1	0.582502
PSMD3_5709	0.0494266	2874.2231	2578.0361	74	41	1	0.582502
RNFT2_84900	0.0494266	96.20405	70.6287	74	41	1	0.582502
SEMA4A_64218	0.0494266	210.3956	300.8919	74	41	1	0.582502
TCF25_22980	0.0494266	2613.44445	2317.4106	74	41	1	0.582502
LOC90756_9100	0.0494266	1893.66875	1572.9189	74	41	1	0.582502
WDR60_55112	0.0494266	423.30235	333.7197	74	41	1	0.582502
LOC100130417_100130417	0.049709	0	0	74	41	1	0.582502
TPTE2P6_374491	0.0500811	3.9676	2.5144	74	41	1	0.582502
TMEM249_340393	0.0500974	3.5131	2.0154	74	41	1	0.582502
ADAT1_23536	0.0501065	380.6757	301.2095	74	41	1	0.582502
ADM2_79924	0.0501065	58.10805	110.9032	74	41	1	0.582502
AKAP6_9472	0.0501065	481.7586	182456	74	41	1	0.582502
GNGT2_2793	0.0501065	15.09585	24.2229	74	41	1	0.582502
HSPE1_3336	0.0501065	1692.52065	2021.5259	74	41	1	0.582502
CEP44_80817	0.0501065	246.89995	182.0206	74	41	1	0.582502
CCAR2_57805	0.0501065	3081.7034	2688.9813	74	41	1	0.582502
LIME1_54923	0.0501065	69.3872	96.2774	74	41	1	0.582502
LINGO1_84894	0.0501065	491.80145	870.1061	74	41	1	0.582502
USP27X.AS1_158572	0.0501065	22.87185	18.5261	74	41	1	0.582502
DKFZp564L2016_9562	0.0501065	408.18945	376.1295	74	41	1	0.582502
PARD6G_84552	0.0501065	333.10865	446.7274	74	41	1	0.582502
PIK3R3_8503	0.0501065	699.57235	902.2708	74	41	1	0.582502
RNF5_6048	0.0501065	1129542	971925	74	41	1	0.582502
SF3B2_10992	0.0501065	6239.91635	5533.0177	74	41	1	0.582502
SSR1_6745	0.0501065	5366.0461	4661.6465	74	41	1	0.582502
SSRP1_6749	0.0501065	4390.2453	3921.3483	74	41	1	0.582502
ZNF557_79230	0.0501065	183.98785	203.6513	74	41	1	0.582502
HMSD_284293	0.050135	0.22985	842	74	41	1	0.582502
HAPLN1_1404	0.0503194	7835	3.9106	74	41	1	0.582502
GAGE2B_645037	0.0504751	0	0	74	41	1	0.582502
LOC284661_284661	0.050501	0	0.6822	74	41	1	0.582502
LOC116403_79931	0.0507189	2601	8.7988	74	41	1	0.582502
RPH3A_22895	0.050785	2.97635	6.3168	74	41	1	0.582502
PKD1L2_114780	0.0507923	22.25505	12.6164	74	41	1	0.582502
ARHGAP9_64333	0.0507942	127.59575	156.8474	74	41	1	0.582502
CHPT1_56994	0.0507942	1290156	962.1509	74	41	1	0.582502
DHRS9_10170	0.0507942	14.59395	25.3165	74	41	1	0.582502
EFR3A_23167	0.0507942	1263.71885	1446.1596	74	41	1	0.582502
FRS3_10817	0.0507942	120.6526	109.8918	74	41	1	0.582502
HEATR5B_54497	0.0507942	771.7638	880.8989	74	41	1	0.582502
KIAA0195_9772	0.0507942	2279.2856	2091.5595	74	41	1	0.582502
KIAA2026_158358	0.0507942	459.10465	553.5765	74	41	1	0.582502
FAM228B_375190	0.0507942	58.61265	46.7416	74	41	1	0.582502
LZTR1_8216	0.0507942	1502.9811	1276.1316	74	41	1	0.582502
PIK3CD_5293	0.0507942	1477.4198	2194.3247	74	41	1	0.582502
PNMAL2_57469	0.0507942	19.2723	25962	74	41	1	0.582502
PSTPIP2_9050	0.0507942	92.64135	127.3426	74	41	1	0.582502
RAB21_23011	0.0507942	722.37675	827.8784	74	41	1	0.582502
PRO2353_10505	0.0507942	461.62305	332.9868	74	41	1	0.582502
SIDT1_54847	0.0507942	34.4077	44.1272	74	41	1	0.582502
PRO2729_6793	0.0507942	3069.4107	3614.2309	74	41	1	0.582502
TLR9_54106	0.0507942	20.85865	29.0483	74	41	1	0.582502
LOC146749_7157	0.0507942	1778.04665	1472.3702	74	41	1	0.582502
USP11_8237	0.0507942	3168.08235	2461.5129	74	41	1	0.582502
ZFYVE21_79038	0.0507942	538.11515	619.1169	74	41	1	0.582502
ZNF674_641339	0.0507942	51.1643	42.0388	74	41	1	0.582502
LOC648996_646603	0.0510551	0	0	74	41	1	0.582652
LOC100130264_100130264	0.0510551	0	0	74	41	1	0.582652
OR51B5_282763	0.0511732	0	0	74	41	1	0.582652
UGT1A7_54577	0.0512709	0	0	74	41	1	0.582652
GAGE2D_729408	0.0513311	0	0	74	41	1	0.582652
CEBPE_1053	0.0513582	1.1129	1506	74	41	1	0.582652
NLRP6_171389	0.0514893	3.73725	5.5613	74	41	1	0.582652
WMS_81794	0.0514897	31.78545	68.4353	74	41	1	0.582652
AGBL2_79841	0.0514897	9.3067	6.2262	74	41	1	0.582652
B3GAT3_26229	0.0514897	1326.3435	1215.1243	74	41	1	0.582652
BZRAP1_9256	0.0514897	50.9002	83.9194	74	41	1	0.582652
FAM15A_161394	0.0514897	19.6927	14.6437	74	41	1	0.582652
TMEM241_85019	0.0514897	193.3346	161.7617	74	41	1	0.582652
CDV3_55573	0.0514897	3488.11125	4085.5786	74	41	1	0.582652
ADGRE2_30817	0.0514897	287.7755	357.3037	74	41	1	0.582652
LETM2_137994	0.0514897	33.60625	25.5619	74	41	1	0.582652
MALT1_10892	0.0514897	389117	405.9284	74	41	1	0.582652
RASAL3_64926	0.0514897	115.9544	191.3395	74	41	1	0.582652
SLC8B1_80024	0.0514897	414.5199	538.6779	74	41	1	0.582652
TAF6_6878	0.0514897	1819.1381	1592.3215	74	41	1	0.582652
TUBGCP2_10844	0.0514897	1391.6255	1234.6483	74	41	1	0.582652
WBSCR27_155368	0.0514897	26028	19.6938	74	41	1	0.582652
ZCCHC24_219654	0.0514897	2165.65045	1634.29	74	41	1	0.582652
ZNF76_7629	0.0514897	657.25885	626.3962	74	41	1	0.582652
AICDA_57379	0.0515106	0.65205	0.9716	74	41	1	0.582652
LANCL3_347404	0.0517079	1.40425	2341	74	41	1	0.58305
SSX2_6757	0.0517737	0.33405	0	74	41	1	0.58305
HTRA4_203100	0.05184	4.1578	7.1641	74	41	1	0.58305
SLAMF1_6504	0.05184	20.86945	58.7349	74	41	1	0.58305
TBX20_57057	0.0520187	0	0	74	41	1	0.58305
RDH16_8608	0.0521914	2218	3.1476	74	41	1	0.58305
AKIRIN1_79647	0.0521933	1270.51465	1497.7433	74	41	1	0.58305
AP4M1_9179	0.0521933	379.4308	330.9286	74	41	1	0.58305
FLJ20696_55196	0.0521933	827.76675	942.0099	74	41	1	0.58305
CDK5_1020	0.0521933	647.0535	516.4604	74	41	1	0.58305
PRSM1_5119	0.0521933	1987.05425	1672868	74	41	1	0.58305
GREMLIN_26585	0.0521933	57.3321	130.5159	74	41	1	0.58305
KLHL6_89857	0.0521933	105.91415	207.9741	74	41	1	0.58305
LIX1L_128077	0.0521933	1274.8686	1241.7968	74	41	1	0.58305
MCM7_4176	0.0521933	3326.6188	3076092	74	41	1	0.58305
NAGK_55577	0.0521933	1205.85035	1369.6995	74	41	1	0.58305
NBEAL2_23218	0.0521933	703.1039	822.7878	74	41	1	0.58305
LOC135792_51406	0.0521933	898.61755	790.4117	74	41	1	0.58305
SNX7_51375	0.0521933	402.19145	352.7123	74	41	1	0.58305
SRRM3_222183	0.0521933	76.87955	131.8221	74	41	1	0.58305
SYTL1_84958	0.0521933	49.6045	61.9727	74	41	1	0.58305
OFE_8792	0.0521933	25.05675	30.1263	74	41	1	0.58305
YTHDF1_54915	0.0521933	1528.4697	1769.4059	74	41	1	0.58305
SLITRK5_26050	0.0524148	6.5109	2.8818	74	41	1	0.58414
KLK11_11012	0.0524259	0	0.4805	74	41	1	0.58414
NBLA04021_222537	0.0524264	2.1581	0.4494	74	41	1	0.58414
GPR15_2838	0.0527175	0.62415	0.8775	74	41	1	0.58414
LPAR4_2846	0.0528276	2.8519	1453	74	41	1	0.58414
IRS4_8471	0.0528417	0.65515	1.9468	74	41	1	0.58414
KIR2DL4_3805	0.0528487	3.20225	10.2733	74	41	1	0.58414
AFAP1_60312	0.0529048	1284.7725	977.5296	74	41	1	0.58414
ARMCX3_51566	0.0529048	1546.76215	1160.3726	74	41	1	0.58414
CNN2_1265	0.0529048	1920832	2277734	74	41	1	0.58414
CPNE7_27132	0.0529048	21.75995	47.2715	74	41	1	0.58414
EXT1_2131	0.0529048	845.8952	1000.7343	74	41	1	0.58414
GHDC_84514	0.0529048	1117.30535	907.9714	74	41	1	0.58414
KIT_3815	0.0529048	295.6211	1093.5634	74	41	1	0.58414
STK26_51765	0.0529048	76.3292	88.4354	74	41	1	0.58414
NPEPL1_79716	0.0529048	807.2837	671.8033	74	41	1	0.58414
SLEB2_5133	0.0529048	32.3552	107388	74	41	1	0.58414
PLXNB3_5365	0.0529048	1267.1027	961.3219	74	41	1	0.58414
PYROXD2_84795	0.0529048	137.0025	103.8544	74	41	1	0.58414
NELFA_7469	0.0529048	841.6793	731.8077	74	41	1	0.58414
PAGE1_8712	0.0529051	0	0	74	41	1	0.58414
LOC115632_56156	0.0529114	0	0	74	41	1	0.58414
SMEK3P_139420	0.0529906	0	0	74	41	1	0.584703
TCERG1L_256536	0.0531464	0.59905	1.7233	74	41	1	0.58611
LOC115914_4101	0.0534098	515.4721	12108	74	41	1	0.586602
SULT4A1_25830	0.0535205	1.0978	9.2103	74	41	1	0.586602
Plasmacytoid.dendritic.cell_XCELL	0.0536204	0.00604177602578	0.012613083226818	74	41	1	0.586602
ADAMTSL2_9719	0.0536245	50.82445	72.7618	74	41	1	0.586602
ADAP1_11033	0.0536245	127.36755	179.5393	74	41	1	0.586602
CCHCR1_54535	0.0536245	630.5921	489.3987	74	41	1	0.586602
ESR1_2099	0.0536245	27.5895	39.9889	74	41	1	0.586602
FAM104B_90736	0.0536245	173.08175	154519	74	41	1	0.586602
FKBP10_60681	0.0536245	6407.35735	4641826	74	41	1	0.586602
GHR_2690	0.0536245	29.7238	45.9337	74	41	1	0.586602
LOC100131848_2869	0.0536245	341827	410.8467	74	41	1	0.586602
HLA.DOB_3112	0.0536245	30.06035	43.2041	74	41	1	0.586602
TMEM19_55266	0.0536245	700.9963	751.6649	74	41	1	0.586602
TNF_7124	0.0536245	8.2863	12.5718	74	41	1	0.586602
CDW12_79726	0.0536245	728.55555	632.0378	74	41	1	0.586602
DMBX1_127343	0.0538743	0.8735	1.8678	74	41	1	0.586602
MARCH10_162333	0.0538743	1.1033	0.8228	74	41	1	0.586602
GBX2_2637	0.0539475	3.3919	7.5301	74	41	1	0.586602
ZBTB32_27033	0.0539864	6.18335	9.8506	74	41	1	0.586602
DEGS2_123099	0.0539869	3.4801	5.3731	74	41	1	0.586602
ZCCHC16_340595	0.0541461	0	0	74	41	1	0.586602
LINC00092_100188953	0.0543518	4.0319	6.8225	74	41	1	0.586602
ACAP1_9744	0.0543523	81.3283	157.89	74	41	1	0.586602
LQFBS.1_84726	0.0543523	4999.6948	5952.1336	74	41	1	0.586602
BSPRY_54836	0.0543523	7.89935	12.0482	74	41	1	0.586602
FLJ23754_284001	0.0543523	269.71605	205.7863	74	41	1	0.586602
DTX2_113878	0.0543523	481.29555	544.7881	74	41	1	0.586602
GDF11_10220	0.0543523	701.04035	962.6502	74	41	1	0.586602
HES4_57801	0.0543523	19.1993	31.7155	74	41	1	0.586602
ITK_3702	0.0543523	65.19865	143.8253	74	41	1	0.586602
KATNB1_10300	0.0543523	720.70995	633.8834	74	41	1	0.586602
RBM13_84549	0.0543523	654.41095	482.5535	74	41	1	0.586602
MEIS3_56917	0.0543523	92.6492	160.3916	74	41	1	0.586602
SPAG10_4240	0.0543523	12323.5067	7405.3967	74	41	1	0.586602
MT2A_4502	0.0543523	3748.0825	1839.9358	74	41	1	0.586602
NOL11_25926	0.0543523	1110.70275	962.4546	74	41	1	0.586602
PARP8_79668	0.0543523	215.9737	268.8745	74	41	1	0.586602
GINGF_6654	0.0543523	1060.42195	1218.9405	74	41	1	0.586602
EMC4_51234	0.0543523	1340.93815	1239.1629	74	41	1	0.586602
VAV2_7410	0.0543523	527.9166	670.3082	74	41	1	0.586602
LOC651216_344787	0.0543523	25.1404	16956	74	41	1	0.586602
PAX2_5076	0.0544836	0	0	74	41	1	0.587713
RIC3_79608	0.0547092	3.7473	5.7471	74	41	1	0.58984
ANKRD13B_124930	0.0550883	256.1071	197.1983	74	41	1	0.59024
FLJ23555_29070	0.0550883	85.96115	58.5236	74	41	1	0.59024
CCDC74B_91409	0.0550883	13.5152	8.8864	74	41	1	0.59024
CCDC85C_317762	0.0550883	493082	717.0672	74	41	1	0.59024
WEE2.AS1_285962	0.0550883	16.33325	11.4853	74	41	1	0.59024
LOC105371408_2588	0.0550883	663.7209	512.7343	74	41	1	0.59024
LAG3_3902	0.0550883	86.62715	283.4052	74	41	1	0.59024
LAMA4_3910	0.0550883	4684.92195	3268.4354	74	41	1	0.59024
MBD1_4152	0.0550883	1193.90835	1088.0029	74	41	1	0.59024
HCG8_80862	0.0550883	40.72255	30.4195	74	41	1	0.59024
FLJ13735_9912	0.0550883	17.4608	24.7003	74	41	1	0.59024
RPL13A_23521	0.0550883	14935.18275	17517.8593	74	41	1	0.59024
OR2Z2_284383	0.0552776	0	0	74	41	1	0.591395
OR5T2_219464	0.0552776	0	0	74	41	1	0.591395
FLJ16103_284656	0.0552817	0.93095	2.0467	74	41	1	0.591395
WNT7A_7476	0.0556022	0.31895	0.6636	74	41	1	0.592978
CELF5_60680	0.055805	3455	6.4893	74	41	1	0.592978
FAAH2_158584	0.0558229	3.24445	3.9947	74	41	1	0.592978
KCTD19_146212	0.0558321	2.96365	2.1552	74	41	1	0.592978
HYKK_123688	0.0558326	45.7724	37.6394	74	41	1	0.592978
CD99L2_83692	0.0558326	2062.9949	1770.5691	74	41	1	0.592978
EVL_51466	0.0558326	865.7306	1018.6418	74	41	1	0.592978
HS2ST1_9653	0.0558326	1410.9214	1158.4234	74	41	1	0.592978
POLE3_54107	0.0558326	1382.36285	1553.9281	74	41	1	0.592978
PPAP2C_8612	0.0558326	123.45235	309796	74	41	1	0.592978
SNX20_124460	0.0558326	38.7903	54.4869	74	41	1	0.592978
TBC1D10C_374403	0.0558326	69.50165	123424	74	41	1	0.592978
TMEM101_84336	0.0558326	918.7156	823.1827	74	41	1	0.592978
CLCA4_22802	0.0559166	0.7157	1.9508	74	41	1	0.592978
MPPED1_758	0.0562449	0	0.1922	74	41	1	0.592978
RAET1E_135250	0.0565267	1.2173	1791	74	41	1	0.592978
SH2D4B_387694	0.0565579	1.68085	2.2977	74	41	1	0.592978
HOXB8_3218	0.0565833	41.37875	26.0622	74	41	1	0.592978
ARRDC1_92714	0.0565852	380.3526	475.5043	74	41	1	0.592978
GCFC2_6936	0.0565852	416.1968	341.8675	74	41	1	0.592978
CD151_977	0.0565852	4726.0768	3742.44	74	41	1	0.592978
CDH19_28513	0.0565852	1669.31495	888.4315	74	41	1	0.592978
G6PC3_92579	0.0565852	2172.4929	1843354	74	41	1	0.592978
GPR153_387509	0.0565852	1107.9086	1369.4451	74	41	1	0.592978
IFT74_80173	0.0565852	183.05715	148.3859	74	41	1	0.592978
LOC221498_3710	0.0565852	3420.26125	2586.2483	74	41	1	0.592978
KCMF1_56888	0.0565852	1213.7604	1368.4393	74	41	1	0.592978
TLK2_11011	0.0565852	639.9721	566.3239	74	41	1	0.592978
TTC39A_22996	0.0565852	128.54135	413.2459	74	41	1	0.592978
TUBGCP3_10426	0.0565852	629.50055	549.6005	74	41	1	0.592978
LCE1D_353134	0.0566897	0	0	74	41	1	0.592978
NPPB_4879	0.0566897	0	0	74	41	1	0.592978
LINC01105_150622	0.0567636	0	0	74	41	1	0.592978
CA1_759	0.0567789	0	0	74	41	1	0.592978
HERC2P4_440362	0.0568248	11.0437	4171	74	41	1	0.592978
B.cell.naive_CIBERSORT.ABS	0.0569455	0.0054014532263665	0.005225069886461	74	41	1	0.592978
POU3F2_5454	0.0573444	110.8752	76.7453	74	41	1	0.592978
UCN2_90226	0.0573444	99.3914	35.1754	74	41	1	0.592978
ZNF334_55713	0.0573458	20.76985	49.1042	74	41	1	0.592978
ANGEL1_23357	0.0573463	716.31035	608.5002	74	41	1	0.592978
CCAR1_55749	0.0573463	1080.1889	969.1767	74	41	1	0.592978
CD48_962	0.0573463	184.9711	276.5978	74	41	1	0.592978
COPS3_8533	0.0573463	1044.00785	947.7968	74	41	1	0.592978
GNAL_2774	0.0573463	49.6246	93258	74	41	1	0.592978
IL12RB1_3594	0.0573463	60.64845	124.5349	74	41	1	0.592978
INTU_27152	0.0573463	54.05045	36.8271	74	41	1	0.592978
IPCEF1_26034	0.0573463	26.6451	57.5986	74	41	1	0.592978
MACROD1_28992	0.0573463	176.8849	135.5233	74	41	1	0.592978
MGC5363_5583	0.0573463	493.6704	589.5213	74	41	1	0.592978
RIC8B_55188	0.0573463	403.3767	334.8475	74	41	1	0.592978
TOMM20L_387990	0.0573947	1199	0.6976	74	41	1	0.592978
TAGLN3_29114	0.0575559	1.08855	0.4117	74	41	1	0.592978
TMOD4_29765	0.0577168	0.55935	0.8318	74	41	1	0.592978
SPDYA_245711	0.0577296	5.7739	3.1363	74	41	1	0.592978
MAGEB10_139422	0.0579953	0	0	74	41	1	0.592978
BHLHE23_128408	0.0580451	0	0	74	41	1	0.592978
CEACAM18_729767	0.0580451	0	0	74	41	1	0.592978
CST9_128822	0.0580451	0	0	74	41	1	0.592978
DMRTC1_63947	0.0580451	0	0	74	41	1	0.592978
FAM41AY1_340618	0.0580451	0	0	74	41	1	0.592978
FGF4_2249	0.0580451	0	0	74	41	1	0.592978
GDF2_2658	0.0580451	0	0	74	41	1	0.592978
[truncated: 18,713 more rows]

## Sheet: 6D_PCAWG
Supplementary Table 6D. Wilcoxon rank test for TERT promoter mutation against wild type and genes of PCAWG cohort
corr_gene	p	median_gr1	median_gr2	n_a	n_b	q_Bonf	q_FDR
table_TERT	2.44347e-210	1	0	843	116	1.41409e-205	1.41411e-205
donor_wgs_exclusion_white_gray	3.68229e-101	3	2	843	116	2.13101e-96	1.06552e-96
table_CHROMO	5.11736e-55	1	0	843	116	2.96152e-50	9.8719e-51
RNU1.14P_ENSG00000199629	1.17692e-34	0	1.48849	843	116	6.81105e-30	1.70279e-30
LINC01751_ENSG00000261249	9.26453e-32	0	0.00195235	843	116	5.36157e-27	9.42602e-28
AC003984.1_ENSG00000235139	1.0321e-31	0	0.177508	843	116	5.97299e-27	9.42602e-28
AL096799.1_ENSG00000232271	1.14012e-31	0	1.22858	843	116	6.5981e-27	9.42602e-28
TMEM174_ENSG00000164325	1.4764e-31	0	0.806509	843	116	8.5442e-27	1.06804e-27
MIR514B_ENSG00000252583	2.80063e-30	0	0.526045	843	116	1.62078e-25	1.8009e-26
AC073218.1_ENSG00000232153	3.31967e-30	0	4.95	843	116	1.92116e-25	1.92119e-26
PANTR1_ENSG00000233639	4.64328e-30	0	28.9083	843	116	2.68716e-25	2.44291e-26
AC092336.1_ENSG00000249166	1.03561e-29	0	0.156812	843	116	5.99326e-25	4.99447e-26
AL391883.1_ENSG00000235434	2.44955e-29	0	0.536342	843	116	1.4176e-24	1.09048e-25
LINC01706_ENSG00000224711	6.94975e-29	0	0	843	116	4.02196e-24	2.87288e-25
CTSL3P_ENSG00000188029	8.35208e-29	0	1.27407	843	116	4.83352e-24	3.2224e-25
NA_ENSG00000237184	2.88634e-28	0	0.493718	843	116	1.67039e-23	1.04401e-24
RF00019_ENSG00000201602	3.89935e-28	0	0	843	116	2.25663e-23	1.32745e-24
TMEM248P1_ENSG00000249555	7.34333e-27	0	0	843	116	4.24973e-22	2.361e-23
LINC01159_ENSG00000229743	1.05893e-26	0	0.338714	843	116	6.12822e-22	3.22543e-23
AC084866.2_ENSG00000251200	1.21881e-26	0	0.0501432	843	116	7.05348e-22	3.5268e-23
LINC01428_ENSG00000228888	1.41965e-26	0	0.373728	843	116	8.21579e-22	3.91235e-23
AC018730.1_ENSG00000269707	1.87789e-26	0	2.87333	843	116	1.08677e-21	4.93995e-23
AC027458.1_ENSG00000260457	2.91694e-26	0	0	843	116	1.68809e-21	7.33966e-23
MIR509.1_ENSG00000208000	4.17478e-26	0	0	843	116	2.41603e-21	1.0067e-22
NA_ENSG00000227869	4.7184e-26	0	25.8726	843	116	2.73063e-21	1.09227e-22
AC009053.3_ENSG00000261170	5.30499e-26	0.0119828	1.70436	843	116	3.0701e-21	1.18083e-22
CLEC18C_ENSG00000157335	1.10578e-25	0.00813523	0.71914	843	116	6.39937e-21	2.37018e-22
LINC02274_ENSG00000258586	1.28912e-25	0.0145463	6.60902	843	116	7.46041e-21	2.66448e-22
ITGA6.AS1_ENSG00000232788	1.51455e-25	0.181012	1.18737	843	116	8.76499e-21	3.021e-22
LINC02061_ENSG00000250885	1.56601e-25	0	0	843	116	9.06283e-21	3.021e-22
NOSTRIN_ENSG00000163072	2.17393e-25	1.32147	8.03332	843	116	1.2581e-20	4.05844e-22
LINC01077_ENSG00000233456	3.18474e-25	0	0.472678	843	116	1.84307e-20	5.71585e-22
EGLN3_ENSG00000129521	3.25926e-25	3.89462	49.5338	843	116	1.8862e-20	5.71585e-22
MIR210HG_ENSG00000247095	4.29788e-25	2.42922	10.9661	843	116	2.48727e-20	7.31563e-22
DOC2A_ENSG00000149927	4.44473e-25	0.148276	2.37454	843	116	2.57225e-20	7.34942e-22
SLC6A18_ENSG00000164363	4.83415e-25	0	0.11364	843	116	2.79762e-20	7.77131e-22
AC116345.3_ENSG00000251599	6.91841e-25	0	0.621589	843	116	4.00382e-20	1.08213e-21
ASB17_ENSG00000154007	1.239e-24	0	0	843	116	7.17036e-20	1.88697e-21
CUBN_ENSG00000107611	1.63155e-24	0.117159	9.02401	843	116	9.44208e-20	2.42109e-21
OR2A4_ENSG00000180658	1.91288e-24	0	0.113974	843	116	1.10702e-19	2.7676e-21
AC135977.1_ENSG00000226268	2.51195e-24	0.60423	0.0867291	843	116	1.45372e-19	3.54571e-21
ZNF395_ENSG00000186918	2.74588e-24	8.66718	39.0411	843	116	1.58909e-19	3.78362e-21
LRRC66_ENSG00000188993	2.98676e-24	0.111648	0.828755	843	116	1.72849e-19	4.01983e-21
OR2T10_ENSG00000184022	3.14423e-24	0	0.0767265	843	116	1.81963e-19	4.13559e-21
ORAOV1P1_ENSG00000251008	5.65758e-24	0.140128	1.2316	843	116	3.27416e-19	7.27603e-21
NIPA2P1_ENSG00000225843	6.51319e-24	0	0.00949235	843	116	3.76932e-19	8.19431e-21
MIR140_ENSG00000208017	6.79832e-24	0	1.20651	843	116	3.93432e-19	8.37104e-21
FASN_ENSG00000169710	1.11748e-23	27.9719	3.41676	843	116	6.46708e-19	1.34733e-20
EIF4G1_ENSG00000114867	1.40857e-23	58.2412	30.9541	843	116	8.15168e-19	1.66364e-20
AC096577.1_ENSG00000248373	1.64978e-23	0	0.192231	843	116	9.54758e-19	1.90955e-20
KCNIP4_ENSG00000185774	2.10172e-23	0.33771	2.115	843	116	1.21631e-18	2.38495e-20
MIR663AHG_ENSG00000227195	2.24629e-23	0.343409	0.00700394	843	116	1.29998e-18	2.5e-20
LINC01738_ENSG00000227947	2.71865e-23	0	0.301016	843	116	1.57334e-18	2.96862e-20
OR51E1_ENSG00000180785	2.92473e-23	0.248437	1.31767	843	116	1.6926e-18	3.13449e-20
AC141273.1_ENSG00000260201	3.22155e-23	0	0.231551	843	116	1.86437e-18	3.38983e-20
ADM_ENSG00000148926	3.42519e-23	8.52242	58.2187	843	116	1.98222e-18	3.53975e-20
LINC01587_ENSG00000082929	3.92719e-23	0.046258	1.02577	843	116	2.27274e-18	3.98733e-20
SNRPEP2_ENSG00000256968	5.17553e-23	1.82609	0.66419	843	116	2.99518e-18	5.1642e-20
RNA5SP107_ENSG00000223290	5.63031e-23	0	0	843	116	3.25837e-18	5.52276e-20
POR_ENSG00000127948	6.00113e-23	22.9295	12.3958	843	116	3.47297e-18	5.78839e-20
AC079447.1_ENSG00000241962	6.79737e-23	0.117811	0.643252	843	116	3.93377e-18	6.44892e-20
CLEC18B_ENSG00000140839	6.94489e-23	0.0886613	6.04963	843	116	4.01915e-18	6.48261e-20
LINC01789_ENSG00000229457	9.10861e-23	0	0.0953669	843	116	5.27133e-18	8.36734e-20
LINC02212_ENSG00000249396	9.33171e-23	0	0.0600406	843	116	5.40045e-18	8.43835e-20
LINC02027_ENSG00000243694	9.69397e-23	0	0.71302	843	116	5.6101e-18	8.63107e-20
UMOD_ENSG00000169344	9.93473e-23	0	0.089656	843	116	5.74943e-18	8.71141e-20
AC015977.2_ENSG00000225378	1.03768e-22	0	0.0399827	843	116	6.00525e-18	8.96322e-20
TLR3_ENSG00000164342	1.20331e-22	1.51093	8.11774	843	116	6.96382e-18	1.02411e-19
AC079760.2_ENSG00000243144	1.31935e-22	0.0374955	2.39565	843	116	7.63532e-18	1.10659e-19
AL357514.1_ENSG00000232299	1.39679e-22	0	0	843	116	8.08348e-18	1.15385e-19
C4orf47_ENSG00000205129	1.41557e-22	0.597045	6.1449	843	116	8.19221e-18	1.15385e-19
LINC01874_ENSG00000223985	1.63193e-22	0	0.0102996	843	116	9.44428e-18	1.31173e-19
ABCF1_ENSG00000204574	1.74331e-22	22.824	14.3219	843	116	1.00889e-17	1.38206e-19
C6orf223_ENSG00000181577	1.96188e-22	0.495176	9.99469	843	116	1.13538e-17	1.53432e-19
CERKL_ENSG00000188452	2.03544e-22	1.22817	3.69725	843	116	1.17795e-17	1.57063e-19
CLRN3_ENSG00000180745	2.10507e-22	0.087102	30.9972	843	116	1.21825e-17	1.60298e-19
AC090286.1_ENSG00000196893	2.23524e-22	0	0.0818818	843	116	1.29358e-17	1.68e-19
NME2_ENSG00000243678	2.38431e-22	18.5898	5.47311	843	116	1.37985e-17	1.76906e-19
AL049548.1_ENSG00000226193	2.44392e-22	0	0.354545	843	116	1.41435e-17	1.79034e-19
SPAG4_ENSG00000061656	2.57579e-22	2.73568	18.916	843	116	1.49066e-17	1.86336e-19
TTC25_ENSG00000204815	2.72453e-22	0.58143	2.58153	843	116	1.57674e-17	1.92662e-19
LINC01320_ENSG00000228262	2.72983e-22	0.0152974	14.8778	843	116	1.5798e-17	1.92662e-19
LYG1_ENSG00000144214	2.94303e-22	0.817731	10.376	843	116	1.70319e-17	2.05207e-19
DGCR9_ENSG00000273032	3.18778e-22	0.139549	2.46953	843	116	1.84483e-17	2.19626e-19
CILP2_ENSG00000160161	3.77061e-22	0.544009	0.042902	843	116	2.18212e-17	2.54817e-19
FAM13A_ENSG00000138640	3.78661e-22	2.12598	8.49517	843	116	2.19139e-17	2.54817e-19
GAL3ST1_ENSG00000128242	4.28959e-22	0.66861	17.5807	843	116	2.48247e-17	2.85346e-19
GYPA_ENSG00000170180	4.48199e-22	0	0.0209502	843	116	2.59382e-17	2.94757e-19
AL162724.2_ENSG00000235204	4.70237e-22	0.415775	1.83168	843	116	2.72136e-17	3.05776e-19
SLC23A3_ENSG00000213901	4.90288e-22	0.273522	1.33971	843	116	2.83739e-17	3.15271e-19
PRPSAP1_ENSG00000161542	5.13016e-22	6.74365	4.61873	843	116	2.96893e-17	3.26261e-19
SLC10A2_ENSG00000125255	5.3424e-22	0	0.94076	843	116	3.09175e-17	3.36066e-19
AC078864.1_ENSG00000257989	5.45497e-22	0.111822	5.45021	843	116	3.1569e-17	3.39458e-19
TMEM104_ENSG00000109066	5.59694e-22	5.94178	3.07496	843	116	3.23906e-17	3.44587e-19
AC051619.3_ENSG00000259433	5.7688e-22	0.00422288	0.181737	843	116	3.33852e-17	3.51429e-19
CLEC18A_ENSG00000157322	6.9245e-22	0.0361628	1.25401	843	116	4.00735e-17	4.1652e-19
AC006148.2_ENSG00000243574	7.04747e-22	0	0.0200287	843	116	4.07851e-17	4.1652e-19
TINAG_ENSG00000137251	7.0532e-22	0.00697911	8.18251	843	116	4.08183e-17	4.1652e-19
AC097534.2_ENSG00000272870	7.57348e-22	0.507547	3.67936	843	116	4.38293e-17	4.42727e-19
SCAND2P_ENSG00000176700	7.73283e-22	2.51177	4.11163	843	116	4.47515e-17	4.47522e-19
SLC3A1_ENSG00000138079	8.25943e-22	0.0636546	24.648	843	116	4.7799e-17	4.73265e-19
AL133383.1_ENSG00000261729	8.87453e-22	0.0163194	0.218587	843	116	5.13587e-17	5.03525e-19
HIF1A.AS2_ENSG00000258667	9.56386e-22	0.239776	1.69548	843	116	5.5348e-17	5.37368e-19
AC007326.1_ENSG00000271275	1.0607e-21	0	0.776068	843	116	6.13849e-17	5.90249e-19
AC097263.1_ENSG00000228519	1.08959e-21	1.13998	0.348725	843	116	6.30565e-17	6.00548e-19
CNDP2_ENSG00000133313	1.11627e-21	22.4493	70.4006	843	116	6.4601e-17	6.09454e-19
ENPP3_ENSG00000154269	1.24242e-21	0.208063	40.3588	843	116	7.19014e-17	6.71988e-19
ADAMTS9.AS2_ENSG00000241684	1.46939e-21	0.0497815	0.669273	843	116	8.50365e-17	7.87388e-19
MAP3K7CL_ENSG00000156265	1.56539e-21	1.09132	3.60777	843	116	9.0592e-17	8.31134e-19
XPO5_ENSG00000124571	1.69438e-21	8.0949	4.52125	843	116	9.80569e-17	8.91442e-19
NA_ENSG00000259174	1.7527e-21	0.0530157	0.408292	843	116	1.01432e-16	9.13822e-19
AC078883.1_ENSG00000225205	1.80882e-21	0.517055	1.5306	843	116	1.0468e-16	9.3466e-19
ADAMTS9.AS1_ENSG00000241158	1.82804e-21	0.0248974	6.62949	843	116	1.05792e-16	9.36229e-19
RNU6.44P_ENSG00000206772	1.85537e-21	0	0	843	116	1.07374e-16	9.41894e-19
SCRIB_ENSG00000180900	2.04002e-21	20.4684	5.5768	843	116	1.1806e-16	1.02663e-18
AC114803.1_ENSG00000230432	2.09252e-21	0.0374566	1.47485	843	116	1.21098e-16	1.04397e-18
VEGFA_ENSG00000112715	2.17753e-21	13.991	60.0995	843	116	1.26018e-16	1.07164e-18
SDHAP3_ENSG00000185986	2.18501e-21	3.32029	12.8744	843	116	1.26451e-16	1.07164e-18
AC073136.1_ENSG00000223559	2.48852e-21	0.171593	0.0361715	843	116	1.44016e-16	1.21024e-18
NPW_ENSG00000183971	2.60042e-21	0.509119	0.0521406	843	116	1.50491e-16	1.25412e-18
AC073346.1_ENSG00000225457	2.82183e-21	0	0.266169	843	116	1.63305e-16	1.34017e-18
AC117409.1_ENSG00000240854	2.82517e-21	0.443451	0.0659066	843	116	1.63498e-16	1.34017e-18
LINC02275_ENSG00000248319	2.89262e-21	0.00742347	0.280923	843	116	1.67401e-16	1.36101e-18
tumour_stage	2.97034e-21	8	19	132	49	1.719e-16	1.38631e-18
RNU6.339P_ENSG00000207037	3.07495e-21	0	0.851934	843	116	1.77953e-16	1.42365e-18
MPI_ENSG00000178802	3.20656e-21	6.85309	12.5347	843	116	1.8557e-16	1.47281e-18
SLC22A6_ENSG00000197901	3.67829e-21	0	0.233305	843	116	2.1287e-16	1.67617e-18
SEC14L6_ENSG00000214491	3.85535e-21	0.208793	9.18337	843	116	2.23117e-16	1.74313e-18
SLC20A2_ENSG00000168575	3.90874e-21	9.35206	4.74468	843	116	2.26207e-16	1.75357e-18
AL499616.1_ENSG00000232892	4.09726e-21	0	0.026638	843	116	2.37117e-16	1.82053e-18
AC010655.2_ENSG00000240758	4.12091e-21	0.189657	1.88746	843	116	2.38485e-16	1.82053e-18
BCO1_ENSG00000135697	4.24987e-21	0.230669	2.21604	843	116	2.45948e-16	1.86328e-18
PSME4_ENSG00000068878	4.69826e-21	9.39552	5.39113	843	116	2.71898e-16	2.04438e-18
NA_ENSG00000272724	4.99274e-21	0	0.810239	843	116	2.8894e-16	2.1413e-18
CDK18_ENSG00000117266	4.99499e-21	4.65984	27.4144	843	116	2.8907e-16	2.1413e-18
MEMO1P1_ENSG00000226054	5.06255e-21	0.756965	0.128874	843	116	2.9298e-16	2.1543e-18
HSF4_ENSG00000102878	5.41964e-21	1.98845	10.9392	843	116	3.13646e-16	2.28942e-18
LINC01114_ENSG00000234177	5.55907e-21	0	0.108224	843	116	3.21715e-16	2.33131e-18
ENO2_ENSG00000111674	5.62603e-21	10.2072	36.5426	843	116	3.25589e-16	2.34241e-18
PFKP_ENSG00000067057	6.78042e-21	26.7598	93.1398	843	116	3.92397e-16	2.80288e-18
CA9_ENSG00000107159	7.56999e-21	2.14575	90.9417	843	116	4.3809e-16	3.10708e-18
SGCB_ENSG00000163069	7.68584e-21	8.51226	22.6462	843	116	4.44795e-16	3.13241e-18
NA_ENSG00000221211	7.93063e-21	0	0.747385	843	116	4.58961e-16	3.20957e-18
FOXP4_ENSG00000137166	8.50691e-21	13.9428	5.14007	843	116	4.92312e-16	3.41889e-18
LINC02649_ENSG00000215244	8.79847e-21	0.113915	0.391541	843	116	5.09185e-16	3.51168e-18
TNIP1_ENSG00000145901	9.01009e-21	26.6758	60.7397	843	116	5.21432e-16	3.57151e-18
PHYKPL_ENSG00000175309	1.07392e-20	3.97225	8.74654	843	116	6.21497e-16	4.22794e-18
AC116345.1_ENSG00000249743	1.13616e-20	0.0155141	0.441781	843	116	6.57519e-16	4.44277e-18
MRPS24_ENSG00000062582	1.16246e-20	3.63337	0.8936	843	116	6.72737e-16	4.51509e-18
HAVCR1_ENSG00000113249	1.2516e-20	0.0392905	3.97947	843	116	7.24326e-16	4.82892e-18
SLC5A10_ENSG00000154025	1.26634e-20	0.0327682	2.57417	843	116	7.32858e-16	4.85345e-18
FOXK2_ENSG00000141568	1.31007e-20	8.64407	4.41588	843	116	7.58164e-16	4.98801e-18
SH3BP2_ENSG00000087266	1.45404e-20	4.54275	9.27308	843	116	8.4148e-16	5.49996e-18
NA_ENSG00000269936	1.50879e-20	0.949742	4.22785	843	116	8.73169e-16	5.67002e-18
AC074143.1_ENSG00000140939	1.54989e-20	8.32227	27.9138	843	116	8.96954e-16	5.7869e-18
RNU6.796P_ENSG00000212388	1.64032e-20	0	0.577728	843	116	9.49283e-16	6.08525e-18
TMEM91_ENSG00000142046	1.65199e-20	1.5075	7.92566	843	116	9.56041e-16	6.08954e-18
NA_ENSG00000229796	1.66973e-20	0	0	843	116	9.66308e-16	6.11598e-18
AL133415.1_ENSG00000234961	1.70811e-20	0.157604	1.21892	843	116	9.88515e-16	6.14351e-18
AC122134.1_ENSG00000261298	1.71692e-20	0	0.168052	843	116	9.93613e-16	6.14351e-18
Z98751.2_ENSG00000236741	1.71775e-20	0	0.152059	843	116	9.94097e-16	6.14351e-18
AC138089.1_ENSG00000229255	1.71971e-20	0	0.0240053	843	116	9.95232e-16	6.14351e-18
AP000569.1_ENSG00000273102	1.83108e-20	0.0530557	0.71285	843	116	1.05968e-15	6.50124e-18
MTCP1_ENSG00000214827	1.88286e-20	0.479162	2.42491	843	116	1.08965e-15	6.62024e-18
POU3F3_ENSG00000198914	1.88748e-20	0.00768608	19.9309	843	116	1.09232e-15	6.62024e-18
OSTM1.AS1_ENSG00000225174	2.48194e-20	0	0.104147	843	116	1.43635e-15	8.62831e-18
BBS12_ENSG00000181004	2.48981e-20	1.42534	3.29887	843	116	1.4409e-15	8.62831e-18
CBX4_ENSG00000141582	2.5191e-20	12.4396	5.32354	843	116	1.45785e-15	8.67363e-18
AC090409.1_ENSG00000267279	2.53286e-20	0.156537	0.822885	843	116	1.46582e-15	8.67363e-18
SQLE_ENSG00000104549	2.68411e-20	14.9876	4.34077	843	116	1.55335e-15	9.13749e-18
SEMA5B_ENSG00000082684	2.75674e-20	0.583948	12.436	843	116	1.59538e-15	9.32988e-18
USH1C_ENSG00000006611	2.84827e-20	0.198961	34.5195	843	116	1.64835e-15	9.58358e-18
EDN1_ENSG00000078401	2.92735e-20	3.63069	16.8168	843	116	1.69412e-15	9.79275e-18
LEPROTL1_ENSG00000104660	2.96666e-20	8.62865	15.6842	843	116	1.71687e-15	9.86722e-18
CHCHD2P9_ENSG00000186940	3.18123e-20	2.3016	0.287818	843	116	1.84104e-15	1.05204e-17
LINC01507_ENSG00000230945	3.20537e-20	0	1.13508	843	116	1.85501e-15	1.054e-17
AC004485.1_ENSG00000228944	3.22815e-20	0	0.0920305	843	116	1.8682e-15	1.0555e-17
UBC_ENSG00000150991	3.4009e-20	212.576	401.395	843	116	1.96817e-15	1.09956e-17
SPATA18_ENSG00000163071	3.4009e-20	1.13798	6.6015	843	116	1.96817e-15	1.09956e-17
KRT223P_ENSG00000229028	3.46195e-20	0	0.249965	843	116	2.0035e-15	1.11304e-17
FAM149A_ENSG00000109794	3.48108e-20	1.23114	7.82745	843	116	2.01457e-15	1.11304e-17
AP000445.1_ENSG00000197254	3.62257e-20	0	0.764466	843	116	2.09646e-15	1.15192e-17
C9orf66_ENSG00000183784	3.68261e-20	0.181135	1.6666	843	116	2.1312e-15	1.16461e-17
SLC13A1_ENSG00000081800	4.23308e-20	0	0.444189	843	116	2.44977e-15	1.33142e-17
AL731533.2_ENSG00000273001	4.34117e-20	0.401069	3.73694	843	116	2.51232e-15	1.35804e-17
AL109615.1_ENSG00000183239	4.39155e-20	0.0801942	0.782731	843	116	2.54148e-15	1.36641e-17
AL353616.2_ENSG00000226337	4.71024e-20	0	0.205898	843	116	2.72591e-15	1.45773e-17
SLC16A12_ENSG00000152779	4.75155e-20	0.0948812	4.49873	843	116	2.74982e-15	1.46269e-17
DGAT2_ENSG00000062282	4.82066e-20	1.84877	0.397534	843	116	2.78981e-15	1.47612e-17
AL589880.1_ENSG00000229939	4.87406e-20	1.0629	2.74165	843	116	2.82071e-15	1.48461e-17
AC087164.1_ENSG00000266677	4.96938e-20	0.0369427	0.0951772	843	116	2.87588e-15	1.50572e-17
RF00019_ENSG00000207148	5.41834e-20	0	4.67279	843	116	3.1357e-15	1.63321e-17
HILPDA_ENSG00000135245	5.50385e-20	9.60843	55.4711	843	116	3.18519e-15	1.65038e-17
AC067852.2_ENSG00000266962	5.55879e-20	2.21498	1.41558	843	116	3.21698e-15	1.65827e-17
AC124854.1_ENSG00000249776	5.63286e-20	0	0.740333	843	116	3.25985e-15	1.67175e-17
AC006159.2_ENSG00000243220	5.9952e-20	0	0.146625	843	116	3.46954e-15	1.77021e-17
AC007406.2_ENSG00000255746	6.07489e-20	0	4.81641	843	116	3.51566e-15	1.78463e-17
IVNS1ABP_ENSG00000116679	6.11859e-20	20.1235	45.9698	843	116	3.54095e-15	1.78839e-17
AC073218.2_ENSG00000272027	6.16824e-20	0.0210197	0.930435	843	116	3.56969e-15	1.79384e-17
TAF6L_ENSG00000162227	6.22058e-20	4.81154	2.95565	843	116	3.59998e-15	1.80002e-17
DPY19L2_ENSG00000177990	6.47225e-20	0.276533	2.1311	843	116	3.74562e-15	1.86352e-17
NA_ENSG00000216522	6.92343e-20	0	0.0692328	843	116	4.00673e-15	1.97706e-17
AC090286.3_ENSG00000263045	6.9349e-20	0	0.486303	843	116	4.01337e-15	1.97706e-17
RF00019_ENSG00000207425	7.16961e-20	6.72392	16.8499	843	116	4.14919e-15	2.03395e-17
RSPH14_ENSG00000100218	7.29998e-20	0.206753	1.439	843	116	4.22464e-15	2.05823e-17
NA_ENSG00000260982	7.32998e-20	0	0	843	116	4.24201e-15	2.05823e-17
SLC16A4_ENSG00000168679	7.36188e-20	1.51796	23.7112	843	116	4.26047e-15	2.05823e-17
ESM1_ENSG00000164283	7.83804e-20	3.51921	43.1292	843	116	4.53603e-15	2.18082e-17
COL23A1_ENSG00000050767	8.02103e-20	0.510603	27.6717	843	116	4.64193e-15	2.22106e-17
AL109615.3_ENSG00000237686	8.53926e-20	0.614441	3.82839	843	116	4.94184e-15	2.3533e-17
CYB5D1_ENSG00000182224	8.68108e-20	4.66966	9.14418	843	116	5.02391e-15	2.38104e-17
EIF4BP3_ENSG00000224546	9.30232e-20	0.708568	1.64499	843	116	5.38344e-15	2.5394e-17
FHL5_ENSG00000112214	9.48174e-20	0.329351	2.02096	843	116	5.48727e-15	2.57623e-17
LINC01349_ENSG00000230402	9.83485e-20	0	0.0691521	843	116	5.69162e-15	2.65968e-17
AC019257.1_ENSG00000253764	1.01105e-19	0.0978313	1.32597	843	116	5.85117e-15	2.71494e-17
HPCAL1_ENSG00000115756	1.0133e-19	8.61753	23.8394	843	116	5.86417e-15	2.71494e-17
AC092542.1_ENSG00000251399	1.0244e-19	0	0.186271	843	116	5.9284e-15	2.73203e-17
NDUFA4L2_ENSG00000185633	1.05061e-19	6.93622	362.117	843	116	6.08007e-15	2.78907e-17
PUF60_ENSG00000179950	1.07152e-19	34.2325	19.0251	843	116	6.20113e-15	2.83161e-17
TAL2_ENSG00000186051	1.12871e-19	0.0893312	0.971273	843	116	6.53208e-15	2.96918e-17
RPS15AP1_ENSG00000214535	1.13678e-19	9.15299	2.10783	843	116	6.57876e-15	2.97687e-17
CABP1_ENSG00000157782	1.167e-19	0.0954407	0.789817	843	116	6.75365e-15	3.04224e-17
NA_ENSG00000239776	1.22924e-19	147.923	1.14252	843	116	7.11387e-15	3.1881e-17
ANGPT2_ENSG00000091879	1.23397e-19	1.73435	9.30256	843	116	7.14122e-15	3.1881e-17
PDXP_ENSG00000241360	1.30435e-19	0.451219	0.107796	843	116	7.54851e-15	3.35495e-17
CEBPA_ENSG00000245848	1.33405e-19	0.117709	0.0169441	843	116	7.72043e-15	3.41618e-17
AL162311.3_ENSG00000258938	1.39718e-19	0.137529	0.0495265	843	116	8.08579e-15	3.56208e-17
AIMP2_ENSG00000106305	1.41606e-19	13.7847	7.48972	843	116	8.19504e-15	3.59438e-17
LINC02294_ENSG00000257845	1.57812e-19	0	0.112272	843	116	9.13288e-15	3.98823e-17
EIF2S2P4_ENSG00000128692	1.60881e-19	2.1413	0.574675	843	116	9.3105e-15	4.04811e-17
WDR73_ENSG00000177082	1.64068e-19	4.16046	5.84315	843	116	9.49494e-15	4.11043e-17
AC245187.1_ENSG00000253855	1.67824e-19	0	0.0450604	843	116	9.71232e-15	4.18642e-17
RAMP3_ENSG00000122679	1.72311e-19	7.07098	34.2817	843	116	9.97197e-15	4.27989e-17
STK32B_ENSG00000152953	1.7344e-19	0.282671	5.9142	843	116	1.00373e-14	4.28954e-17
AL078621.1_ENSG00000144158	1.78513e-19	0.35517	0.116989	843	116	1.03309e-14	4.39621e-17
KBTBD11_ENSG00000176595	1.82744e-19	0.960769	10.0337	843	116	1.05758e-14	4.48133e-17
BEND5_ENSG00000162373	1.938e-19	1.39665	5.53794	843	116	1.12156e-14	4.73241e-17
AC021744.1_ENSG00000253574	1.97488e-19	0	2.70133	843	116	1.1429e-14	4.80219e-17
RAC1P2_ENSG00000249936	2.00227e-19	10.1239	1.89269	843	116	1.15875e-14	4.84841e-17
AC147651.2_ENSG00000229380	2.02671e-19	0.03429	6.08466	843	116	1.1729e-14	4.88716e-17
GLRX_ENSG00000173221	2.03518e-19	4.17548	14.5499	843	116	1.1778e-14	4.88722e-17
GID8_ENSG00000101193	2.06189e-19	35.567	24.9065	843	116	1.19326e-14	4.93091e-17
UBE2SP1_ENSG00000233966	2.12325e-19	1.13073	0.242667	843	116	1.22877e-14	5.05675e-17
NA_ENSG00000238834	2.15047e-19	0	0.208171	843	116	1.24452e-14	5.10058e-17
TMEM246.AS1_ENSG00000225376	2.15965e-19	0.0174577	0.195622	843	116	1.24983e-14	5.10144e-17
CCDC198_ENSG00000100557	2.28806e-19	0.0162115	18.1646	843	116	1.32415e-14	5.38281e-17
HHLA2_ENSG00000114455	2.39413e-19	0.0562079	9.02344	843	116	1.38553e-14	5.60954e-17
RNF186_ENSG00000178828	2.50483e-19	0.0406108	6.53607	843	116	1.44959e-14	5.84523e-17
AC090197.1_ENSG00000253837	2.7012e-19	0.0709954	0.290125	843	116	1.56324e-14	6.27818e-17
ASPA_ENSG00000108381	2.74554e-19	0.136408	6.90147	843	116	1.5889e-14	6.3557e-17
TDRD3_ENSG00000083544	2.8734e-19	4.35739	7.57392	843	116	1.66289e-14	6.62519e-17
NRIP2_ENSG00000053702	2.93945e-19	1.51614	5.15704	843	116	1.70112e-14	6.75059e-17
AC009084.1_ENSG00000265408	2.97695e-19	0	0.231902	843	116	1.72282e-14	6.80969e-17
LAMP1_ENSG00000185896	3.04629e-19	63.1667	45.0602	843	116	1.76295e-14	6.93646e-17
AC027612.1_ENSG00000223703	3.05634e-19	0.0127087	0.115119	843	116	1.76877e-14	6.93646e-17
IRF2BPL_ENSG00000119669	3.09611e-19	14.3594	5.7278	843	116	1.79178e-14	6.99927e-17
AC012640.4_ENSG00000271980	3.25021e-19	0.0663553	0.199394	843	116	1.88096e-14	7.28668e-17
SPINK13_ENSG00000214510	3.25489e-19	0.051011	0.498115	843	116	1.88367e-14	7.28668e-17
IGFBP3_ENSG00000146674	3.26102e-19	42.0848	234.343	843	116	1.88722e-14	7.28668e-17
PPFIA4_ENSG00000143847	3.44574e-19	0.284622	1.81893	843	116	1.99412e-14	7.66982e-17
NOTUM_ENSG00000185269	3.49374e-19	0.328228	0.0201428	843	116	2.02189e-14	7.72392e-17
GACAT2_ENSG00000265962	3.49674e-19	0.0233971	0.418809	843	116	2.02363e-14	7.72392e-17
H1F0_ENSG00000189060	3.5592e-19	114.296	53.2127	843	116	2.05978e-14	7.83199e-17
MGAM_ENSG00000257335	3.65179e-19	0.0544312	1.19597	843	116	2.11336e-14	8.0053e-17
STK24P1_ENSG00000230079	3.68821e-19	0.0712017	0.0133565	843	116	2.13444e-14	8.05463e-17
PAICSP4_ENSG00000254244	3.76857e-19	0.350319	0.0605627	843	116	2.18095e-14	8.19919e-17
BNIP3P19_ENSG00000271638	3.831e-19	0	0.0254818	843	116	2.21707e-14	8.30379e-17
UGT2B26P_ENSG00000250919	3.85931e-19	0	0.389162	843	116	2.23346e-14	8.33395e-17
ZEB2.AS1_ENSG00000238057	4.2306e-19	0.028224	0.272497	843	116	2.44833e-14	9.10177e-17
SYT7_ENSG00000011347	4.30771e-19	3.87662	0.219188	843	116	2.49296e-14	9.23334e-17
AC111000.2_ENSG00000248763	4.33524e-19	0	2.97626	843	116	2.50889e-14	9.25806e-17
AC002524.1_ENSG00000233247	4.39149e-19	0.766893	0.131199	843	116	2.54144e-14	9.3437e-17
HS6ST1P1_ENSG00000187952	4.58906e-19	0.150085	0.0198537	843	116	2.65578e-14	9.70574e-17
ECSCR_ENSG00000249751	4.59519e-19	5.68771	25.1369	843	116	2.65933e-14	9.70574e-17
RBM38_ENSG00000132819	5.33028e-19	14.0261	5.05667	843	116	3.08474e-14	1.12174e-16
CA12_ENSG00000074410	5.45189e-19	5.61207	62.9556	843	116	3.15512e-14	1.14318e-16
AL356361.2_ENSG00000231979	5.52158e-19	0	0.0379692	843	116	3.19545e-14	1.15361e-16
MIR3936HG_ENSG00000233006	5.61228e-19	0.830915	2.94543	843	116	3.24794e-14	1.16834e-16
APLN_ENSG00000171388	5.94717e-19	2.36016	20.2566	843	116	3.44174e-14	1.23362e-16
LINC01510_ENSG00000231210	6.16818e-19	0.0148604	0.572353	843	116	3.56965e-14	1.27466e-16
NA_ENSG00000269027	6.2028e-19	0	0	843	116	3.58968e-14	1.27466e-16
EIF1AXP1_ENSG00000236698	6.21107e-19	3.81444	0.853203	843	116	3.59447e-14	1.27466e-16
MIOX_ENSG00000100253	6.32792e-19	0.138544	7.51059	843	116	3.66209e-14	1.29405e-16
AL133260.1_ENSG00000219747	6.48684e-19	9.6981	1.43127	843	116	3.75406e-14	1.31686e-16
ATAD2_ENSG00000156802	6.48684e-19	7.04045	2.3336	843	116	3.75407e-14	1.31686e-16
KCNE3_ENSG00000175538	6.50773e-19	3.42751	17.9848	843	116	3.76616e-14	1.31686e-16
AC018742.1_ENSG00000233005	6.63565e-19	0	0.143086	843	116	3.84018e-14	1.33613e-16
RF00019_ENSG00000199550	6.64912e-19	0.180971	1.54742	843	116	3.84798e-14	1.33613e-16
SLC17A1_ENSG00000124568	7.35282e-19	0	6.67665	843	116	4.25522e-14	1.46774e-16
TMEM72_ENSG00000187783	7.35478e-19	0.0494169	2.3799	843	116	4.25636e-14	1.46774e-16
RNU6.117P_ENSG00000202285	7.45122e-19	0	0.404572	843	116	4.31217e-14	1.48187e-16
HMGA1_ENSG00000137309	7.71542e-19	88.2369	13.1795	843	116	4.46507e-14	1.52916e-16
DNAJC19P9_ENSG00000258608	7.85102e-19	1.48304	0.406135	843	116	4.54354e-14	1.55072e-16
GNG11_ENSG00000127920	7.94142e-19	6.36603	33.1215	843	116	4.59586e-14	1.56324e-16
PWWP2B_ENSG00000171813	8.17396e-19	8.95692	2.08159	843	116	4.73044e-14	1.60357e-16
B3GNT4_ENSG00000176383	8.35946e-19	0.201495	0.785044	843	116	4.83779e-14	1.63442e-16
CATSPER3_ENSG00000152705	8.57657e-19	0.356933	0.876078	843	116	4.96343e-14	1.67122e-16
DARS.AS1_ENSG00000231890	8.79923e-19	0.239042	0.745706	843	116	5.09229e-14	1.70314e-16
RIMKLA_ENSG00000177181	8.79923e-19	0.486742	2.01755	843	116	5.09229e-14	1.70314e-16
RGS5_ENSG00000143248	9.35121e-19	12.7379	103.224	843	116	5.41173e-14	1.80394e-16
TAF4_ENSG00000130699	9.56307e-19	2.73037	1.63702	843	116	5.53434e-14	1.83868e-16
LINC01928_ENSG00000267425	9.72537e-19	0	0	843	116	5.62827e-14	1.86139e-16
DGCR10_ENSG00000273164	9.74548e-19	0.0777758	0.916437	843	116	5.6399e-14	1.86139e-16
ZNRF1_ENSG00000186187	1.00975e-18	3.63583	2.12212	843	116	5.84365e-14	1.92229e-16
ATP6V0C_ENSG00000185883	1.01949e-18	24.5817	12.7682	843	116	5.89998e-14	1.93445e-16
DRC3_ENSG00000171962	1.10429e-18	0.559701	1.65428	843	116	6.39072e-14	2.08851e-16
FUT11_ENSG00000196968	1.11136e-18	3.85537	10.7474	843	116	6.43168e-14	2.09505e-16
NA_ENSG00000108753	1.13257e-18	0.676866	12.1647	843	116	6.55441e-14	2.12809e-16
CABLES2_ENSG00000149679	1.16217e-18	4.04869	1.78659	843	116	6.72574e-14	2.17657e-16
PFKFB4_ENSG00000114268	1.16589e-18	1.92131	4.35097	843	116	6.74724e-14	2.17657e-16
DLL4_ENSG00000128917	1.19604e-18	2.78112	8.15513	843	116	6.92174e-14	2.22568e-16
FEM1A_ENSG00000141965	1.22263e-18	0.286161	0.0217551	843	116	7.07559e-14	2.26786e-16
IGSF9_ENSG00000085552	1.22689e-18	3.65578	0.105517	843	116	7.10028e-14	2.2685e-16
LINCMD1_ENSG00000225613	1.2596e-18	0	0.0837805	843	116	7.28957e-14	2.32156e-16
AL031055.1_ENSG00000271784	1.31368e-18	0.261982	0.0913359	843	116	7.60254e-14	2.40289e-16
CYP1D1P_ENSG00000228024	1.3145e-18	0	0	843	116	7.6073e-14	2.40289e-16
SLC2A5_ENSG00000142583	1.32034e-18	0.780414	6.38067	843	116	7.64105e-14	2.40289e-16
CES3_ENSG00000172828	1.32034e-18	0.882269	8.29293	843	116	7.64105e-14	2.40289e-16
VARS_ENSG00000204394	1.42979e-18	18.1827	8.64597	843	116	8.2745e-14	2.59393e-16
RETREG1_ENSG00000154153	1.55808e-18	3.62949	16.6644	843	116	9.01694e-14	2.81784e-16
LDHA_ENSG00000134333	1.76369e-18	111.937	251.539	843	116	1.02068e-13	3.17976e-16
AVPR1B_ENSG00000198049	1.80831e-18	0.00914249	0.286423	843	116	1.0465e-13	3.25007e-16
ANGPTL4_ENSG00000167772	1.83801e-18	7.29807	161.1	843	116	1.06369e-13	3.29323e-16
AC093726.2_ENSG00000273183	1.84385e-18	0.612271	1.51806	843	116	1.06707e-13	3.29349e-16
NYX_ENSG00000188937	1.93964e-18	0	0.0484214	843	116	1.12251e-13	3.45393e-16
AC008991.1_ENSG00000267683	2.03473e-18	0	0.0466934	843	116	1.17754e-13	3.61215e-16
AC137056.1_ENSG00000262995	2.07406e-18	0	0.841433	843	116	1.2003e-13	3.6707e-16
LINC01020_ENSG00000215231	2.08786e-18	0	0	843	116	1.20829e-13	3.68387e-16
AC091390.1_ENSG00000170409	2.16487e-18	0.0839573	0.655983	843	116	1.25285e-13	3.80781e-16
SLC16A12.AS1_ENSG00000234452	2.17126e-18	0	0.0792279	843	116	1.25655e-13	3.80781e-16
ZNF598_ENSG00000167962	2.25145e-18	9.66796	4.20881	843	116	1.30296e-13	3.9365e-16
MGAT2_ENSG00000168282	2.45612e-18	1.15537	0.348266	843	116	1.42141e-13	4.28142e-16
AC090150.1_ENSG00000253888	2.4664e-18	0	1.14382	843	116	1.42736e-13	4.28643e-16
LINC02526_ENSG00000229654	2.50585e-18	0.0290556	0.413689	843	116	1.45019e-13	4.34195e-16
AC004987.2_ENSG00000233225	2.5592e-18	0.555691	0.203242	843	116	1.48106e-13	4.42115e-16
RCBTB2_ENSG00000136161	2.62889e-18	4.74472	14.458	843	116	1.52139e-13	4.52802e-16
PDZD3_ENSG00000172367	2.6756e-18	0.0303917	1.71891	843	116	1.54842e-13	4.58216e-16
HSPH1_ENSG00000120694	2.6792e-18	30.876	14.4364	843	116	1.55051e-13	4.58216e-16
EGOT_ENSG00000235947	2.68407e-18	0.15295	2.10801	843	116	1.55333e-13	4.58216e-16
CHERP_ENSG00000085872	2.87194e-18	9.32952	4.64288	843	116	1.66205e-13	4.88847e-16
SULT1C2P2_ENSG00000261209	2.89732e-18	0	0.160727	843	116	1.67673e-13	4.91719e-16
AL589745.1_ENSG00000230731	3.00595e-18	0.0168586	0.445848	843	116	1.7396e-13	5.08665e-16
AC008659.1_ENSG00000245688	3.12493e-18	0	0.0589725	843	116	1.80846e-13	5.27257e-16
FLT1_ENSG00000102755	3.14706e-18	3.36397	12.8797	843	116	1.82127e-13	5.29448e-16
NA_ENSG00000263775	3.16774e-18	0	0.198698	843	116	1.83324e-13	5.31382e-16
SMIM24_ENSG00000095932	3.20658e-18	0.934634	48.4775	843	116	1.85571e-13	5.36343e-16
AC129507.2_ENSG00000262294	3.36161e-18	0.287208	2.22293	843	116	1.94543e-13	5.60653e-16
AC011313.1_ENSG00000257642	3.48267e-18	0.0389373	0.96275	843	116	2.01549e-13	5.79174e-16
WWC2.AS1_ENSG00000251128	3.54782e-18	0	0.0601284	843	116	2.05319e-13	5.88318e-16
C20orf202_ENSG00000215595	3.81176e-18	0.186998	0.533378	843	116	2.20594e-13	6.3028e-16
AC021205.3_ENSG00000273007	3.86476e-18	0.128994	0.36812	843	116	2.23661e-13	6.37223e-16
CHIC1_ENSG00000204116	4.01025e-18	1.76753	3.43982	843	116	2.32081e-13	6.59334e-16
STAMBPL1_ENSG00000138134	4.17746e-18	0.941829	2.76215	843	116	2.41758e-13	6.84878e-16
TM4SF18_ENSG00000163762	4.21701e-18	1.71445	9.15721	843	116	2.44047e-13	6.8941e-16
PDZK1IP1_ENSG00000162366	4.24327e-18	21.6831	158.707	843	116	2.45566e-13	6.90032e-16
UBTFL6_ENSG00000228970	4.24466e-18	0.0483953	0.292234	843	116	2.45647e-13	6.90032e-16
AC026780.1_ENSG00000249169	4.25689e-18	0	0.0142466	843	116	2.46355e-13	6.90082e-16
SIX5_ENSG00000177045	4.3243e-18	3.15747	0.901345	843	116	2.50256e-13	6.98089e-16
SLC6A3_ENSG00000142319	4.33041e-18	0.0167763	5.49994	843	116	2.5061e-13	6.98089e-16
FAM153C_ENSG00000204677	4.4033e-18	0.0190208	0.242007	843	116	2.54828e-13	7.07868e-16
HIGD1B_ENSG00000131097	4.4273e-18	1.25023	6.276	843	116	2.56217e-13	7.09754e-16
ALKAL2_ENSG00000189292	4.52802e-18	0.207437	2.37226	843	116	2.62046e-13	7.23896e-16
AC096541.1_ENSG00000225028	4.60411e-18	0.015797	0.178256	843	116	2.66449e-13	7.34032e-16
MROH1_ENSG00000179832	4.7363e-18	1.39347	0.54541	843	116	2.74099e-13	7.53032e-16
EMC6_ENSG00000127774	4.78107e-18	3.85129	1.48568	843	116	2.7669e-13	7.58068e-16
LINC02471_ENSG00000223914	5.10349e-18	0	0.881505	843	116	2.95349e-13	8.0698e-16
ME3_ENSG00000151376	5.17078e-18	3.70745	7.15801	843	116	2.99243e-13	8.15391e-16
AC104083.1_ENSG00000260244	5.187e-18	2.77688	12.4873	843	116	3.00182e-13	8.15726e-16
FABP6_ENSG00000170231	5.29015e-18	0.53032	9.84856	843	116	3.06152e-13	8.29302e-16
SERPINB6_ENSG00000124570	5.30198e-18	26.5901	47.1057	843	116	3.06836e-13	8.29302e-16
SULT1C2P1_ENSG00000237223	5.34684e-18	0.0323918	0.316945	843	116	3.09432e-13	8.32661e-16
AC093915.1_ENSG00000270540	5.35223e-18	0	0.181957	843	116	3.09745e-13	8.32661e-16
MAZ_ENSG00000103495	5.38565e-18	16.1782	8.36832	843	116	3.11678e-13	8.35613e-16
LGALS2_ENSG00000100079	5.57433e-18	1.83194	31.7088	843	116	3.22598e-13	8.62575e-16
GRHL1_ENSG00000134317	5.66224e-18	1.63618	0.420042	843	116	3.27685e-13	8.73843e-16
EPB41L4B_ENSG00000095203	5.76954e-18	3.67626	0.112648	843	116	3.33895e-13	8.88033e-16
NA_ENSG00000267824	5.84691e-18	0	0.74937	843	116	3.38372e-13	8.97554e-16
CLTRN_ENSG00000147003	5.89725e-18	0.920394	29.4043	843	116	3.41286e-13	9.02888e-16
AC104031.1_ENSG00000255462	5.93718e-18	0.185894	3.84779	843	116	3.43597e-13	9.06603e-16
AP000757.2_ENSG00000254844	6.01121e-18	0.0251874	8.8111	843	116	3.47881e-13	9.15491e-16
LINC00989_ENSG00000250334	6.06824e-18	0.0244677	0.275694	843	116	3.51181e-13	9.21751e-16
DGCR5_ENSG00000237517	6.49697e-18	0.178397	7.08312	843	116	3.75993e-13	9.84291e-16
GGT8P_ENSG00000236969	6.60387e-18	0.0312735	0.482155	843	116	3.82179e-13	9.97874e-16
LINC01358_ENSG00000237352	6.62329e-18	0.0680909	0.515936	843	116	3.83303e-13	9.98202e-16
AC007349.3_ENSG00000235728	6.67115e-18	0	0	843	116	3.86073e-13	1.0028e-15
AC123768.3_ENSG00000262728	6.74268e-18	0.447403	1.61346	843	116	3.90212e-13	1.01093e-15
ERVK9.11_ENSG00000269486	6.78695e-18	0.15742	1.48638	843	116	3.92775e-13	1.01494e-15
AC130689.1_ENSG00000108958	7.0219e-18	2.09024	0.507326	843	116	4.06371e-13	1.04737e-15
RANGAP1_ENSG00000100401	7.09073e-18	24.3	12.4953	843	116	4.10355e-13	1.05491e-15
PDF_ENSG00000258429	7.11288e-18	1.99698	0.96311	843	116	4.11637e-13	1.0555e-15
AP000897.2_ENSG00000266767	7.16528e-18	0	0.0908398	843	116	4.14669e-13	1.06055e-15
MXI1_ENSG00000119950	7.43036e-18	10.4291	20.969	843	116	4.3001e-13	1.09463e-15
AL135960.1_ENSG00000226252	7.43333e-18	0.0178526	0.090651	843	116	4.30182e-13	1.09463e-15
TBX1_ENSG00000184058	7.52341e-18	0.251592	0.0464127	843	116	4.35395e-13	1.10296e-15
AC026410.3_ENSG00000248569	7.53939e-18	0.379079	0.0661221	843	116	4.3632e-13	1.10296e-15
DAB2_ENSG00000153071	7.5471e-18	6.88649	40.8895	843	116	4.36766e-13	1.10296e-15
RERG.AS1_ENSG00000255660	7.73232e-18	0	0.131798	843	116	4.47485e-13	1.12719e-15
SLC22A5_ENSG00000197375	7.95772e-18	1.73451	4.03879	843	116	4.60529e-13	1.15441e-15
AL590644.1_ENSG00000204362	7.95898e-18	0.00423005	0.176264	843	116	4.60602e-13	1.15441e-15
PIGT_ENSG00000124155	8.13314e-18	77.7315	44.4211	843	116	4.70681e-13	1.17672e-15
UBP1_ENSG00000153560	8.15851e-18	8.49597	4.84962	843	116	4.72149e-13	1.17745e-15
AC135983.3_ENSG00000254912	8.31145e-18	0.152341	0.479293	843	116	4.81e-13	1.19654e-15
BEND3_ENSG00000178409	8.39037e-18	1.30168	0.439812	843	116	4.85568e-13	1.2049e-15
SLC22A12_ENSG00000197891	8.45128e-18	0	0.509879	843	116	4.89093e-13	1.21065e-15
USHBP1_ENSG00000130307	8.5752e-18	0.417135	1.28305	843	116	4.96264e-13	1.22235e-15
TMEM140_ENSG00000146859	8.5752e-18	10.8019	51.2091	843	116	4.96264e-13	1.22235e-15
AC093535.1_ENSG00000250602	8.61562e-18	0.169759	0.445771	843	116	4.98603e-13	1.22509e-15
P3H2_ENSG00000090530	8.76404e-18	2.11135	22.6994	843	116	5.07193e-13	1.24314e-15
MYOM3_ENSG00000142661	8.87297e-18	0.0996374	3.00645	843	116	5.13496e-13	1.25551e-15
AKR1B15_ENSG00000227471	8.94415e-18	0.109506	0.0122609	843	116	5.17616e-13	1.2625e-15
HMGB3_ENSG00000029993	9.32651e-18	16.902	6.58006	843	116	5.39744e-13	1.31327e-15
GGTA1P_ENSG00000204136	9.56134e-18	1.32673	4.8475	843	116	5.53334e-13	1.34307e-15
NA_ENSG00000265244	9.89453e-18	0	0	843	116	5.72616e-13	1.3865e-15
PTPRF_ENSG00000142949	1.00487e-17	44.6702	19.1154	843	116	5.81536e-13	1.40357e-15
SLC22A2_ENSG00000112499	1.00648e-17	0.0089012	11.2594	843	116	5.82472e-13	1.40357e-15
GLB1L_ENSG00000163521	1.02059e-17	2.94197	10.1837	843	116	5.90636e-13	1.41982e-15
FOXA1_ENSG00000129514	1.02624e-17	2.32875	0.0107508	843	116	5.93905e-13	1.42426e-15
LINC01550_ENSG00000246223	1.03609e-17	0.118921	0.826061	843	116	5.99608e-13	1.43207e-15
ANKRD30BL_ENSG00000163046	1.03682e-17	0.0618855	0	843	116	6.00028e-13	1.43207e-15
ZNF83_ENSG00000167766	1.04301e-17	4.28324	8.96658	843	116	6.03613e-13	1.4372e-15
AL021328.1_ENSG00000269985	1.05524e-17	0.059354	2.27171	843	116	6.1069e-13	1.44784e-15
AC007406.3_ENSG00000256540	1.05574e-17	0.33027	1.13912	843	116	6.10978e-13	1.44784e-15
TRAV30_ENSG00000259092	1.06873e-17	0.151327	1.74866	843	116	6.18494e-13	1.46052e-15
NPY6R_ENSG00000226306	1.07182e-17	0.0277619	4.50597	843	116	6.20284e-13	1.46052e-15
CFAP36_ENSG00000163001	1.07256e-17	10.6696	22.2369	843	116	6.20712e-13	1.46052e-15
BNIP3L_ENSG00000104765	1.1098e-17	22.7619	50.6446	843	116	6.42261e-13	1.50647e-15
CACYBPP2_ENSG00000177855	1.11151e-17	1.14853	0.5175	843	116	6.43252e-13	1.50647e-15
UBA5_ENSG00000081307	1.12365e-17	6.19904	10.8254	843	116	6.50279e-13	1.51937e-15
DPCD_ENSG00000166171	1.13415e-17	6.34001	13.2804	843	116	6.56357e-13	1.53e-15
SLC35A2_ENSG00000102100	1.20296e-17	15.1064	7.92344	843	116	6.96175e-13	1.61779e-15
WNT4_ENSG00000162552	1.20482e-17	0.790202	0.138233	843	116	6.97254e-13	1.61779e-15
ADAT3_ENSG00000213638	1.21984e-17	1.12769	0.160605	843	116	7.05947e-13	1.63417e-15
SLC37A4_ENSG00000137700	1.24852e-17	6.63077	23.2106	843	116	7.22541e-13	1.66871e-15
GMFG_ENSG00000130755	1.31599e-17	7.40757	26.1598	843	116	7.61588e-13	1.75484e-15
FBXL5_ENSG00000118564	1.39566e-17	21.6302	44.5915	843	116	8.07696e-13	1.85681e-15
MRPL3P1_ENSG00000215349	1.40674e-17	0.298495	0.0691605	843	116	8.14108e-13	1.86725e-15
OR51E2_ENSG00000167332	1.41576e-17	0.0617938	0.358293	843	116	8.19328e-13	1.87493e-15
RPL6P5_ENSG00000214064	1.44167e-17	0	0	843	116	8.34324e-13	1.90488e-15
AL441883.1_ENSG00000261071	1.44618e-17	0.690135	0.257941	843	116	8.3693e-13	1.90648e-15
TP53RK_ENSG00000172315	1.4529e-17	6.77116	4.53719	843	116	8.4082e-13	1.91099e-15
TMEM232_ENSG00000186952	1.46643e-17	0.0803199	0.299036	843	116	8.48652e-13	1.92441e-15
ADAM18_ENSG00000168619	1.50164e-17	0	0.0229921	843	116	8.69031e-13	1.96617e-15
AL162151.2_ENSG00000234648	1.51236e-17	1.50257	7.50278	843	116	8.75236e-13	1.97574e-15
PDE1B_ENSG00000123360	1.56471e-17	0.440719	1.53526	843	116	9.05532e-13	2.03952e-15
C1RL.AS1_ENSG00000205885	1.58906e-17	0.747982	3.33018	843	116	9.19619e-13	2.0666e-15
HRH2_ENSG00000113749	1.62785e-17	0.173988	0.932253	843	116	9.42068e-13	2.1123e-15
NUFIP1P_ENSG00000218890	1.69013e-17	0.0580239	0.019863	843	116	9.78112e-13	2.18821e-15
SLC17A3_ENSG00000124564	1.75181e-17	0.00526551	9.77921	843	116	1.01381e-12	2.26301e-15
CDC25A_ENSG00000164045	1.83129e-17	2.07558	0.368047	843	116	1.0598e-12	2.3604e-15
DOLPP1_ENSG00000167130	1.83694e-17	10.4854	5.03809	843	116	1.06307e-12	2.36242e-15
GIMAP8_ENSG00000171115	1.87121e-17	2.17381	7.7551	843	116	1.08291e-12	2.40116e-15
SIX4_ENSG00000100625	1.88566e-17	1.52873	0.059109	843	116	1.09127e-12	2.41435e-15
TP53BP2_ENSG00000143514	1.91789e-17	9.71197	6.24144	843	116	1.10992e-12	2.44534e-15
AL035458.1_ENSG00000236456	1.91831e-17	0.451924	0.133874	843	116	1.11016e-12	2.44534e-15
AL138799.1_ENSG00000227288	1.92589e-17	0.0561727	0.0123279	843	116	1.11455e-12	2.44912e-15
LRRC23_ENSG00000010626	1.92974e-17	3.19191	6.7949	843	116	1.11678e-12	2.44912e-15
SEC63P1_ENSG00000228057	2.01461e-17	0.780366	0.235432	843	116	1.1659e-12	2.55124e-15
AC006064.3_ENSG00000255966	2.03759e-17	0.256044	0.743841	843	116	1.1792e-12	2.57471e-15
AL662844.3_ENSG00000271821	2.10155e-17	0.205786	0.689023	843	116	1.21621e-12	2.64974e-15
LMX1B_ENSG00000136944	2.13979e-17	0.0415604	0.00578005	843	116	1.23834e-12	2.69209e-15
AC093583.1_ENSG00000242048	2.15633e-17	0.0225782	0.376714	843	116	1.24791e-12	2.70701e-15
RAB11FIP3_ENSG00000090565	2.17576e-17	8.65469	15.6912	843	116	1.25916e-12	2.71722e-15
KBTBD11.OT1_ENSG00000253696	2.17671e-17	0.0855539	0.825303	843	116	1.2597e-12	2.71722e-15
AC012379.1_ENSG00000259670	2.17855e-17	0	0.0618743	843	116	1.26077e-12	2.71722e-15
ZNF687_ENSG00000143373	2.22309e-17	8.06822	4.9064	843	116	1.28654e-12	2.76681e-15
ACY3_ENSG00000132744	2.26414e-17	1.62078	17.044	843	116	1.3103e-12	2.81186e-15
NOX4_ENSG00000086991	2.30659e-17	0.619954	2.8827	843	116	1.33487e-12	2.85233e-15
MOCS3_ENSG00000124217	2.30659e-17	5.2865	3.2633	843	116	1.33487e-12	2.85233e-15
PIH1D2_ENSG00000150773	2.34949e-17	0.559716	1.41751	843	116	1.3597e-12	2.89919e-15
MFNG_ENSG00000100060	2.40054e-17	2.83837	7.03011	843	116	1.38924e-12	2.95588e-15
RNA5.8SP2_ENSG00000200434	2.41812e-17	1.48426	0	843	116	1.39941e-12	2.97121e-15
QRFPR_ENSG00000186867	2.46986e-17	0.0319775	2.44121	843	116	1.42936e-12	3.02835e-15
GIMAP4_ENSG00000133574	2.47537e-17	8.486	31.7244	843	116	1.43255e-12	3.02869e-15
ZC3HC1_ENSG00000091732	2.50594e-17	6.63575	11.9016	843	116	1.45024e-12	3.05963e-15
SUMO1P3_ENSG00000235082	2.51329e-17	1.97979	0.671192	843	116	1.45449e-12	3.06214e-15
AC092162.2_ENSG00000230552	2.51974e-17	0.00763027	0.0528115	843	116	1.45822e-12	3.06355e-15
ALPK2_ENSG00000198796	2.6511e-17	0.140375	6.60545	843	116	1.53424e-12	3.2165e-15
PMM1_ENSG00000100417	2.68087e-17	6.46904	13.5576	843	116	1.55147e-12	3.24582e-15
AC084880.3_ENSG00000256609	2.69173e-17	0	0.402532	843	116	1.55776e-12	3.25216e-15
CLEC1A_ENSG00000150048	2.70564e-17	0.569663	2.15565	843	116	1.56581e-12	3.26215e-15
CXCR4_ENSG00000121966	2.73902e-17	24.0536	70.4545	843	116	1.58512e-12	3.29553e-15
ACVRL1_ENSG00000139567	2.75586e-17	3.91174	8.81931	843	116	1.59487e-12	3.30891e-15
OR7E47P_ENSG00000257542	2.76944e-17	0.272592	1.66778	843	116	1.60273e-12	3.31834e-15
TLK2P1_ENSG00000226049	2.80684e-17	0.281398	0.0826437	843	116	1.62437e-12	3.3562e-15
TRAF7_ENSG00000131653	2.85032e-17	22.0353	10.5426	843	116	1.64954e-12	3.40117e-15
SLC22A8_ENSG00000149452	2.93177e-17	0	0.0274526	843	116	1.69667e-12	3.49116e-15
BIN2_ENSG00000110934	2.93896e-17	1.75689	4.07262	843	116	1.70084e-12	3.49254e-15
HPCA_ENSG00000121905	3.01662e-17	0.214402	0.898602	843	116	1.74578e-12	3.57748e-15
MED20_ENSG00000124641	3.08648e-17	7.4399	5.12345	843	116	1.78621e-12	3.65284e-15
LINC01671_ENSG00000225431	3.12979e-17	0.192195	10.1428	843	116	1.81127e-12	3.69654e-15
KRBA1_ENSG00000133619	3.14367e-17	2.33924	5.49645	843	116	1.8193e-12	3.70349e-15
RTN4R_ENSG00000040608	3.14848e-17	2.48149	0.696271	843	116	1.82209e-12	3.70349e-15
AC005264.1_ENSG00000267551	3.16768e-17	0.0351813	0.114874	843	116	1.8332e-12	3.71852e-15
PIAS4_ENSG00000105229	3.28119e-17	7.2784	4.58524	843	116	1.89889e-12	3.84397e-15
VIM_ENSG00000026025	3.33173e-17	111.618	509.632	843	116	1.92814e-12	3.8953e-15
TONSL_ENSG00000160949	3.4142e-17	3.34989	0.878377	843	116	1.97586e-12	3.98366e-15
MIR3936_ENSG00000263597	3.46579e-17	2.5435	7.28974	843	116	2.00572e-12	4.03014e-15
AC007349.1_ENSG00000229424	3.46795e-17	0	0.0767842	843	116	2.00697e-12	4.03014e-15
PF4V1_ENSG00000109272	3.55732e-17	0.0636613	0.834513	843	116	2.05869e-12	4.12447e-15
RAE1_ENSG00000101146	3.56338e-17	7.58308	5.03985	843	116	2.0622e-12	4.12447e-15
AZIN1_ENSG00000155096	3.58521e-17	27.6916	15.412	843	116	2.07484e-12	4.14146e-15
AC098614.3_ENSG00000271943	3.62229e-17	0.173394	1.46975	843	116	2.09629e-12	4.17595e-15
GIMAP5_ENSG00000196329	3.81091e-17	2.14398	8.43601	843	116	2.20545e-12	4.38065e-15
AC013275.1_ENSG00000231013	3.82185e-17	0.0403225	1.7798	843	116	2.21178e-12	4.38065e-15
CARMN_ENSG00000249669	3.82256e-17	0.0754218	0.259042	843	116	2.21219e-12	4.38065e-15
AC127502.2_ENSG00000270055	4.02599e-17	1.39946	4.74927	843	116	2.32992e-12	4.60466e-15
CARD16_ENSG00000204397	4.08783e-17	3.30474	7.75457	843	116	2.36571e-12	4.66617e-15
PNMA2_ENSG00000240694	4.20149e-17	0.465925	8.70994	843	116	2.43148e-12	4.78647e-15
AC073115.1_ENSG00000229628	4.23586e-17	0.0294698	0.208799	843	116	2.45138e-12	4.81615e-15
GIMAP7_ENSG00000179144	4.25303e-17	5.66872	21.24	843	116	2.46131e-12	4.82618e-15
DPY19L2P2_ENSG00000170629	4.27902e-17	0.301258	1.47417	843	116	2.47636e-12	4.84618e-15
SERBP1P1_ENSG00000213740	4.43146e-17	0.62422	0.265346	843	116	2.56457e-12	5.00902e-15
DENND1C_ENSG00000205744	4.45184e-17	4.99968	10.8249	843	116	2.57637e-12	5.02225e-15
FOXRED2_ENSG00000100350	4.49269e-17	7.1448	2.82762	843	116	2.60001e-12	5.05847e-15
AC040977.1_ENSG00000262089	4.53391e-17	2.64563	6.23745	843	116	2.62386e-12	5.09497e-15
AC104126.1_ENSG00000251076	4.59246e-17	0	0.66043	843	116	2.65775e-12	5.15077e-15
AP000439.2_ENSG00000255774	4.68584e-17	0	2.16136	843	116	2.71179e-12	5.24533e-15
PLN_ENSG00000198523	4.74533e-17	0.971138	5.41549	843	116	2.74622e-12	5.30167e-15
POU5F1_ENSG00000204531	4.80375e-17	0.818208	6.91161	843	116	2.78003e-12	5.3566e-15
AC007365.2_ENSG00000227791	4.89671e-17	0.251482	0.0542459	843	116	2.83382e-12	5.44976e-15
TPI1_ENSG00000111669	5.04324e-17	236.68	422.938	843	116	2.91862e-12	5.60206e-15
NA_ENSG00000268166	5.08916e-17	0.849989	1.78629	843	116	2.9452e-12	5.64224e-15
GAS8_ENSG00000141013	5.18308e-17	3.69344	6.50222	843	116	2.99955e-12	5.73538e-15
TMEM252_ENSG00000181778	5.20197e-17	0.0683427	1.28091	843	116	3.01048e-12	5.7453e-15
IGFBPL1_ENSG00000137142	5.24124e-17	0.244943	0	843	116	3.03321e-12	5.77764e-15
ARHGAP39_ENSG00000147799	5.27843e-17	3.25461	0.814683	843	116	3.05473e-12	5.80758e-15
AC093536.1_ENSG00000260668	5.36622e-17	0.302074	0.0935958	843	116	3.10554e-12	5.89198e-15
H1FX_ENSG00000184897	5.37551e-17	71.0795	36.139	843	116	3.11091e-12	5.89198e-15
DHCR7_ENSG00000172893	5.39186e-17	19.9795	6.57824	843	116	3.12038e-12	5.89873e-15
CCDC148_ENSG00000153237	5.42469e-17	0.256016	0.859185	843	116	3.13938e-12	5.92345e-15
PHKA2.AS1_ENSG00000237836	5.46712e-17	0.196806	0.683742	843	116	3.16393e-12	5.95854e-15
AC010970.1_ENSG00000225840	5.68219e-17	6.26893	0	843	116	3.28839e-12	6.1813e-15
AC007318.1_ENSG00000172974	5.72935e-17	6.89267	1.59917	843	116	3.31569e-12	6.22091e-15
SPATA7_ENSG00000042317	5.76422e-17	1.26849	2.06212	843	116	3.33587e-12	6.24706e-15
RHOBTB1_ENSG00000072422	5.8346e-17	3.64707	12.6053	843	116	3.3766e-12	6.31151e-15
FABP7_ENSG00000164434	5.98562e-17	0.0121223	2.23604	843	116	3.464e-12	6.4628e-15
AC068491.2_ENSG00000229118	6.17147e-17	0.0139373	0.359749	843	116	3.57155e-12	6.65105e-15
BX255925.1_ENSG00000260996	6.27397e-17	0.138824	0.41664	843	116	3.63087e-12	6.74895e-15
ZNF546_ENSG00000187187	6.37081e-17	0.604854	1.06761	843	116	3.68691e-12	6.83338e-15
KCNIP2.AS1_ENSG00000226009	6.37608e-17	0.1742	0.408299	843	116	3.68996e-12	6.83338e-15
GGT1_ENSG00000100031	6.48767e-17	3.71656	27.1912	843	116	3.75454e-12	6.94013e-15
SMYD4_ENSG00000186532	6.56675e-17	2.07304	3.08655	843	116	3.80031e-12	7.01176e-15
C9orf153_ENSG00000187753	6.71314e-17	0.0352319	0.110301	843	116	3.88503e-12	7.15487e-15
BRD3_ENSG00000169925	6.76863e-17	5.82597	2.81964	843	116	3.91714e-12	7.20076e-15
ACAD11_ENSG00000240303	6.78889e-17	0.119987	0.409075	843	116	3.92886e-12	7.20905e-15
FAM13A.AS1_ENSG00000248019	6.85109e-17	0.305809	0.738666	843	116	3.96486e-12	7.25613e-15
[truncated: 57,327 more rows]

## Sheet: 6E_CCLE
Supplementary Table 6E. Wilcoxon rank test for TERT promoter mutation against wild type and genes of CCLE cohort
[truncated: 57,861 more rows]
