# Supplementary material for: TERT expression is associated with metastasis from thin primaries, exhausted CD4+ T cells in melanoma and with DNA repair across cancer entities
Source: PLoS One. 2023 Jul 7;18(7):e0281487. doi: 10.1371/journal.pone.0281487 (PMC10328343; doi:10.1371/journal.pone.0281487)
Supplement: S7 Table — Genes associated with TERT expression in each cohort (Gide, Riaz, Van Allen, Hugo, Liu, SKCM, PCAWG, CCLE, single-cell, and Klughammer) and overlap of cohorts (S7A–S7K Table). (XLSX) [file pone.0281487.s008.xlsx]

## Sheet: 7A_Overlap
Supplementary Table 7A. Overlap of genes associated with TERT mRNA (significant spearman correlations (p<0.05))
Position	Gide	Riaz	Van Allen	Hugo	Liu	SKCM	Overlap melanoma cohorts	PCAWG	Overlap bulk RNA-seq	CCLE	Overlap with CCLE	Single Cell	Overlap with CCLE and SingleCell	Klughammer (GBM)	Overlap with GBM (without scRNA)
	4413	8886	2726	4237	4301	6886	17	34336	17	49414	17	12275	15	5079	14	Up or Downregulated	Function
1	VAMP8	SAMD15	NOP56P1	NPIPB3	DTL	DNA2	ALKBH2	PIF1	ALKBH2	ARHGAP19	ALKBH2	HAPLN1	ALKBH2	EYA2		Up	Dioxygenase that repairs alkylated DNA and RNA containing 1-methyladenine and 3-methylcytosine by oxidative demethylation.
2	UNC93B1	DDX27	LMAN2L	PSG1	POLD1	CCDC150	ARHGEF39	TONSL	ARHGEF39	PDCD11	ARHGEF39	SAA1	DNA2	FBXL7		Up	Key enzyme involved in DNA replication and DNA repair in nucleus and mitochondrion
3	CTSC	SPDYE3	RANBP3	RPS3AP25	CHTF18	NUF2	BRIP1	TROAP	BRIP1	FANCA	BRIP1	NGEF	FBXW9	AP002962.1	FBXW9	Up	Substrate-recognition component of the SCF (SKP1-CUL1-F-box protein)-type E3 ubiquitin ligase complex.
4	CYBA	GCN1	ELAVL1	GCLM	CENPM	CENPH	DNA2	FANCA	DNA2	TAF5	DNA2	CYP4X1	KIF14	IL17RB	KIF14	Up	Microtubule motor protein that binds to microtubules with high affinity through each tubulin heterodimer and has an ATPase activity (By similarity). Plays a role in many processes like cell division, cytokinesis and also in cell proliferation and apoptosis
5	ADSL	U2AF2	FAM220A	OR6Y1	CCNF	ESPL1	FBXW9	CDC25C	FBXW9	AC009533.1	FBXW9	TESC	KLHL23	RAVER1	KLHL23	Up	Kelch Like Family Member 23 (no function available)
6	FBP1	GTPBP3	AL359504.1	ZNF33BP1	BEND3	LOC116303	KIF14	CDCA3	KIF14	CXXC1	KIF14	CP	MSH5	CTU1	MSH5	Up	Involved in DNA mismatch repair and meiotic recombination processes.
7	LGALS9	HNRNPA2B1	AL109755.1	OR2AT4	KIFC1	ZNF692	KLHL23	HJURP	KLHL23	PFAS	KLHL23	GPC6	PUS7	SKI	PUS7L	Up	Pseudouridylate synthase that catalyzes pseudouridylation of RNAs (PubMed:28073919, PubMed:29628141, PubMed:30778726). Acts as a regulator of protein synthesis in embryonic stem cells by mediating pseudouridylation of RNA fragments derived from tRNAs (tRFs):
8	TNIP1	LRWD1	PNCK	ZNF121	E2F1	TROAP	MSH5	AURKB	MSH5	DDX12P	MSH5	VIT	SMARCA4	CCND2	SMARCA4	Up	Involved in transcriptional activation and repression of selected genes by chromatin remodeling (alteration of DNA-nucleosome topology). Component of SWI/SNF chromatin remodeling complexes
9	GMFG	RAVER1	XXYLT1	IFT172	ZNF496	C2ORF48	PUS7	CHTF18	PUS7	CDT1	PUS7	REM1	SMG5	TTYH1		Up	Plays a role in nonsense-mediated mRNA decay.
10	SELPLG	HMGA1P8	SRSF1	AL449212.1	HMGN2P5	TRIP13	SMARCA4	MYBL2	SMARCA4	SLC25A19	SMARCA4	C2orf82	STIL	AK4	STIL	Up	Immediate-early gene. Plays an important role in embryonic development as well as in cellular growth and proliferation; its long-term silencing affects cell survival and cell cycle distribution as well as decreases CDK1 activity correlated with reduced phosphorylation of CDK1
11	MX1	CHAF1B	ATP6V1B1	RPL35AP26	GINS4	FANCH	SMG5	KIF18B	SMG5	SNRPA	SMG5	CD163L1	TMEM201	DAG1	TMEM201	Up	involved in nuclear movement during fibroblast polarization and migration.
12	ARHGDIB	STPG1	TRAP1	AC024558.1	KLHL17	GCUD2	STIL	SKA3	STIL	NOP56	STIL	TNFRSF11B	TRAIP	SLC1A3	TRAIP	Up	E3 ubiquitin ligase required to protect genome stability in response to replication stress
13	SAMD9L	TIGD4	L1TD1	CCDC12	FANCA	MSH5	TMEM201	RECQL4	TMEM201	POLD1	TMEM201	AKR1C3	TTK	ZNF284	TTK	Up	Phosphorylates proteins on serine, threonine, and tyrosine (PubMed:18243099, PubMed:29162720). Probably associated with cell proliferation
14	SYTL3	TIPIN	ATP4A	GALR1	SPC24	CHTF18	TRAIP	TEDC2	TRAIP	E2F2	TRAIP	HID1	UCKL1	TLK1	UCKL1	Up	May contribute to UTP accumulation needed for blast transformation and proliferation.
15	LY96	ZC3HC1	TMEM186	AC067752.1	POU3F2	BRRN1	TTK	EZH2	TTK	MDN1	TTK	KLRC2	XRCC2	ZNF787	XRCC2	Up	Involved in the homologous recombination repair (HRR) pathway of double-stranded
16	EIF3L	HCFC1	APC2	OR9H1P	MYBL2	KIFC1	UCKL1	WDR62	UCKL1	PPRC1	UCKL1	EDIL3		STRN4	ARHGEF39 (not on scRNA)	Up	DNA-dependent ATPase and 5' to 3' DNA helicase required for the maintenance of chromosomal stability
17	RILPL2	MYBBP1A	HOXA6	RAD1	DDX12P	LOC88475	XRCC2	PKMYT1	XRCC2	POLE	XRCC2	CAMP		VN1R1	BRIP1 (not in scRNA)	Down	Rho Guanine Nucleotide Exchange Factor 3
18	CLCN4	BUB3	ASS1	PPIAP70	SAPCD2	SNHG3		FBXL5		AC027097.1		PTGS2		FZD8
19	HFM1	STRN4	PIANP	LCLAT1	RCC1	LMNB1		POC1A		DAZAP1		RYR2		IRF2BP1
20	OAS2	SGTA	NDUFB5P1	AC087359.1	HIST1H1C	UBE2T		PLK1		DDX51		ITGB4		FBXO17
21	SQOR	PARP1	KLHL8	AL353625.1	TRIM28	KIAA0101		ESPL1		ORC1		CACNA2D4		ALDH7A1
22	CHI3L2	MTA1	MLLT1	AL954705.1	CROCC	FAM72B		CDC20		NASP		CHGB		P2RY1
23	IMPDH2	LRRC45	FDX2	AC073410.1	TIMELESS	TICRR		CDCA8		NSMCE4A		AQP1		EDNRB
24	DDX60	EIF3B	SELENOP	AC021087.2	DDX51	LOC115990		KIFC1		SAPCD1		GABRE		MLC1
25	SERPINA1	RFC2	AC113385.3	ANKRD36	ORC1	LOC115720		CDC45		HNRNPA1		SPTSSB		SCAF1
26	FMNL1	SNRPA	RSPH9	UBE3D	TACC3	LIN9		TRAIP		MSH5		MUC5B		COL28A1
27	CST3	KRI1	EME1	GPR137C	KIF22	EME1		FANCD2		PRIM1		ARHGAP29		ZNF865
28	THOC5	DDX23	KCNMB2	AC003002.2	AURKB	TACC3		POLQ		SAFB		TFAP2B		MZF1.AS1
29	CSF2RB	WASH8P	OR2H5P	RPL31P52	CDCA8	FBXO43		UBE2C		BLM		COLEC12		ZNF444P1
30	ALDH3B1	DBF4B	TMEM262	AC087481.2	ASF1B	KLHL17		ORC1		DDX11		LRTM2		ELP4
31	NCF1C	ABCB8	VAX2	ZCCHC7	HIST2H2AA3	NEK2		IQGAP3		FAM72D		LIFR		DMPK
32	RPS6KA1	DCLRE1A	TRMT61A	PHKA2	GTPBP3	C21ORF58		CDCA5		KLHDC4		FAM20C		ZNF574
33	TNFRSF1B	UTP20	RSAD1	RPEP4	RABEP2	BUB1B		BCL2L12		FAM72A		AQP3		PLSCR4
34	TCIRG1	XAB2	FIBP	RPL5P34	ABHD17AP3	SPC24		C17orf53		DNMT1		PAGE2		BCKDHB
35	IFIH1	ATAD5	GMEB2	IRAK1BP1	ESPL1	MYBL2		RAD54L		SRSF2		RGS5		CYP7B1
36	LCP1	CCNF	CRAMP1	RPL7L1P1	KIF18B	CDCA7		SGO1		CDC25A		C6orf141		ZBTB45
37	OASL	FBXL19	LSM7	AC007688.1	SRSF2	SNHG1		LMNB1		NOLC1		ABCA8		NR2E1
38	SLC31A2	WDR62	POLR1A	L3MBTL1	WDR62	GINS1		EME1		S100A11		SLC38A1		RP11.138P22.1
39	TMEM241	ZNF672	UBE2SP2	AMD1P4	POC1A	POLE2		MTFR2		SF3A2		COL8A1		XRCC1
40	HCK	BRAT1	LONP1	NDUFAF8	TMEM201	CDC25C		DPH2		CHAF1A		NRG1		RP11.15N24.4
41	TMEM273	PTBP1	SLC22A13	RPL7P49	GMEB1	LOC101060339		E2F2		MSH5.SAPCD1		SRPX2		ABI2
42	APOBR	GRAMD1A	TACC2	VENTXP4	PUS1	OIP5		ORC6		PUS1		GPR37		ABCD3
43	VSIR	AURKB	TIMM13	AL356585.1	ZNF205	DAZAP1		CDC25A		SF1		GRIA2		ZNF880
44	LRRK2	DHX37	C20orf27	CEBPZOS	KLHL25	KIF14		GTSE1		GTPBP3		GLT8D2		CSPG5
45	ALOX5AP	CHERP	TLE6	DNAJB7	RRM2	TRAIP		SPC24		MCM2		COL3A1		RAB5A
46	IL32	NOC2L	KBTBD7	CACNB2	C1orf159	SNHG12		OIP5		MCM3		FBLN5		CTD.2619J13.17
47	UNC13D	LRRC46	MIPEPP3	AC007283.2	MCM7	FLJ20011		TICRR		LBR		GAP43		PAICS
48	FERMT3	RNF157	DHPS	CCT4	CXXC1	BLM		XRCC2		TWNK		EGFLAM		MT1M
49	EPSTI1	LYPLA2	POFUT1	EIF3FP1	NOC2L	CCDC138		CDT1		ZCCHC3		LOC339535		FIZ1
50	STOM	AC073585.1	ACOT8	FAHD2A	HIST1H2AD	KIF20A		WDR4		SFXN4		DKK3		ZNF816
51	RHOF	RBL1	CR545473.1	AF254983.2	PI4KAP2	HMGB2		KIF2C		ILF3		MYCN		PRPF31
52	IFI27	PRMT1	PRRT1	AL020997.1	HIST1H2BN	KIF18B		NCAPH		MCM5		MYO7A		U2AF2
53	TOR4A	NONO	AC010522.1	AP002512.3	HIST1H3D	LOC96185		MCM10		CAD		ABCA6		SSBP2
54	XPNPEP3	MAP2K7	ILF3	ZNF439	IQGAP3	WHSC1		CCNB1		CDC7		TF		HEY1
55	GLRX	KCTD13	BCAT2	MARK2P8	NSD2	DDX12P		KIF15		CHERP		TSPAN13		FOXO3
56	SYNGR2	MEPCE	SPC24	MTND5P30	MCM3	TCERG1		WDFY3.AS2		RND3		CNTN5		SLC6A11
57	SYK	FBXO5	GINS1	FERP1	HIST3H2A	KIF11		TRIP13		KDM2B		CNTN3		CTD.2292M16.8
58	KIF24	UBTF	TMEM183A	YIPF4	ATAD3A	RFC3		BORA		CD63		CHI3L2		LRRC58
59	VAMP5	TMED8	SELENOV	AC139256.1	BAG6	SASS6		CEP72		HNRNPD		ABI3BP		SNX5
60	N4BP2L1	CCNE2	GGT4P	NPIPA9	WDR90	EXO1		EXO1		ING5		ITGA1		RPL13AP2
61	FUT7	ZNF786	HOXA4	PMCHL1	CDC20	SRSF2		AC091057.1		PARP1		FMOD		NADK2
62	IRF5	MCM8	NRF1	PSG2	SKIV2L	RAD54L		BUB1B		ESPL1		FST		PPP5C
63	PTPN22	AGK	MORC2	SPDYE21P	SSRP1	CDK1		POLE		KNTC1		GPC4		CTD.2331H12.5
64	CTSS	DAZAP1	EID2B	OR52K1	EXTL2	TTK		GINS1		RBM14		LPCAT1		ZNF521
65	TRAV12.2	TRIM11	BTBD2	PSG10P	PRR3	MGC20372		DSCC1		SFPQ		MST4		ALDH9A1
66	RELB	CSNK1G2	NUDT2	RPS24P12	HIST1H2AG	LOC100132287		MCM7		S100A13		TREM1		BMP7
67	MID1IP1	KRR1	SPIRE2	SMIM8	PPIH	C16ORF59		RRM2		POLG2		SFRP1		GMEB2
68	ARAP2	MCM2	ELOCP28	CCDC30	CDK5RAP3	CDCA5		CENPA		TBC1D2		PAGE2B		SAE1
69	OAS1	ATXN7L3	ENOPH1	AL590426.1	KIF15	NDC80		TPX2		DPH2		PDK4		SOX21
70	BET1L	BCL2L12	AC020629.1	CCNI	SOX12	MND1		SKA1		ATP6V0E1		FAM20A		AP000679.2
71	VNN2	VPS33A	PTRH2	PSMD10P2	CDT1	AGAP4		ZWINT		ADAT2		PHKA1		DCTN4
72	GIMAP4	NEURL4	SMPD4	AL356534.1	TRAIP	PRO1779		CDCA7		DDX55		PIEZO2		SIPA1L3
73	TAPBPL	PSMC5	PDCL3P4	TFDP2	TNFRSF13C	SAK		E2F1		PRR3		FNDC4		PAX6
74	VAV1	PLA2G12AP1	CNIH2	FER1L5	DVL1	ZWINT		NUF2		RRP1B		NALCN.AS1		TMEM230
75	CD74	CDT1	AC064850.1	LSP1P4	PBX2	ALKBH2		BLM		PPAN		LOX		CNOT4
76	RALGDS	GTPBP4	EID2	NUP155	TBL3	CCNA2		NEK2		TNFRSF12A		TGM2		PITPNC1
77	LAPTM5	NOL11	NT5C3B	AC064850.1	CLBA1	TCF3		CCNF		MCM10		KCNK5		ZNF100
78	SRGN	SF3A2	KCTD14	AC015813.2	CDCA4	RTKN2		CCNA2		CDCA7		LST1		SUB1
79	ITGB2	REXO1	RAB11FIP3	NPIPB4	TEDC1	LOC91431		AURKA		HASPIN		ERV3.1		TNKS
80	TRANK1	AC069288.1	AC211469.2	ARL4AP4	RING1	CENPA		UBE2S		FAM129B		PPP1R1B		NCAN
81	ATF5	DAP3P2	HOXA5	DBIL5P2	ABT1	KIF15		HELLS		KRI1		BRD9		GATAD2A
82	SECTM1	HEATR6	TRPT1	MPV17L	TEDC2	KIF2C		SLC26A6		RAD54L		MAGEC2		FAM64A
83	WDR35	RBM12	AC004980.1	SHOX	RCC2	AGAP6		POLD1		DHODH		TGFA		GNAS.AS1
84	C2	ATP13A1	NDUFB6	C1orf146	HIST1H4C	SPC25		UCK2		HCFC1		GALNT5		PXMP4
85	APBB1IP	CSNK1D	HBQ1	AL356235.1	TELO2	SAPCD2		POLE2		MCM4		CADM1		ZNF444
86	RAC2	HEATR1	EEF2KMT	RPL7L1P10	CAD	LINC00115		MELK		NOP14		CDO1		CTD.2528L19.6
87	SPI1	MVB12A	RPL21P75	AC090013.1	CSNK1E	KIF22		BIRC5		ATAD5		PCDHB7		ZNF835
88	PTAFR	DHPS	OACYLP	TPRKBP2	TK1	BRIX1		MXD3		MCM6		SH2D4A		DHODH
89	PTPN6	TTI1	B4GAT1	OR5A1	ARHGEF2	SPRYD3		BUB1		RBMX		KLRC4		SDC3
90	CD4	URB2	PPAN	PBOV1	ZWINT	DTL		UBE2T		RIOK1		COL6A2		RP11.404G16.2
91	B2M	LIN52	DUTP1	BMS1P22	MED20	CDC45		CDC6		SMC3		ADAMTS5		MCC
92	NUP35	TMPO	HDHD5	OR7E94P	RFC5	POLQ		ASF1B		SART3		FASTKD3		SUCLG2
93	C1QA	ISG20L2	PABPC1P4	AL365503.1	RRP9	SNHG3.RCC1		RAD51		CPSF6		NET1		SEPT11
94	CXorf21	CDC25B	CAST	TM4SF19.TCTEX1D2	CARHSP1	RFC4		TTK		MCM7		LOXL2		ZNF606
95	SASH3	CEP41	MCM7	ARHGAP29	STRIP1	CHAF1A		PBK		SRSF1		DPYSL3		MZF1
96	FEN1P1	PELP1	THOP1	ENPP1	PRMT6	AUF1		CENPK		FAM72B		DNAH9		ARHGAP6
97	AC008446.1	ALKBH4	ZNF385C	MRPL30	GTSE1	RAD51AP1		CENPW		URB2		COL1A2		ELOVL2
98	DOK2	C10orf88	BYSL	BRD9	GPANK1	RAGNUM		MKI67		EPB41		ST6GALNAC5		HNRNPA0
99	ACSL4	DKC1	RBMX	EEF2K	C2orf48	PIF1		HMMR		POU2F1		ACADL		RP11.696D21.2
100	STX11	ZMYM3	AL096829.1	HSPE1P26	DTYMK	CCNB2		SKP2		SNHG1		FHL1		WBSCR28
101	TRAV8.2	RFX1	CTAGE3P	AC243654.2	HIST2H2AB	HJURP		HMGA1		ATXN7L2		KLRC3		GSK3A
102	ARHGEF40	P2RY11	AES	CFAP54	H2AFX	DLGAP5		CDKN3		PASK		PCDHB10		HNRNPUL1
103	CASS4	ZNF282	SLC29A2	LIPT1	TYMS	POLD1		FAM72D		PRKDC		LARP6		RP11.468E2.1
104	CCDC138	ZNF574	NIPSNAP1	SHOX2	ARHGEF39	TAF5		CCNB2		TMCO6		SNED1		NUP35
105	TNFSF10	RNPS1	MBD3L3	RALA	PXMP2	FLS353		SPC25		AC104695.2		TRHDE.AS1		MMP2
106	INPP5D	ANP32E	SNRNP200	SLC24A2	NMRAL1	CLASRP		TACC3		EZH2		CDR2L		TRIM28
107	CCR5	GIT1	HMGB1P20	ABHD17AP1	NASP	SPAG5		FBXL6		MDC1		HS6ST2		RP11.883G14.1
108	PCED1B	SETD1A	BANF1	UNGP1	RHOT2	FANCI		CENPM		RHOC		BDKRB2		BLM
109	GIMAP1	ABCB9	CYP26C1	AC083923.1	GEMIN7	CDCA8		CREBL2		LAPTM4A		THRB		ZNF134
110	CNGB1	GIGYF1	ZNF343	CDH18	KIF2C	HAUS5		PDSS1		LIG1		PPIC		KIAA0355
111	SAMD9	TUBG1	AL353662.2	RICTOR	SPC25	RNF207		RFC3		DHX37		PDGFA		NR3C1
112	COL20A1	BPNT1	KRT18P18	TMEM236	KHNYN	C1ORF112		C21orf58		HNRNPU		PAGE5		HSPBP1
113	RARRES3	NOM1	ALG1L10P	MFSD13B	ZBTB12	FAM72A		HASPIN		DNA2		CRIM1		TOMM40
114	POLRMT	PHF6	H2AFJ	PRMT1P1	TONSL	NCAPG		PDCD2L		INCENP		RAP1GAP2		TMEM65
115	SULT1A1	SF3B3	FUBP1	DYDC1	HIST1H2BD	RPIA		MND1		MIR17HG		SOD3		CNOT3
116	HCLS1	CPSF6	POMGNT2	THUMPD2	DAXX	ZNF519		NOP56		ANP32A		SSUH2		LINC00665
117	CARD16	PCNA	VPS72	PSG6	MSTO1	AURKB		LIG1		DENND4B		SLC1A3		CLPTM1
118	SRP14P2	KHSRP	CLK2	BPIFB9P	PGP	CCNB1		DLGAP5		POLR1B		NRCAM		ZNF155
119	NOP56	KIF2C	KDM4D	CDCA7L	POLRMT	MELK		RCC1		UBTF		ADORA2B		EMILIN3
120	TRIP13	EFTUD2	AC108059.1	SLC2A14	CNPY3	IQGAP3		NA		RNF138		ICOSLG		MTRNR2L12
121	TOMM22	MYBL2	RAD51AP2	GJD4	CROCCP2	MIS18A		FOXM1		TCERG1		ZNF521		MED25
122	B4GALT6	DVL2	TRIM27	MYLK3	SNRPB	MCM7		STIL		PA2G4		PCDHB6		FLT3
123	SLC6A18	SUV39H2	CASKIN1	OR4K17	ZBTB9	LOC94594		NA		TEDC2		STEAP3		RP11.344P13.6
124	NFKBIA	TARS2	SLC25A41	CFAP44	HIST1H4H	FICD		TOP2A		SUMF1		ITGA5		KCTD15
125	TWNK	TAF6	TTI1	AC106800.2	TSEN54	XRCC2		NCAPG		ME2		CLPTM1L		CTD.2083E4.4
126	ARHGEF3	ELP3	FEN1P1	AACSP1	MRPL55	LOC100129637		DDIAS		AC027097.2		STMN3		MNS1
127	RBM47	POLR1B	HIST1H4C	ZNF440	RNASEH2A	HNRNPA2B1		KIF4A		TIMELESS		HOTAIR		OLFM2
128	SAMHD1	KIF18B	AC022296.2	C10orf82	NIPSNAP1	CCDC18		TTLL4		CTRL		PCOLCE2		DLX2.AS1
129	CYBB	ANKRD26	Z97634.1	OR10G3	RBM15	UBE2C		CENPI		VRK1		NFASC		ZNF43
130	CFLAR	FTSJ3	DNMT3A	LDHAL6CP	HIST3H2BB	DFFB		E2F8		CEP85		PCSK1		GBAS
131	LY75.CD302	TLK2	VPS37D	MTAP	PCNA	LOC65669		RNASEH2A		PPAT		HRASLS2		ATP5SL
132	CASP10	DOT1L	ELOF1	FDX1	CDK10	ZWILCH		XRCC3		EXOSC5		ERRFI1		ZNF416
133	AC005261.4	FASTKD5	HSPBP1	GON4L	REXO1	DDX39B		SLC5A6		TFAP4		VCX		RP11.375N15.2
134	SLC25A17	CHST12	KRI1	BNIP3P37	CDC45	GABARAPL1		AUNIP		RPIA		RPS28		ARSG
135	CD300C	DPH2	SUDS3	SLC25A39P1	HIST1H2BK	NEIL3		MITF		MIR600HG		ABCC4		PAK4
136	SOD2	NCDN	OTUD1	USF3	NPHP4	SKA1		CDK1		POLA1		MRPL36		MEOX2
137	TRAJ49	RBM10	TRA2B	SLC36A3	DHX37	MGC14226		TIMELESS		SRSF10		CSF3R		PBX1
138	IL2RB	ARHGEF10	C20orf204	PRELID2	PNKP	RTS		SETD3		HRCT1		DOK5		TCF4
139	APOC2	IQCE	CDKN1B	SHISA9	MARCKSL1	ATG13		UFSP2		ZBED4		DOCK4		DNMT1
140	IFI6	WRAP53	AC005020.1	CACNG8	RXRB	SPDL1		ARHGEF39		POLRMT		EXOC3		RP11.93K22.13
141	MNDA	RIOX1	HOXD9	PARD6B	EEF1AKMT2	CENPJ		TMEM97		PAICS		SLIT2		RPS5
142	SP100	CLSPN	MORN4	AC074290.1	PLK4	FAM216A		CNOT9		MCM3AP.AS1		NAA11		TNN
143	BIN2	ESPL1	SSRP1	HNRNPA1P68	PKD1P6	PUS1		CCNE1		WDR74		MIR100HG		ZNF547
144	TMEM71	UTP3	LIX1L	TPTE2P2	RRNAD1	SMPD1		ARHGAP11A		SRSF7		PLA2R1		EPN1
145	UCP2	HNRNPM	PRAF2	PPIAP41	GTF3C1	EZH2		KIF14		ANXA2P2		TMEM255B		CDH4
146	FAM171A2	HAUS5	ZNF771	LRPPRC	TTLL12	ERCC6L		ARHGAP24		NAT10		SLCO4A1		RP5.1024C24.1
147	HLA.DOA	ZNF687	PRPSAP1	CEP95	CLK2	CYP2D7P2		ESCO2		ZBTB39		ALDH1A3		ZNF530
148	AIF1	TYW1	YDJC	PNISR	CCNL2	LOC642846		RAD51AP1		AC010761.2		EFNA5		CHERP
149	AKNA	NELFA	DLX1	CR769776.1	MFSD10	TOP2A		FRAT2		E2F8		TMEM158		CNGA3
150	CYTH4	FARSA	STRADA	BNIP3P29	GORASP1	LOC86997		CENPH		MND1		NDUFS6		AC011239.1
151	SNX20	PRPF31	AP3D1	AC073869.1	WDR76	WDR27		NOTUM		SSRP1		PDLIM4		MED20
152	OAS3	GRWD1	PRR13P3	C2orf80	TROAP	ORC1		FANCI		IQCB1		GJA5		RALBP1
153	RFTN1	ALYREF	SLC35E2B	DROSHA	HIST1H2AI	MNS1		DNA2		TADA1		LPL		RP11.342K6.1
154	CCDC88B	TONSL	NKAIN1	AC069282.1	GRWD1	POLG2		BEND3		IGFBP6		TBC1D4		RP11.583F2.5
155	TYROBP	CCAR2	GGT7	FO393400.1	NCAPH	ORC6		SUV39H1		SNRPD1		HECW2		POU3F2
156	C1QC	DHX9	FGF14	AC006509.1	MED26	ATAD5		GRK6		SAFB2		C1QTNF3		COG8
157	PARD6G	GSK3A	NXT1	PRKD3	PIF1	BIRC5		NOP2		PDSS1		ELMO1		OGG1
158	IL10RA	CCDC137	DCAF7	AP000919.1	LRWD1	GNS		PUS1		INTS9		MAOB		RP13.467H17.1
159	LYN	ZNF598	KIF22	PAIP1	CYTH2	PARPBP		CCDC138		ANXA2		DHRS3		SEMA6D
160	TFEB	AKAP8	PSPN	OR1C1	PFAS	FLJ21434		NEIL3		DCAF15		GLIS3		JAK1
161	LRRC25	ILF3	CHST5	AL645924.2	HMGB2	LOC220476		PARPBP		ANAPC5		ANKH		AR
162	NOD2	AGPAT5	SCAP	MOGAT3	CUL9	HNRNPA3		H2AFX		TMPO		RAMP1		NAT14
163	FGD1	NACC1	TMEM231P1	CCDC88A	PHF13	PPIH		DDX12P		CDCA5		HKDC1		ST6GAL2
164	CDKN2A	SDAD1	ENDOV	SPP2	POLE	C4ORF46		NA		WDR4		CHRDL1		DESI2
165	ZNF438	CHEK1	HTR3E	KCNH6	PEX14	LOC150776		UBE2SP2		CHD7		RPS21		PTBP1
166	PHF14	CENPI	ATXN7L3B	AC092798.1	HIST2H3C	FANCD2		PRR7		EDC4		EVI2A		ZNF304
167	TMEM176A	NEMF	RTBDN	NDUFAF7	BRAT1	LOC643556		CHEK2		LMNB1		TFF2		AC012314.8
168	IFITM1	UBIAD1	AMER1	Z98752.2	GPATCH3	MAD2L1		KIF20A		DUS3L		LTBP1		ABCD2
169	C1QB	CEP131	SSR2	UBE2V1P1	TATDN2	DSCC1		SRPK1		IL1R1		UNC80		RFC3
170	TRAV16	MCM10	COA1	MMD	CIT	ATXN7L2		PSRC1		MTF2		GABRA2		TMEM183A
171	MAP3K5	BRIP1	CHCHD4	RPL23AP58	DNAJC11	FBXL5		ERCC6L		NPC2		LHX1		ERCC2
172	ADGRE5	COIL	TRMT1	NOP58	PRC1	HNRNPDL		KIF11		PRPF38A		BRIX1		MT.TW
173	CD82	SH3GL1P1	DAZAP2P1	LAGE3P1	BIRC5	DUSP12		MAD2L1		MYOF		RGAG4		CDKN2C
174	CORO1A	TPR	POMZP3	SEM1	LMNB2	C10ORF2		CEP55		GPC1		C16orf45		ZNF180
175	LRP6	AC097374.2	PPCS	ATP1B4	EIF3CL	CDC20		FAM83D		ZNF589		MGST1		SEMA3E
176	MSH5	RBM12B	RPL21P110	RNA5SP301	POLD3	SGOL1		RANBP1		HELLS		TFAP2C		RP11.884K10.7
177	RCCD1	SMARCD2	CLDN3	AC244258.1	RAD54L	PKMYT1		SAC3D1		TICRR		PXDN		SATB2
178	PARVG	FAM72B	KEAP1	LRRC58	ATAD3B	MKI67		FANCB		SLC29A1		MTRR		SNRPA
179	FCN1	KIF4B	DGKG	OR10H5	KIAA2013	BM037		NDC1		CD151		CHRNA6		CTD.2616J11.2
180	CAPZB	MCM7	FAM189B	GPR141BP	KIF11	PLK1		CHAF1A		ZC3H18		KDELC1		DSEL
181	MAFB	DHX30	ANGEL1	BRDT	ALKBH2	RPS21		MYO9A		MYBBP1A		GLRX		PLCG1
182	SLFN13	MKI67	TAF3	TMEM212	AGRN	LOC101926912		CAD		TUT4		MEOX2		PINLYP
183	POLR1E	CSTF2	RNASEH2A	AC108693.1	PPP4C	PABPC1L		PLK4		ARID1A		GNG11		ECSIT
184	ESR1	BRCA1	AC133552.2	HACE1	VPS37B	LOC197336		ASPM		PELP1		FCGR2C		VPS37B
185	SIGIRR	CBX4	NCOA6	AC021171.1	NDOR1	E2F8		WDR77		BRCA1		AFAP1		SLC4A9
186	IL2RG	NCAPG2	L3HYPDH	E2F3P2	TRIM73	CENPU		DHX34		FANCD2		PCDHB2		IFNE
187	WAS	FBXO46	FAM89B	DCDC1	QTRT1	LOC399815		ATAD5		ANP32E		CDH2		ZFP14
188	ARHGAP25	PPP5C	NRBF2	CDC14C	RUVBL1	SNRPD1		PCLAF		KHSRP		RAPGEF4		ACTG1P9
189	SLAMF8	SUPT16H	ZNF3	EPPIN	MRTO4	GTPBP3		ATAD3B		PINX1		TNF		OSBPL6
190	TNIP3	ZNF213	NBEA	TMPRSS11BNL	HIST1H2BJ	THUMPD2		ECE2		ARF4		FOXC1		LLNLR.307A6.1
191	JAML	AVL9	KHDRBS1	ZIK1P1	PMF1.BGLAP	RBMX		POLA2		DKC1		ITGA10		SNRK
192	TLR2	ACTG1P20	LIMA1	MYCBPAP	ESS2	MZF1		DEPDC1B		METTL3		APP		CD3EAP
193	NCF2	NUDT17	SPDYE12P	OR11A1	CENPF	CCNF		SNHG25		RRAS		C5orf58		RP11.194N12.2
194	TNFSF13	AC093512.2	AC009336.2	MTRF1L	C21orf58	DKFZp434A1010		PCNA		PRSS23		NRN1		ZNF784
195	RUFY4	KIAA0753	CTNNBL1	AL589743.3	ANKS3	CPSF6		NDC80		ZNF37BP		MSANTD4		ZNF160
196	RSAD2	TRIM28	SYBU	OR2A3P	POGK	BUB3		ADCK5		RBFA		QTRT1		ZNF585B
197	CLEC7A	AHCTF1	HORMAD1	VDAC1P8	HMGB1P6	MDM4		FEN1		ARRB2		SPARCL1		ZNF626
198	NF1	LMNB2	CELF1	CEACAMP5	MBD1	MIR17HG		NA		NCAPH		FAM171A1		SNX3
199	HLA.DPA1	CCDC130	SV2A	AC124283.4	TBC1D22B	SRSF3		DEPDC1		THOP1		ITIH6		ZNF419
200	PTPRCAP	STMN1	NDUFA11	MSX1	PKMYT1	C6orf46		REEP5		AL450384.2		MAP1B		MTCO3P12
201	SLA	NCOA5	CES1P1	LPCAT1	CCDC150	LOC55563		SPAG5		PPP2R3A		SDK1		MAPK1IP1L
202	PRF1	ACTR6	ZNF337	POLR2KP1	U2AF2	CDKN1A		DDX39A		AP001453.2		DNALI1		IL12A
203	CTSH	CDC123	MRPS36P4	CLPTM1L	PUSL1	C6orf26		PDE7B		AC021188.1		LGALSL		RP11.20B24.6
204	ITM2B	CTBP2	CHD6	DDX10	E2F2	CDCA3		ATAD3A		EAF2		DND1		MT.TE
205	TRIM22	PLK1	ETV1	EEF1A1P19	GNL1	SRSF7		PRC1		SNHG3		TSPAN11		ZNF260
206	OSTCP8	WIZ	LSM3P2	SYNJ2	RECQL4	TMEM9B		WRAP73		MARS2		FAM108C1		ZNF675
207	MAP3K8	SLC12A9	NEK4	HTR5BP	LETM1	FLJ10517		SRSF7		TRABD		B3GNT7		KLHDC8A
208	ABI3	METTL2B	FGF16	SPATA21	SPNS1	AGAP8		NA		NTN4		TIPARP		PHF10
209	XAF1	IDH3A	HOXC12	NF1P4	HIST1H2BC	CTRL		CPSF1		ANAPC1		JHDM1D		ZNF148
210	AC073869.2	TRAF4	MAST1	VN1R54P	POLR1C	DOT1L		CKS2		AC011511.4		SERGEF		DYX1C1.CCPG1
211	OSTF1	SMG8	METTL26	PCDH1	KLHL42	CHTOP		MCM2		TPM1		NDFIP2		SSFA2
212	IFI30	MGST1	SFR1	OLA1	GINS1	LOC641740		NUSAP1		DTL		TTR		MIR6723
213	CSF1R	RUVBL2	DHX15	KIAA1147	TET3	NSMCE4A		C1orf159		DDX28		TRIL		ZNF814
214	TRIM14	SRRT	NFS1	AL929601.4	EMC1	ARHGAP11A		KNL1		CTCF		TRPV4		TP73.AS1
215	MYO1F	DCAF7	ZNF473	MLF1	SIRT7	ZBTB4		RFC4		UBE3D		ADCY2		MAP3K1
216	DGKI	HEXIM2	SPDYE5	TIMM29	EGFL8	LMNB2		E2F7		HDAC11		KIAA1217		EFCAB7
217	FNBP1L	TMEM199	DNAJB5	UBA52P6	LYPD1	NOP58		DTL		CHEK2		SMAGP		AP3B1
218	BTK	HGS	NCOA5	ADO	HIST1H2AC	UCKL1		TMPO		CDC45		ATG16L1		SP2
219	DOCK2	FCF1	ANAPC1	AC024589.2	GPC2	GSG2		TK1		DOT1L		MMP16		ASTN1
220	TYMP	PRPF6	PRMT1	RBMY2FP	ZNF771	TIPIN		KMT5C		NUP160		SLC20A1		ZNF772
221	DDX60L	CBLL1	RPS6P25	MSRB3	HAUS8	PNN		EMCN		FARSA		WISP3		PDZD2
222	PLEK	TOPBP1	SLC39A3	AC008267.1	CDCA3	MRGBP		AFF1		NCL		UBA52		CACTIN
223	MTBP	STIL	BOLA2P2	PTPN2P1	HIST2H2BE	CCNB1IP1		EDA2R		GEMIN4		SYNM		PIRT
224	ADPRH	PLAGL2	EDC3	CCNL1	CTBP2P8	ABCA11P		HERC3		PAXIP1		S100P		MPPED2
225	ALDH1A1	ZWINT	POLR3K	KCNV2	HMGA2	ESCO2		CENPF		LMNA		PDIA5		NXPH3
226	VNN1	ABRAXAS2	RHBDL1	PABPC1P3	FKBPL	GINS4		AC012073.1		NA		RPS25		NHSL1
227	SOWAHD	TWNK	GDAP1	Z93929.1	IRF2BP1	LOC116359		MYB		ATXN2L		EYA4		AFAP1L1
228	SP110	SUZ12	DOHH	AC090099.1	ARHGAP4	CENPK		SNHG17		AAAS		TBC1D8		PPP5D1
229	SH3BGRL	TRIP13	MTMR4	HNRNPA1P54	GET4	LY6G5B		TBC1D19		RBM10		ERCC5		LINC00298
230	EMB	MTERF1	SALL4P1	RPL7P15	GTPBP2	GAS5		ZBTB4		XRCC2		POTEF		RAVER2
231	TAGAP	DNAJC11	NANP	NIFK	XRCC3	CENPL		HNRNPAB		FHL2		WNT5A		ARNTL
232	SAMSN1	USP1	AC004865.1	OR7C1	CTPS1	GINS2		F8		SMARCC1		FOXP1		ZNF599
233	CSNK1E	ZKSCAN2	HOXA3	LYPD4	MSH5	LOC648273		CAVIN2		HNRNPL		VAMP5		CD320
234	TRAF4	CHTF18	CYCSP40	HESX1	KIF20A	CEP55		ELFN1.AS1		PWP2		ETS2		UBLCP1
235	PPM1M	SRSF1	ACSS1	IGF2BP2	TIMM44	SNRPE		KPNA2		RBM15		MGP		MRPS27
236	CD53	UBR7	KIF18B	MAP1LC3B2	TGIF2	ARHGEF39		KIF23		SNRNP40		RPS15		HMX1
237	SPOCK2	RAD54L	FRS3	AL359922.1	PCED1A	PRC1		RCAN2		NA		IGFBP2		ZNF181
238	SERPINB1	INPP5A	RPL39P26	NPIPB14P	DIRAS3	NOLC1		C1orf112		XPO5		ACSS2		NEK4
239	CD84	RRP12	FANCA	OR2AG1	CDK11B	LOC100506168		RAD18		DDX39A		LOC100507377		TRIM9
240	NCKAP1L	GTF2F1	PWWP3A	SLC25A5P1	CCDC134	FLJ13936		PRR11		SDC4		LPIN2		ZNF320
241	FGD2	NDC1	HOXD13	VEPH1	NTHL1	LOC100133331		KL		AGPAT5		ECSIT		RP11.589C21.6
242	ARHGAP45	ELAVL1	MYBPH	TTTY25P	VARS	DNMT1		PLCL1		CSK		LRP5		ZNF580
243	SOCS1	TPX2	NAA40	AL355877.2	UBE2S	LOC116044		CTSO		MIR22HG		LRP4		RP11.218C14.8
244	ZMYND15	APBA3	PYROXD1	HPS3	BYSL	WASH5P		DQX1		MUTYH		RPL36		RPA1
245	TEX10	TNRC6C	HIST1H4B	LRP5L	TPX2	ARHGAP11B		SNRK		RBBP4		ASTN1		GAS5.AS1
246	MLKL	GPS1	ZNF444	TEPSIN	EHMT2	DCLRE1B		CD59		TTF2		LOC100505918		CDC5L
247	DGLUCY	FAAP100	GALNT15	AL022394.1	TSFM	LOC196753		CKAP2L		THOC1		DHPS		AC074212.5
248	METTL7A	KIF11	C12orf43	PFN1P3	CRYBB2P1	KIAA0513		FLAD1		POLR2D		ZEB1		KHSRP
249	SLC43A2	DTL	SAAL1	AC022415.1	NAT14	KIF24		MINDY2		FBL		RPL18A		BTBD2
250	ARHGAP30	TAF7	ACSM4	NPM1P50	ILF2	BORA		AL133215.2		PRPF19		MAGEC1		GUCA1B
251	HCST	ZNF775	RBM4	ASZ1	RRP7BP	KIAA0907		MCM4		TGIF2		AP3B2		STARD7
252	RBFA	E2F2	AL360081.1	CDC20B	MLST8	BRD9		SLC19A1		SFSWAP		TMEM45A		MT.TR
253	TMEM151B	PSMC3IP	DLX2	SLC26A1	DNPH1	LOC100128425		GNL3		VARS		MUC15		RP1.90J20.8
254	GRK2	PHF19	DONSON	SNX29P1	PPM1G	LOC399831		NOP58		EXO1		CD38		AQP4
255	GALM	TP53BP2	ICAM5	FCF1P7	SMPD4	LYAR		PCSK9		CHMP3		MXRA8		GPAT2
256	ENPP4	PROSER3	SOX12	CEBPZ	ZNF22	MTFR2		NFE2L1		TUT1		FLJ45974		IFNA11P
257	AMPD3	RANBP3	DUSP4	H3F3AP2	ITPA	CDRT15P1		CELSR3		ZNF202		BAGE2		CBLN4
258	ABCB1	POM121C	VPS16	MRPS30	NFATC2IP	KIAA1524		SNHG3		CORO7		BAGE3		MRPL4
259	DOCK8	INTS2	THSD7B	OR2V1	MCM5	RAD51		SNX29		AMOTL2		CSTF3		KCTD1
260	TRAV8.7	ZNF655	NKAPL	TMEM110.MUSTN1	CDC20P1	DSN1		DTYMK		ITGB5		NDUFA13		TCEA1
261	PIK3AP1	B4GALT3	SOGA1	AC087633.2	TOP3B	KIF20B		DAZAP1		EMP1		DNAH2		RUVBL2
262	KRT18P5	GDAP1	CPNE6	NACA4P	EP400	SFSWAP		MCM3		S100A16		BAGE4		GINS1
263	PLEKHF1	INO80E	EMC8	NPIPB5	MRFAP1	AKR7A2P1		CENPE		KIF15		WDR83		CD101
264	BTNL8	POC5	MCRIP2P1	AC012066.1	H3F3A	MRPL9		NCAPG2		SASS6		GNAS.AS1		SNORD83B
265	PSTPIP1	POLR3D	ANKS3	OR11H2	MEGF8	MTF2		SRRT		NOL9		MAGEA4		NDST4
266	TRGV5P	ATAD2	RASA3	AL359955.1	IFRD2	CDC7		ARHGAP6		FDXACB1		STX10		PCDH19
267	PTGER4	RALGAPB	AP001372.4	AL591499.1	HIST1H1E	RUSC1.AS1		SRSF2		RFWD3		SAA2.SAA4		ZFP30
268	SIRPD	TK1	ARPP21	CTCFL	DVL2	CENPW		RPP40		RRP7BP		PET100		LINC00706
269	LIN9	RFWD3	UBE2O	MRPL3	RANGAP1	LOC116216		MCM6		SYNC		SLC35G2		PF4
270	PSD4	TUBA3D	PRELID3BP6	AP1B1P1	KIAA1958	ADM5		HAUS8		SFI1		NT5C3		MCM2
271	APOC1	UHRF1	SPDYE22P	FAM171B	NADK	THOC1		TM4SF18		ZNF124		STEAP1B		YES1
272	NCF1	UBE2S	PIAS4	ST6GALNAC3	MIIP	PABP2		CKS1B		TAF4B		KIAA1199		CA5B
273	ADAMDEC1	POTEC	AAR2	RPAP2	FAM160B2	CDC25A		TRIM11		UBE2O		HLA.B		DOK5
274	IL12RB1	ACLY	FOLR2	ZNF490	SLC2A1	LOC220513		SCN4B		AP001469.3		TYR		ITGA6
275	BEND3	SERBP1	NTHL1	MAPK10	DNPEP	GTSE1		TFAP4		NOP58		FN1		FNBP1L
276	CASP8	NLE1	CDK5RAP1	MFSD5	ZNF213	LOC157584		PLCXD1		C21orf58		SEZ6L2		CTC.444N24.11
277	FIGNL1	GNL3L	DDX39B	PSMA2P1	NUDT14	TMEM140		PTCHD4		CEP83		RARRES1		SERBP1
278	IQGAP3	CDC6	RBAK.RBAKDN	AC011477.1	JMJD8	CENPE		RAPGEFL1		EWSR1		SDHA		EXO5
279	ACSL5	PRKCSH	FAM86KP	OPRM1	DPH2	EXOSC8		ZNF598		FBXO41		ATP2B1		RNLS
280	NHEJ1	RHOT2	SRP54.AS1	ZNF557	PKD1P1	TMEM127		EID1		GIPC1		HS3ST3A1		F5
281	ALOX5	C1GALT1	MAB21L1	POTEG	PQLC2	RNF138		NUP210		SEMA3C		GLIPR1		SUPT5H
282	NMI	POP1	RNF126	PABPC1P1	UBTF	HMGB1		SASS6		BLMH		CAPS		LINC00326
283	C3AR1	LSM8	ERGIC3	USP31	SLX1A	GMNN		CRYBG2		PTMA		DDAH1		IMPACT
284	RPSAP13	ZNF284	ALKBH1	KRT18P62	AMDHD2	LOC88988		GPRASP2		NEU3		WFDC3		BSND
285	DLX1	CBARP	ZCCHC3	CCT5P1	PGAM5	ZFP100		DKC1		MKI67		BPIFB1		ZNF350
286	MR1	LRIF1	SLC25A15P5	FBXO48	STIL	EXOSC2		VPS9D1.AS1		DHX33		PTGS1		CDC23
287	ADA2	AL954705.1	MTA1	SZT2	RNFT2	GPC2		PDIA2		CCNF		AHSA2		RP11.362K14.6
288	CCRL2	RRP1B	SAFB	AC093249.4	CDC25A	LOC92647		MTBP		FAM114A1		TRA2A		GPATCH1
289	C18orf54	RNF216	ZP3	CCNYL2	ZKSCAN3	DEPDC1		MIS18A		XRCC3		DPYD		FAM198A
290	CECR7	KIF4A	AL138827.1	SLC7A14	COA7	RRP7BP		RAB21		SLC19A1		SAA2		TROVE2
291	TMEM176B	SF3B4	KIAA0895LP1	AC110048.1	HIC2	MGC21051		BYSL		TXLNG		DGKD		FREM2
292	ITGAM	POLR2B	AL451139.1	OSTCP8	FAAP100	C14orf62		BCL2L14		IKZF5		ANTXR1		C2CD4D
293	AMZ2P2	ESYT2	OGFRL1	MTCYBP37	WDR54	MXD3		CCPG1		STRBP		CCDC127		SLC39A10
294	LBH	ASXL1	CRB1	AC016831.3	NELFB	TCOF1		FLVCR1		SAMD1		TPP2		ZNF211
295	PPRC1	RFC3	AC084337.2	SLC3A1	KAT8	SUV39H2		ATP6V1D		RPUSD4		RAB31		ZNF254
296	FABP5P2	MRM2	AC104849.1	SPDYE9P	ISYNA1	FBXO5		ITM2B		MTA2		TUBGCP3		SNORA36A
297	FKBP5	TTK	SMARCA2	ERVFRD.3	LRRTM1	AKR7L		MCM8		ZNF519		ZNF558		CLDN14
298	HIST1H1D	PRPS1	MRM2	RPS15AP30	FLNA	LOC729541		SERINC1		ZNF692		COBL		ZNF227
299	GIMAP7	DCLRE1C	EYA2	ADGRB1	MUS81	ATP6V0E1		SUV39H2		RRP1		MLANA		SLC45A3
300	FNDC7	POLG2	GAGE12G	GUSBP1	CENPS.CORT	TRMT1		CBLC		CCDC138		CHN1		NFIA
301	CXCL16	CPSF2	SLIT3	OR10G4	MRPL14	KIF23		TEX45		GOLGA5		ATXN3L		LRRC63
302	CARD11	POTEI	RBCK1	AC092953.1	NSUN5P1	WDR75		RNF11		TOPBP1		FOLH1		ZNF91
303	FLVCR2	ORC1	AL049732.1	AC012441.1	IER2	C17ORF53		DNMT1		CENPH		DYNLT3		MMP28
304	PIK3R5	XRCC3	RIMKLA	SENP6	ZNF668	TSSK3		MFSD2B		TMBIM1		DOCK5		MIA.RAB4B
305	DSCC1	HIRIP3	ZMYM3	MARCKS	TARBP2	LOC115567		GABARAPL1		RAVER1		SYBU		BARD1
306	GIMAP1.GIMAP5	LARP4B	EIF3CL	PTBP2	ZNF629	SRSF1		ACTL8		HEATR1		SDC2		CCDC97
307	HS3ST3B1	POLR3A	IGSF21	ZNF333	GJC2	CCDC14		FANCG		SPEN		SHISA2		ZC3H4
308	OTULINL	ATRX	SGCG	CENPV	ACTG1P20	MCPH4		AC002116.2		KIF22		CHSY1		FAM84A
309	TMEM120B	SLC41A1	MSTO2P	PIPSL	CD2BP2	CYP2D6		KIF18A		C19orf48		KRBA1		CTB.102L5.4
310	FGR	PRR11	SNX17	PPIAL4G	ZDHHC8	STIM1		EMC3.AS1		SMARCD1		FKBP10		CRIP2
311	TRBV6.5	DEPDC1B	AC126283.2	H3.Y	HIST2H2BF	TAS2R5		CLEC3B		IFITM10		GADD45GIP1		HOMER1
312	TRIB2	PDCD11	GPHA2	BRIX1	TUFM	TPRKB		CASC4		FUBP1		PDIA4		CTC.444N24.8
313	LSM14B	HELLS	PCSK4	AC124242.2	PATZ1	AMFR		GGH		EDRF1		C10orf10		SPC24
314	AC005906.1	DHX8	PLAGL2	FOXK1	SOGA1	LOC51682		PTPRM		GINS2		TNPO2		KRT8P13
315	GIMAP6	METTL14	AC004223.3	AC097636.2	ZNF324	LOC158832		CRY2		EXOSC2		OSMR		FAM166AP4
316	AL049634.2	AC079880.2	DZANK1	AL022334.1	RPIA	LOC63477		GEN1		EPAS1		ANGPTL4		LSM14A
317	ADGRE2	CEP85	RBP7	CEACAM8	ING1	PASK		GINM1		POLR3E		LPAR1		RPL23AP92
318	PIPOX	TRUB1	C11orf95	NR2C1	DOT1L	KHDRBS1		C1orf131		KHDRBS1		LINC00326		RPL34P22
319	MOCS3	PPP1R8	ABHD17AP3	OR2G6	PLD4	FLJ45200		BRCA1		ADSL		PLXNA3		GNA11
320	CISH	PIH1D1	SLCO3A1	AL355864.2	PPT2.EGFL8	EPR1		NUP85		GNL3		ICA1		ZNF8
321	TNFRSF9	PUS1	AC104066.1	AC087894.1	PASK	TMPO.AS1		LGR5		RFC5		PDCD6		RP11.439C15.8
322	TRGV1	TEDC1	AC211476.3	UBE2R2	MCM2	NUP107		NADK		PIF1		EGFR		SPPL2B
323	ARHGAP9	TYMS	AC084357.1	MANSC4	SAPCD1	RNPS1		RBMS3		AC073655.2		TRMT1		ZNF175
324	LY75	C17orf53	CCNJL	AC073065.1	ZSWIM4	RIOK1		AC093010.3		FANCI		IGSF10		ZNF615
325	TRPM2	WDR54	ACTR5	NPIPB13	ZGPAT	RHOT2		ZNF296		LYAR		PMEL		ZNF426
326	PLD3	TCOF1	NUDT16P1	RMND1	ARHGEF11	SUMF1		FAM72A		BUB1B		LAMB1		MARVELD3
327	LCP2	WDR34	SF1	SAR1A	MAPK8IP3	CREBL2		CDC25B		B4GALT4		CEP72		PHLDB3
328	TEDC2	GJC1	PRDM12	UCN	ZNF839	FUS		BRIP1		TUFM		DEFB123		STAG2
329	ISYNA1	TTC5	IFT172	AC091057.4	SFXN2	HNRNPA1		ACADL		SUV39H1		BIVM.ERCC5		PDE6C
330	EHD1	PGAM5	RGS9BP	AL162615.1	RNF26	MTA1		CREBRF		CLASRP		KLHDC10		WISP1
331	AGPAT3	WDR60	ASB16	FTLP6	CDC25C	GEN1		APBB1		NAA16		AKAP12		TOR1AIP1
332	FLI1	NASP	CCS	AK4P1	PPAN	PLAC8L1		PKD2		CLUH		ZNF138		SKIV2L2
333	IL4I1	ERAL1	COG7	GAGE1	ERBB2	ANP32A		RRS1		NCAPD3		no.of.genes		CDH6
334	ZC3HAV1L	TNPO2	GLRA2	AL451074.1	SLITRK5	LOC87030		CBX7		TAX1BP3		EIF3G		SNX4
335	CCR1	SKA2	CBFA2T2	CCDC144A	RFC3	NIFK		RNF185		NELFA		TRIP13		ZNF582.AS1
336	GNLY	WDR18	NR1I3	CDC42EP3	RABL2B	LOC100130773		CAV2		KIF2A		ANXA5		OR7E148P
337	TMCC3	URB1	SRXN1	ENTR1	PEF1	ITGB3BP		HIST1H1B		RCC2		PRR5L		LIMD1
338	HEATR1	SZRD1	CFAP100	TMEM160	RBM14.RBM4	FLJ34064		SNRPB		BUD13		VAV2		SLC7A9
339	IGHV2.5	CENPL	RALY	ZC3HAV1	NOC4L	LOC115268		TRIM28		DDX54		SLC12A7		RAD18
340	MYO1G	HSF1	PHC2	PSMC1P10	MTG1	RANBP1		CENPO		FAM214B		ZNF121		ZFAT
341	TRAV8.3	TAF1A	MRPL2	RPS4XP2	RPS15AP11	SGOL2		SIRT7		KDELR3		SMARCA4		TFCP2
342	PDCD1LG2	KIF22	HCN3	MTRNR2L2	SLC9A5	STIL		FARSB		S100A10		SDCBP		CTC.265F19.1
343	ERAP1	LAS1L	NPIPA9	AL583832.1	PTOV1.AS2	CORT		LYAR		KLF4		NDUFC2.KCTD14		TBL1X
344	CSF1	FANCI	METTL6	OR10A3	PTK7	ANKS3		KLF9		ZNF276		COPE		WDR62
345	RAVER2	KATNB1	SPDYE17	SNX9	CENPA	XRCC3		BANP		CTC1		XIST		FOXG1.AS1
346	SLFN5	PAXIP1	CD320	AC090519.1	INO80B	MRTO4		RRP9		TONSL		EBPL		PIK3C2A
347	TMPRSS3	PNMA8A	TF	POLR1E	ZBED4	FLJ21617		CYB5D2		UTP18		FTL		SEMA6A
348	IGKV5.2	NOLC1	MED24	OR1I1	SCRIB	ATAD3B		CLSPN		RNPS1		HLA.C		RP11.47A17.2
349	ADGRE1	NUP62	CBX1	POLR2J2	TICRR	DDX55		CDC7		TEAD3		PKP4		CH507.42P11.5
350	CCL5	RPAP3	NUP214	ADPRHL1	UCK2	ATP2A1		LSM7		KIAA1958		MYCNOS		RP11.323P17.2
351	P2RY8	SMG5	USP21	INPP5K	SHMT2	RNASEH2A		VARS		VEPH1		ID3		NPAS3
352	MPEG1	INTS9	CUL7	PSG11	LRRC41	NFE2L1		CTPS1		KCTD11		CLDN11		MT.TS2
353	PHF5A	AATF	RFNG	AL845552.1	RALY	LOC147743		SPART		MAK16		IGFBP4		RP11.498C9.15
354	MPDZ	C5orf34	PMS2P4	FAM161A	KMT5C	AUNIP		ZMYND19		TNKS1BP1		FZD7		TNFAIP6
355	NAP1L2	CDK5	EIF3G	AL359641.1	CNOT3	H1FX.AS1		PIMREG		PGAM5		CHPT1		TEAD1
356	ELMO1	FAM20B	C20orf96	FRG1EP	PAQR8	SCAR3		CRYAB		NOP2		OTOR		PDE3A
357	PYGO2	AC113191.1	KHSRP	NOL10	TMEM115	LOC155060		VRK1		TAF6L		RAD52		C1orf21
358	BCAR3	EIF4H	AP000866.3	OR14J1	CTXN1	LOC101929847		GINS4		P4HA2		ARRDC2		GRAMD4
359	UGT1A7	CSPG4P10	ZNF133	OR5AN1	CDCA5	PRR22		NA		GRAMD2B		ZDHHC20		TGIF2
360	RP9	ORAI2	PMS2P3	FKBP6	ZNF512	CCDC58		RRP12		FKBP5		RNF126		FERMT2
361	AOAH	WDR73	POLR2E	KANTR	CCDC24	EWSR1		GALNT11		HNRNPA1P48		LOXL3		ELAVL1
362	RCSD1	NSUN2	ABCB6	MAGI3	DDX39A	BCCIP		DONSON		GABPB1.AS1		ACTN2		CHAF1A
363	ABCB6	RBBP5	GTF2F1	OR6J1	GOLGA8Q	AF311304		SECISBP2L		C9orf3		HORMAD1		ZNF146
364	SLC8B1	THOP1	GABBR1	AC027612.2	ELAVL1	DKC1		HSPB8		BRI3BP		PAK1		AL645728.1
365	SERPING1	CSNK2A1	ABT1	GTF2IP7	ACVR2B	HIC2		TEF		EHD2		RBM20		EEF2
366	GUCY2D	ZNF596	NXPH1	VMA21	RSF1	PHF19		SHCBP1		RCC1		CCDC94		ZNF543
367	THAP5P1	DNA2	RPS2P35	TOMM22P2	SEMA4C	NOC3L		WDFY3		AC104695.3		ABAT		STK11
368	AC135068.8	PMS2	AC005244.1	WFDC11	DDOST	C3ORF35		CHEK1		KLRG1		MEST		RP11.679B19.1
369	IGHV1OR15.1	ELOF1	UHRF2	CLEC19A	ZNF598	FAM24B		NA		SRRT		UNC5C		CCDC106
370	PATZ1	WDR3	NR5A1	SDHA	SRSF7	ZNF26		NA		SNHG20		AMDHD1		ECT2
371	SEMA4D	CASP2	NPRL3	MICD	MSANTD1	LOC115002		NA		THSD4		MLLT1		PARP4P1
372	SH3BGRL3	RUVBL1	ACO1	NPIPB12	JMJD4	SNORA8		HPDL		SLAIN1		DNTTIP1		RP11.80H8.4
373	APOE	MED1	MAN2A1	ARHGEF39	PIDD1	HNRNPU.AS1		SARAF		RECQL4		SPTBN2		LARP6
374	PTPRC	ATN1	BDH2P1	FAAP100	TMEM14A	LOC654172		SYPL2		WDCP		ZMIZ1.AS1		STAU1
375	CETP	REPIN1	SLC6A14	MTND2P12	PPRC1	CKAP2L		SAPCD2		COQ8A		TM9SF2		ZNF583
376	LYZ	MYPOP	HUNK	AL807752.1	CLSTN1	HRD		MCM5		BEND3		TIMM44		ARHGEF26
377	RIPK3	ARHGAP11A	DUTP6	BRIP1	NKIRAS2	CDKN3		NUP62		HMGB2		DOT1L		NOC2L
378	C1orf162	GINS4	IHH	FAM76A	COQ8B	BRCA2		EPB41L4A		THBS1		SNX24		TCTE3
379	AADAT	CARM1	ADAMTS15	NPHP3	LTB4R2	TMA16		SNRPA1		NPM3		LOC401074		MSH2
380	PWWP3A	MCPH1	HIST1H4H	TPMTP1	RPL12P1	C5ORF34		HAUS5		USP49		HEPN1		FAM118A
381	JAK1	DHRS13	DDI1	AC022080.1	TCF19	AURKAPS1		LINC00472		ZNF101		NR2C2AP		ZNF776
382	ABHD3	TPI1P2	LSM12	AC007326.4	AARS2	PRR3		ZNF540		PTTG1IP		RASD1		LARS
383	BASP1	AC118282.2	RBM4B	ANKRD36C	CLSPN	TMEM249		BUB3		RIN2		CST7		PPP6R1
384	MATK	LIN9	U2AF1L5	CCNH	SPSB3	PDSS1		BCL2		POLE2		IPW		RP11.572M11.1
385	CD8B	DDA1	AKAP6	DPF1	SRSF1	SNRPB		ECT2		NLE1		C19orf53		KIF21A
386	MFNG	FAM122B	MAATS1	OR2M3	WDR24	SMC3		TWNK		CTSD		ZNF259		SLC27A5
387	PHOSPHO1	BRF1	DPF1	AL353662.2	EME1	FLJ11219		SPDL1		DANCR		VAMP1		COMMD10
388	CYLD	ZNF865	KRT8P13	ABHD17A	WDR34	FLJ10749		ADAT2		EP400		PKDCC		TNPO1
389	ARRB2	NUP205	CCNE1	GTF3A	BCL2L12	HAUS8		PTBP1		S100A6		ATP13A3		CPNE5
390	PRR5L	XRCC2	AK3	JMJD1C	CUTA	LRP10		SGO2		DCAF16		AGR2		CRISPLD1
391	GPR65	NAA15	AP000867.2	MYH7B	H1FX	MCM8		PTTG1		AC068580.4		TAB3		GRK6P1
392	KIF21B	EDRF1	OR52A1	AC007923.2	FBXW8	FLJ77644		PABPC1		CPSF3		PCDHB12		UHRF1
393	ENTPD1	NUFIP2	ZNF299P	NPM1P24	PCDH17	CCDC78		EVC		PHLDA3		SHMT1		ADGRG1
394	WASF1	TGS1	ACTBP7	VCY	SNRNP200	CEP95		DHX37		PRMT1		TGDS		OXTR
395	SELL	MKS1	NCLN	VCY1B	HIST1H1B	EXT2		TMEM52		RNASEH2B		ZNF208		TMEM47
396	SCARF1	SEPT14P12	IDH3B	PNLIPP1	C11orf95	C19ORF48		RETNLB		ANKLE1		GGT7		ZNF71
397	TLR7	ADAT3	NYAP1	STX8P1	CKS1B	HOK.2		OSBPL1A		NA		STARD4.AS1		AK6
398	ZC3H11A	ZNF207	TADA1	AGPAT4	FANCG	LOC118704		RACGAP1		ANXA4		NSG1		CTC.360G5.8
399	PARP10	AZIN2	UQCR11	EIF2AK2	MGAT2	MYO19		PRDM15		CLIC3		MAU2		VPREB3
400	CST7	KNTC1	FAM86C2P	RPL26P30	RFWD3	EFCAB14		DBF4B		CS		USP32P1		RP11.390E23.6
401	CR1L	POLE2	PTX4	RPL23AP90	CYFIP2	FAM114A1		LIMCH1		NA		ACOX2		MCM7
402	SIGLEC1	FOXD4L5	CDKN2D	FAM153C	EME2	TK2		ZCWPW2		CNTRL		EEF2		ADNP
403	TLR8	MMS22L	TEKT4P2	GNL2	RANBP1	LOC164279		PPP2R3B		AC005726.1		GCDH		YTHDF1
404	TRAV17	FAAP24	ELP6	NLRP8	ETV3	PAK1IP1		RRP1		UBL7.AS1		TTC32		LMF1.AS1
405	PYHIN1	SPDYE6	SPPL2B	RBM44	DGKQ	LSM5		AL122035.1		NUP107		FAU		SPTBN1
406	CD27	MRPL38	AL357673.1	ZNF292	NR2C2AP	C1ORF220		PLPP3		TCF3		FARSA		GPI
407	ITGB3BP	FAM72C	EIF2S2P2	AC114267.1	GPBP1L1	MCM2		ATAD2		PLCD3		MRC2		UBE2E1
408	ICOSLG	PSMD3	MKS1	ACTG1P20	HIST1H3J	DDX27		NA		ZNF852		POLRMT		TPX2
409	PSMB10	RCC1L	SPATA25	AC018462.2	FANCE	MSS51		DSN1		NUPR1		C12orf56		SLC25A40
410	GLUL	FDPSP8	DDN	CEBPB	ZMYND19	C4ORF3		TFR2		HSPB8		SORCS2		CRTC1
411	NFAM1	NSUN5	PEX5L	KHDRBS1	FGFBP3	PCGF6		CCDC18		PLAGL2		B3GNTL1		ZIK1
412	ZWILCH	CEP97	AP4B1	RNF115	KHSRP	RPS23		NOC2L		LINC02367		RPL26		AGGF1
413	GIMAP5	PDP2	FBL	RWDD1	MEIS3P1	SYCE2		USP51		HAUS1		PPFIA4		SLC25A33
414	NPM3	RBMX	SAP130	MTND1P10	IGHV4.28	PBK		RTKN2		ARHGAP19.SLIT1		NDUFA7		RP5.1125A11.6
415	MSTO2P	ZCCHC3	ABHD8	REPS2	AHDC1	ADAT2		AC073585.1		PLEC		GLT25D1		EPO
416	SIGLEC9	PRR12	CU639417.1	ATP5MGL	ACTL6A	WDR18		PRKN		CCN1		TBC1D3C		MEOX2.AS1
417	LCK	RTEL1	H2BFS	AC063976.2	RAB43	TPH1		BDH2P1		NKRF		TMCO3		GREM1
418	RPL10P16	PPAN.P2RY11	TRNP1	OR6C75	CAPN10	PFDN4		LIFR		SH3BP4		PRRX1		IRF3
419	SIGLEC14	UTP4	WDR83OS	TCERG1	RNF31	DEK		NPW		AL133215.2		RPL37		JMJD7
420	AC007919.1	WDR35	NEDD8.MDP1	TRAPPC12	ST3GAL2	RPL39L		GTPBP4		GART		SPRY2		CTD.2301A4.1
421	CEACAM21	UCKL1	ANKRD37	AC113420.1	ANKDD1A	CEP83		SH3BGRL		ANXA2P1		FSCN1		UG0898H09
422	IFIT3	UQCC1	FMO2	CDK5RAP2	KIF14	NOP56		AL133355.1		DDN		LOC100505806		CXXC5
423	RAC3	PRR7	KRT7	AC104763.1	HIST2H3D	DBF4B		SNHG1		RHBDF1		BSG		VOPP1
424	CASP1	UBE2C	AC007683.1	AC069499.2	MRM2	LOC100131404		GART		PPIC		SCHIP1		C15orf59.AS1
425	RGS18	AC010306.1	SIRT6	PRELID1P3	CLCN6	KIF4B		DCAF15		GINS1		DHCR7		AC097382.5
426	RELT	HNRNPU	IFT43	AL627308.1	NUSAP1	CENPO		AC010761.2		PM20D2		LAMA5		RP1.167F1.2
427	GPA33	NEDD1	ZNF318	AC144530.1	SLX1A.SULT1A3	NOC2L		AC112777.1		LGALS3		PCDHGB7		AP001055.6
428	TRBV5.5	CHMP7	ANKRD20A18P	SLC35A4	UCKL1	KIF18A		KNTC1		AL358473.1		NNMT		HKR1
429	CTSD	ZKSCAN5	NUDT3	OR7A5	SLC26A6	RPL4		RPIA		PRDM15		BIN1		KLF15
430	STXBP2	SUMO2	EBPL	AL512593.1	TUBB4B	ANP32B		AKT3		CLK2		PRDX2		UBA3
431	MRE11P1	SF3A3	POU5F1B	RPL5P14	MAP3K6	AGER		RRP1B		BYSL		TRIM9		PSMD8
432	INSYN2B	NXT2	ATP2A1	OR11H4	PAICS	FAM136A		SNRPA		FEN1		PNPLA6		POU3F4
433	P2RY6	ZNF343	CSF2RA	ANKRD61	THAP7	CMSS1		ELF3.AS1		CCDC9B		TRIM36		MLLT1
434	CD3G	AC112777.1	PARM1	C2orf92	NUDC	ZBTB48		STARD8		TMEM201		HLA.A		ROBO1
435	TRAFD1	SAE1	TDRKH	TAF11L12	TAB1	LOC401010		MRTO4		HRH1		DOCK6		PPAT
436	AC134669.1	ZNF670	APMAP	AC239800.3	CEP78	TRIM45		AC025176.1		SF3B3		LMO2		ZNF90
437	FAM157B	DNAL1	DDX56	OR1A1	MEX3D	COPZ2		NKAPL		SUV39H2		TC2N		TRDN
438	CXorf38	CCDC103	MATN4	ZNF514	MELK	SNRNP70		SYNE1		RPA2		PRLR		ZNF808
439	ADCY7	POLR2D	TXNRD3	EIF1P6	CTSV	NCAPD2		SNRPD1		Z83844.1		MSMP		ZNF253
440	GNG14	PCGF2	AC090958.1	C12orf45	CCDC61	ACTR5		GTPBP3		UCK2		ARMCX2		C19orf73
441	PLAC8	EFCAB7	GANAB	OR8G1	SERPINH1	PUS7		DBF4		PIM2		TANC2		RP11.548H3.1
442	DPY19L3	XPNPEP1	ANO6	PACRG	SNAPC4	RPS8		CPQ		EIF4B		NELL2		RP11.684B21.1
443	MROH7	C19orf44	C8orf48	RAC1	TMEM206	PRPF38B		ZNF671		TTLL4		SLC25A37		KIAA0040
444	PARP4	CYB5B	EFTUD2	RPS27A	EEF2KMT	SLC12A4		TTC13		THAP11		CCDC144NL		MEX3C
445	AL353151.1	FBF1	AC087499.4	TRIT1	CFL1P3	CHEK2		ZWILCH		ZBTB24		HM13		RP11.822E23.6
446	BIRC3	FDXR	XAB2	TPM4P1	MTA1	NSUN6		MR1		ALKBH2		SNAI1		SFRP2
447	TRGV3	TRRAP	CDC37L1	AL772337.1	B4GALT2	TCN2		ETV4		SLC25A33		TMTC4		ARL8B
448	FAM49A	DDOST	PCSK5	DPY19L1P1	MCM10	CCDC77		NA		RBPMS.AS1		ARPP21		CRISPLD2
449	ZDHHC8	PGBD2	PSMC3IP	ZCCHC9	PPM1F	UCKL1.AS1		CPEB2		EHMT2		FANCL		PIWIL3
450	CD7	TAOK2	NENFP1	RNA5SP483	HAPLN3	HAUS1		NELFCD		CARMIL2		APLP2		RSRC1
451	EFHD2	GPATCH4	FARSA	RPL23AP81	FANCI	DFNB70		JADE1		RNF126		FABP7		CERCAM
452	SP140	SRP68	C3orf18	SAPCD2P3	SEMA3F	E2F1		C1orf174		NA		DNAJC21		ZNF408
453	ICOS	POLR3E	NUP160	SYCP1	JARID2	UCK2		RAD54B		ARMC6		NTN1		ZNF548
454	TRAV10	POGK	ASPN	AC112184.1	CADM4	CDCA4		ZFYVE1		MYBL2		ARMC6		ZNF28
455	IL21R	LRRC37A17P	FSD1	AL109897.1	AGAP9	TOLLIP		SIGMAR1		SCAF4		HEBP2		DPF3
456	CLIC2	UBE2N	EIF1AD	SUCLG2P4	PPP1R11	ANP32E		VPS35L		AC090061.1		RPL23		GRPEL2
457	NINJ1	RBMX2	CKS1BP3	RPL5P4	LSP1P3	LENG8		TCF3		RNF166		FDX1L		TNFSF11
458	AL590764.2	ATAD1	LSG1	ZNF169	MAGEA12	HNRNPH1		C19orf57		SGMS2		LINC00623		TMEM97
459	LPIN2	RLIM	FKBP10	AC011933.1	MZF1	LSM7		PSMA5		TGS1		RAI14		PTPRA
460	MMS19	NKAP	PSME2P6	ANXA2P1	TAF11	HNRNPA1L2		PDCD11		AARSD1		C1orf226		RPL12P30
461	FYB1	DHX34	FAM204CP	CYP2G1P	VANGL2	KAT2A		COL6A4P1		UBIAD1		CACNA1C		SYNCRIP
462	AL627309.7	CDK11B	SSTR2	OR52I1	DERL3	NSUN5P2		ADGRF5		TRAIP		ZNF117		EFCAB14
463	PARP15	TNPO3	GNA11	TREML4	CLUH	SNORA71E		FAM72B		NPTN		KIAA1551		DXO
464	HK3	EDC3	SYNGAP1	CLASRP	C1orf35	E2F2		CBX2		EXT1		HLA.H		AC027612.4
465	SMAP2	GDI1	ZKSCAN2	TRAPPC3L	FJX1	TAF1D		CSE1L		SIN3A		RIN2		MT.ND6
466	CD3E	TSPAN14	LMNB2	VN2R3P	C18orf25	CKS2		CCT3		PTBP1		MBP		CYP51A1
467	TRAJ7	SEPHS1	UBE2R2	IFT74	KIAA0895L	RPS24		AC120049.1		CHEK1		ADAM22		SKINTL
468	ST8SIA4	NUBPL	BRF1	AC004987.4	PYCR1	SLC4A5		CHIC1		ORC6		PCDHB5		ZNF773
469	CD6	PHC1	AL137074.1	EEF1A1P25	SAMD1	RFC5		ARL6IP5		LINC01424		ADAM12		FIBIN
470	DGKZ	PPAT	SNX32	AC006144.1	GALE	MEX3A		PUSL1		GPX8		TXNDC17		SP4
471	CFP	SART3	SAC3D1	HES4	ERF	ANKLE1		TEDC1		SUZ12P1		KIAA0040		PMS2P5
472	BLNK	TADA1	TP53	TIGD1	BOLA2	SSRP1		LMNB2		POLA2		SH3TC2		MT.ND1
473	STK40	C7orf26	PIP4P1	ZNF625	QSOX2	RPL32P3		ISL2		RHBDL2		TRHDE		C18orf54
474	THEMIS2	SSBP4	DCAF12L2	AL355877.1	FGD1	LOC100128388		AC139768.1		CAPN10		LAS1L		ZNF677
475	Z97634.1	DHX38	AC010460.3	KCNJ3	ARVCF	NCAPG2		MAPK10		ZGRF1		PDGFRA		NBPF10
476	PDCD6	PMS2CL	TJP2	OR5H14	SPATA2L	CHKB.CPT1B		GNAQ		MVP		SLC16A2		NR2C2
477	AC106782.7	CCNJ	TEDC2	PPP5D1	CALML4	MIC11		CENPU		SUPT16H		VAT1		GATAD2B
478	AC133555.5	PIP5K1A	SPDYE21P	AC097714.1	FOXP4	CLK2		SRM		DCAF1		NFIC		UQCRFS1P1
479	GADD45G	MKRN1	ERVV.1	MS4A6E	ARHGAP11B	PSMC3IP		URB2		ENTPD1.AS1		VPS51		AC079586.1
480	TREM2	POLR3C	SMARCA4	EFCAB3	CTBP2	C1ORF159		FZD4		CREB3		MYCBP2		LSM14B
481	ZRANB3	HASPIN	BRCA1	LRRC36	PIGQ	OSBP		GNG11		NA		PLCXD3		EPS15L1
482	UBA52P6	C21orf59.TCP10L	PCMTD2	RPL9P7	TSEN34	LOC64165		RCBTB2		ITGB3BP		RTN1		ADAM33
483	MRPS27	MOSMO	POLRMT	RSPH10B2	MIB2	LOC116040		CENPN		SGF29		GPR108		PSORS1C1
484	DENND1C	FOXK2	HECTD4	AL117329.2	TSC2	GABPB1.AS1		TOR1AIP1		CPSF7		RIN1		ZNF581
485	GZMA	MND1	RUNDC1	CDKN2A	HEYL	LOC645895		SYNE1.AS1		R3HDM1		RPS4Y1		NDC1
486	IGFLR1	AXIN1	SNCAIP	FASTKD3	HCN3	SPATA25		IGIP		AL391422.4		SIX1		ABHD17C
487	PLCG1	HDGFL2	EEF1AKMT4	OR7E25P	TRABD	CD99L2		ENTR1		SAAL1		PCDHA11		KLF9
488	ST6GALNAC3	TMEM209	JCAD	REV1	BTBD2	LOC645851		SPATA4		CORO1A		ALPK2		LIN7C
489	LMO2	MCMBP	LRRC24	KIAA1841	CCDC189	WASF1		TAF5		CAPN2		TIAM2		RP11.767I20.1
490	IKZF1	TMEM120B	LYSMD1	FAM71F2	DENND4B	NOL10		DIAPH3		MRTO4		C19orf10		RP11.407G23.7
491	FCER1G	RBM19	ECM2	GEMIN7	SPRN	CUZD1		TRIM27		AC096677.2		CAPN3		ZNF418
492	TRGV4	GTF2H3	ERI3	GMPS	HCG4P5	CCNJ		NOP16		SETDB1		RPS14		CDH5
493	AL022238.4	BCLAF1	NCOA4	KCNV1	CTBP1	AKAP8		H2AFY		WDR43		SH3RF3		GPER1
494	SH2D3C	KIF3B	MESP1	METTL23	SYNGR4	AURKA		LURAP1		ZNF142		NREP		WSCD1
495	UBA2	TSC22D4	AC003665.1	AC092638.1	FBXO44	LOC146690		RNF126		PPIH		TRIP10		ZEB2.AS1
496	AC018755.2	CDC25C	HMGB3P24	RPL7L1P9	STUB1	TMCO6		CDCA4		INTS10		CRYBG3		SLC41A1
497	GMIP	INPP5F	KCNMA1	CTH	GPX1P1	HMMR		OVOL3		FOSL2		PFDN4		CEP85L
498	LDLRAD3	METTL2A	DCAF4L2	TEX35	HNRNPA0	CEP72		INCENP		RAB1A		SMOX		FARSA
499	MARCO	NIPAL3	HIST2H4A	YWHAQP5	WASH2P	PLEKHM1		PRKAR1A		RPS25		ATP6V1G1		SKP2
500	HAAO	RPTOR	FABP5P2	MYT1L	RGL2	CALML4		AC103810.3		GATA6		AASDHPPT		ARHGEF6
501	AXL	NPLOC4	POM121L4P	NDUFA6	FNDC9	CT55		TSPAN9		MT2A		PPIB		RP11.10O22.1
502	DYSF	ADCK2	CDK5R2	SLC5A12	NELFA	SMC4		LRRC45		PLK4		KCNMA1		RP11.423F24.3
503	TRBV27	UBE2Q2P2	RPL7P44	FZD5	UBE2T	WDR62		KCNAB1		PHF10		UPK3BL		ZNF347
504	TRAV8.4	SYMPK	PNRC1	HERC2P10	LMCD1	ANKRD13B		NA		PDE7A		NR2F1		FOXG1
505	FANCG	NAP1L1	MALRD1	LCN10	BEX3	MCM6		AHCY		SRRM1		SOBP		EXO1
506	ATXN10	TXLNG	COL9A1	NPAP1	POLR1A	SNRPA		LDB2		GSN		EFNA1		PCNA
507	HAVCR2	SASS6	MRPL10	NXNL2	CENPW	DUT		TNS1		AC012435.1		RNASEH2A		ZXDC
508	MSL3	EEF1AKNMT	CHRND	RALGAPA1P1	RSG1	FLJ00027		ITPR1		TIPIN		KIF5C		RBM10
509	LY86	ABCF2	FTSJ3	RNF145	DUSP23	SF3B6		TRMT6		ZBTB4		XAGE1A		RPRD1A
510	CGAS	KIFC1	GNG14	THSD8	RAB4B.EGLN2	C18ORF54		HES6		CHPF		CMTM8		RNF2
511	EIF2D	GOLGA2P7	TRPC4AP	ZNF37BP	PANK4	PRMT1		AC245452.1		PTCD3		AES		RP11.343J18.1
512	RAB20	SPDL1	MAP2K7	AL139805.1	ZADH2	DGKD		FAM136A		NONO		LOC100093698		SUGP1
513	ALKBH2	SDHAP3	NUP98	RPS10P28	MAN2C1	FLJ20430		VAMP2		ITGA3		TCF7L1		TTI1
514	IGHV1OR16.1	C1orf35	CCL14	GAGE13	STAG3L5P.PVRIG2P.PILRB	ASF1B		TRIM31		AP003086.1		MGLL		ZNF579
515	PPIAP15	TMEM104	RAVER1	PEBP1	ZBTB17	DIRC2		AC012676.1		TRIM28		TNFRSF19		LRRC16A
516	ABCG1	WDR90	ASTN1	RNASEH1	GIPC1	LOC91418		PSMB2		ITGAV		UQCR11		ASNA1
517	PRAM1	FASTK	POLD2	TMEM201	CCDC57	CCNE2		NA		SETD1A		BAGE		GNB1
518	PRRT4	PPRC1	C19orf25	AL035078.4	TBC1D10B	TK1		DDX11		CENPM		RPS13		SPRY4
519	IGHV3.6	HNRNPR	TTC5	AC013474.1	MCRIP1	MR1		SCRIB		NA		RND3		ADGRL2
520	TMEM106A	AC011481.1	RPL34P33	FASTKD2	RNPEP	NUP85		RNF180		METRNL		ABCB7		RBMX2
521	TRAV13.1	AC064850.1	FAM90A2P	OR7D2	RTEL1.TNFRSF6B	ENDOD1		DOT1L		AC093788.1		XAGE1B		MAP4K3
522	IL26	SUPT16HP1	VMAC	RNA5SP53	ZSCAN22	PINK1		KLF16		TRAP1		XAGE1C		QTRT1
523	CCDC170	SLC25A19	HLTF	C4orf17	PEAK3	LOC648394		LINC02163		FTH1		CDK14		TPRKB
524	HNRNPA1P9	SRP54	TTC21B	ELAVL2	ZNF497	LOC122654		NA		LAS1L		TRAPPC5		RP4.791C19.1
525	SH2D1A	ZNF576	GNRH2	XKR4	IPO4	DLEU2		TSPAN31		PXDC1		COL5A2		PJA2
526	LYL1	GTPBP10	UBQLN4	RFX4	SAFB	TONSL		YIF1B		GEMIN5		NME1		CLDND2
527	STAT4	AC069499.1	TM9SF4	COX6CP2	NEURL4	SPATA33		ADRM1		NCEH1		LPPR2		ARMC3
528	FXR1	TIMELESS	AC026117.1	RNA5SP493	PRPF31	POLR2H		CENPJ		SEMA3B		XAGE1D		FAM45A
529	ZFP64	CEP290	GRAMD1A	ANKRD36B	MXD3	ZNF714		NA		CUTC		LRIG1		LENG8
530	IFIT1	MRPS23	PNN	OR2C3	PSRC1	MGC12518		MAGI2		HNRNPC		TMEM259		AP001257.1
531	CCR4	ZFYVE27	KLHL23	2021-09-14	PYCR2	CCT5		GINS2		TMEM127		DNAJC12		ZNF836
532	CD14	SOX12	PUS7	ZNF670.ZNF695	SLFNL1	FRS3		TSPYL1		NUDT3		UBL5		ZNF644
533	RPL4P1	FAM98B	TYW1B	SRRM1P3	HMGN2P4	SMIM14		LIN9		DHX30		LMNB2		CEACAM4
534	GNGT2	MATN1	P3H4	AC023050.4	PIGL	KNSTRN		AC100810.1		AC012254.3		XAGE1E		C8orf82
535	CSE1L	SP2	HNRNPA1P61	CEP83	CPOX	GEMIN2		FAM219B		RSL1D1		EPS8L2		ERVK3.1
536	NAAA	CLIP2	MTND1P10	RAB28P5	AURKAIP1	SCARNA12		DIXDC1		ENTPD1		PTPRZ1		SUV420H2
537	NCF4	AP1M1	MARK2P8	SLC25A33	PPP6R1	GNL2		CD300LG		B4GALT1.AS1		ANGPT1		CTC.339O9.1
538	KLHDC7B	BEND3	LSM2	SUZ12P1	DDX39B	HDGF		AP001528.2		SLC43A1		XPOT		PTPDC1
539	WDFY4	VANGL2	NUBP2	YBX1	GRK6	RPP30		FOXA3		SRPX2		MAP9		VRK3
540	TPTEP2.CSNK1E	TRMT1L	CEP250	CPHL1P	BUB3	ZNF511		BBS12		PPDPF		C19orf70		RP11.386M24.8
541	TMSB4X	QTRT1	SMYD5	AC104162.1	ZNF74	LOC642814		UCA1		TOM1L2		CLCN4		ZNF428
542	PIK3CG	NME1	AC099066.3	SLC25A34	IER5	FEN1		TSTA3		RPL11		WDR83OS		ZNF280C
543	PRKCQ	MRPS30	TMEM270	TAF1D	NEK4	MTG1		PAFAH1B3		MPHOSPH9		TMEM205		TMEM178A
544	CD2	COPG2	CCND3P1	FEZF2	PRR12	CYB5R1		AP3S2		AFG3L1P		HRNR		LCLAT1
545	CD3D	GNG4	AC141557.2	CCDC38	TMPO	PLA1A		PABPC3		CROCCP2		GSS		BMPR2
546	APOBEC3D	HNRNPD	ALKBH2	CR381670.1	PTBP1	LOC728636		CARM1		EDRF1.AS1		PREX1		ZNF607
547	TIGIT	DDX42	ERP29P1	HSD17B4	LHX2	ZFAS1		Z83844.2		HIC2		CPVL		CENPQ
548	CCR2	FBXL18	WDR83	KLHL17	FBXW9	LUC7L		VTI1B		HNRNPR		SLC12A2		KCNIP4.IT1
549	PILRA	C17orf80	TPT1P9	ZNF487	TTC5	LOC648965		NA		GPRC5A		MT1X		BLOC1S3
550	MRC1	POLR3K	C19orf57	AP001885.1	GMNN	TMPO		AKTIP		SLFN5		NCALD		WASL
551	DDX58	MRPL10	CGREF1	SLC25A15P4	JMJD1C.AS1	PFDN2		POLR2D		NSUN6		CMAHP		PGM1
552	CD33	PRKAR1A	EPOR	HADHA	RRP1B	CASC5		SCARB2		MRPS27		TMEM237		KDM4B
553	TTLL12	PPIE	DNASE1	RPSAP52	DBF4B	DDX18		NTHL1		PARVA		ATP13A1		ATPAF1
554	SLFN14	MAP3K10	HOXB3	ZC3H8	OIP5	LOC642558		MIR3648.2		PLS3		PCMTD2		LRRC47
555	SPN	ZNF180	GPR101	AC243591.1	PAXX	OR2H2		POLR1C		PPP1CC		GATA2		CNN2P1
556	IFI44L	NIPA1	GFER	OR51M1	CEP131	UQCRHL		NPY1R		NA		CLPP		RBBP4P1
557	GINS1	POLR2E	AD000671.2	OFCC1	GPR146	MCM3AP.AS1		ARHGAP31		GPR1		DAPL1		AF064858.7
558	PFDN4	GGA3	CPNE1	RAVER2	ZNRD1	FAM111B		C5orf34		TERF2		MIR17HG		RP11.299L17.3
559	PLCB2	ALKBH1	SLC22A17	SRSF11	SLC39A1	TAF5L		TK2		LAMB2		RAD1		ZNF529
560	GPBAR1	DPYSL5	H2BFM	TMEM189.UBE2V1	CENPT	SET		AC079630.1		SERBP1		NPEPL1		RAB12
561	TFB2M	MUL1	AL590240.2	ATG12	PHF5A	SCX		SFPQ		PLXNB3		LONP1		MAP3K5
562	DEF6	ZDHHC17	SART3	C6orf163	CHEK1	BRIP1		SNORA73B		HSPG2		BLID		MUT
563	POLR2H	CDC25A	SORBS3	CEACAM22P	DHH	HNRNPF		GABARAP		ITGB1		EIF3B		ZNF566
564	MOB3A	AL139220.1	CLU	RPSAP48	CLDN5	LOC100421522		SNORA71C		WDR12		PITPNC1		PHF6
565	TNFSF14	DNAJC2	CAPS2	RPL5P23	CREBBP	PRIM2		MAGI2.AS3		AKAP8		DNAJC3		GLIS2
566	AC119618.1	SRSF3	PI4KAP2	IQCM	BLOC1S4	PCYT1A		CHAF1B		AC095057.3		NDUFB7		PLPPR5
567	CCDC69	RAD23A	NUDCD3	SPTAN1	KIF24	TRAF5		NA		SEH1L		PHACTR2		ROBO2
568	PTPN7	CANT1	GEMIN8P4	ADGRG2	AACSP1	CARD6		PTMAP9		TRIOBP		PPAT		CTD.3074O7.11
569	IFIT2	CCZ1	AC083822.1	GCFC2	NCAPH2	RPL31		ALG3		POLQ		ARFRP1		STYX
570	THEMIS	ARHGEF7	ARMC6	HELZ2	HIST2H2BD	HIST1H3B		SCLY		METTL17		GTF2F1		PLPP3
571	TICRR	FAM200A	ZNF705A	SH2D6	RPE65	CYB5D2		WDR12		VASN		CYB561		CTC.360G5.9
572	AC011462.1	TTC26	DNMT3B	TUBB8P1	EMC8	LOC63296		RBM38		AFMID		RCL1		HEPACAM
573	OR7A11P	DMWD	ALKBH7	ACSM2A	WDR83	SNHG15		DFFB		MFSD13A		PFDN5		ZNF627
574	STK17B	VPS37B	ZBTB39	ARGFX	SH3BP1	RUVBL1		NA		AC093673.1		C17orf49		AC009238.6
575	HNRNPA1	AP000529.1	NPM1P25	MRPS15	GFER	T.cell.CD4..Th2		EDNRB		S100A3		ECE2		PRKD3
576	HYKK	FBXL6	SUPT20HL2	TFG	TSR3	RPF2		VSTM4		YEATS4		RPL24		POLR2E
577	RANBP1	CD3EAP	GCDH	EMC3	TMEM68	STMN1		RCCD1		RRP12		PP7080		AF127936.9
578	ZFYVE9	DZANK1	MIOX	RPS27AP7	SPIN4	CSE1L		PDE2A		AL022328.3		SIN3B		CTD.2201G3.1
579	CASP5	SENP1	AC005943.1	AC127024.1	ZHX1	BEND3		FBXO8		NA		GLRB		FRMD6
580	UBASH3A	DHX40	PRKD1	AC009237.3	XAB2	TMEM151B		TTF2		NA		KCTD14		EIF3K
581	PTPRE	NRSN2	PIMREG	LHFPL5	REXO5	SEH1L		KNSTRN		AURKB		ABCA3		RP11.164O23.8
582	FBXW9	ZNF335	PLCG1	PCDHGA8	WDHD1	PRIM1		LINC02323		SMCHD1		GRPEL2		USP10
583	NCEH1	TEKT4P2	AL512504.2	RPL11	CCDC137	TIAL1		TSACC		TMED8		TOP1		RP11.119F7.5
584	GGT7	NUF2	GPX4	AC008764.4	NPPA	NLRX1		FDPS		USP21		TCF3		BTBD16
585	CEP83	UBAP2L	CHTOP	AC012414.2	HMGA1	C6orf86		LINC01342		SHISA4		WDR18		SPARCL1
586	PGAP1	NCAPH	THAP8	AC097721.1	PPFIA3	LOC100506438		PRKG1		PAXBP1		ZNF783		GNB1L
587	PTPDC1	CEP164	WRAP73	EVA1A	FAM117B	SUSD6		ILF3		GBP3		SSBP1		RP11.552M11.8
588	ARHGEF39	GMEB2	AL031119.1	FABP2	HS1BP3	VRK1		KAT2A		FAM216A		DYNC1I1		PCDHGC3
589	VAV3	TTC4	MSTO1	TAS2R4	ATF6B	LRP1		MUC5AC		AHNAK		ATP2A3		F2R
590	ADAM8	DOHH	UQCC1	TSPAN19	MAPRE1	ADSL		STK31		AP001469.2		SLC44A5		PRR12
591	AC092916.2	ADGRB2	OR7E84P	ZNF962P	CAMK1	NFYC.AS1		TNS2		POLR3K		DNMT1		LANCL2
592	MTX2	ZBTB33	ALG1L13P	AL355916.3	AZIN2	TRMT6		FCHO1		KIF21B		COL19A1		DMWD
593	CDYL2	NOC3L	PIP4K2B	MNS1	WDR55	IL13RA1		CAV1		NTHL1		DDX1		MAGI1
594	AC060788.1	KRIT1	TPRA1	SLFNL1	HDGF	RPL11		C20orf194		NDUFAF4		DNM2		C20orf202
595	SIRPB2	SNAP47	HOXB8	NCLP1	NAA40	CCNL1		C4orf3		NUP153		INSIG2		ZNF628
596	FOLR1	AMPD2	AC011448.1	SPAG8	CUEDC2	PILRB		LINC02014		NCAPD2		CEBPD		NOS2
597	ABHD17AP3	SMC3	ANXA8	TMEM69	STAP1	MCM3		GNG7		REEP5		RASGRP3		EZH2
598	ARHGAP15	HMMR	GCOM1	USP6	GAK	EXOSC3		RF00410		DSTN		FAM107A		CTD.3220F14.3
599	TRIM45	NF1	DNAJC11	AC009994.1	HELLS	FYCO1		WWC2		EXOSC10		LSM7		HNRNPU
600	FKBP2	RRP15	AC025518.1	IFNA20P	UQCRC1	RPS7		RNF14		BTAF1		COTL1		LIFR
601	CLEC2B	GINS1	SYF2P2	NEUROD1	SRSF3	CFAP44		CCT5		AGAP2		ZZEF1		CALM1
602	ASGR2	PIGU	AL137028.1	AL121601.2	NCKIPSD	DNAJB7		AL354707.1		U2AF2		TP53		ELOVL2.AS1
603	EIF4ENIF1	TEDC2	CDH12P4	AL139344.1	RAB26	DAXX		CD3EAP		AL008721.1		RPL23A		PRPS1
604	ANXA11	CFAP298	IMPA1P1	NKTR	TMEM70	RPS18		APH1B		HTRA1		FANCI		PLPP2
605	FAM157A	NUPL2	MYDGF	TNRC18P1	MCM6	TOPBP1		IL6ST		NFATC2IP		SNHG15		ZSCAN5D
606	SCARF2	CD320	BMS1P3	AL356432.3	DSN1	HSD11B1L		ABT1		PPARGC1B		SLC43A1		TRAIP
607	CCDC15	FKRP	AL096701.2	OR7E59P	CCDC94	ZMAT3		NA		SPOCD1		PLOD2		MBOAT7
608	IL33	SUV39H1	CAB39P1	ATCAY	PROSER3	MZT1		AC007128.1		AP4B1		FSIP2		CKAP5
609	PTGDS	CXorf56	MTCO1P15	KCNJ14	SPAG5	LINC01126		NA		NA		LRRC1		GZF1
610	CSF3R	PPAN	SPDYE10P	TMOD2	PLCG1	PBX4		WDHD1		AC027601.1		NDUFS7		ECH1
611	APOBEC3G	VTI1A	TNPO2	RNA5SP298	KIAA1211	ABP125		GSDMB		MBTD1		SRPRB		ANKFY1
612	IGHG3	AC068831.7	CNBP	PDILT	TGFB1I1	MTRF1		NME1		DSCC1		DOCK11		JMY
613	TTC16	HSPBP1	NRM	C3orf14	PICK1	NPM1		BRCA2		GTF3C2		FAM46C		FAM133B
614	AL355802.1	UTP25	NCAPG2	ZDHHC15	RNF4	RPS17		MUTYH		BCOR		EI24		RP11.771K4.1
615	AC084290.1	PLCG1	KCNJ9	AC117522.1	MTX1	SRSF11		HNRNPA3P10		ARHGAP4		RBM39		TTK
616	GIMAP2	TAF3	PIP5K1C	AC117522.3	SNIP1	PCED1A		CLN5		AL512770.1		SLC4A3		RP11.510N19.5
617	SIGLEC7	APEX2	SGTA	AC020779.1	SLC28A3	APOBEC3C		CPSF3		SRPK1		CCL20		AKT2
618	CYTIP	XPR1	PHBP13	B3GAT2	SH3BP5L	PCNA		ATP5MC1P4		AC012360.3		DCBLD2		ZNF230
619	TRDJ3	SSX2IP	AC132008.2	SULT1C2P1	CCDC130	EXOSC5		NBEA		AC002310.1		ATPAF2		CTD.2666L21.1
620	FLRT1	LMLN	ERCC2	UBE2L5	NYAP1	USP1		LINC00858		HIRIP3		ABCA13		CST3
621	TTC7A	CEP135	SMIM6	LPO	DMAC2	LOC154641		TEK		MATR3		PPAP2B		TCF23
622	BLM	POLA1	AC133555.3	ZNF556	DXO	PI4KAP1		TNFRSF25		PDXP		CSNK1G2		TNFSF9
623	GSAP	UTP14A	SPEF1	NSFL1C	C1orf174	MGST2		FAM111B		MCM8		PDK1		DPH2
624	TNFSF13B	DPCD	SETDB1	AMELX	TWNK	ZNF695		MEF2A		RFX5		MCOLN1		TSPAN1
625	ZNF267	ZNF45	CCDC186	LMOD3	PRPF19	TSPAN31		RCC2		AC020558.2		RBP1		PER1
626	DOK3	RRP1	KBTBD6	RAB42	GFOD2	DENND4B		PPRC1		NFATC3		FBN1		RBBP9
627	PDE1B	MRLN	SHTN1	XBP1P1	SUPT7L	WASH3P		OTX1		NA		IMPA2		TXLNB
628	LAT2	NAA25	MRPS24	Z97634.1	VPS16	SNHG4		SNORD104		LINC01133		STRA6		HSPB6
629	CD52	CCNA2	UBAP1	GAGE12F	MYOT	FBL		HDGF		HSD3B7		SV2A		SPRED2
630	TMSB10	PPM1D	LAS1L	DDX50P1	PPIL1	ZNF131		SLC12A4		CAST		SNX21		SDCBP2
631	MS4A4E	LZTS2	RAB43	METTL5	TNFRSF6B	FAM83D		SRSF1		TYMS		GNG4		FAM63B
632	CHI3L1	BRMS1L	THAP3	ST6GALNAC4P1	LRCH4	POLRMT		UBQLN4		SNRNP200		EPHB3		HVCN1
633	TNFAIP8	DLST	ZNF414	TUBG1P	USP19	LOC196337		AC106900.1		KRT15		MGST2		RP11.393N4.2
634	ACTRT3	NOL9	KLHL14	AL118556.2	CDC5L	MAN2B2		MED30		FAM177A1		ELOF1		ZNF667.AS1
635	GAPT	RAD51	RPIA	Z97180.1	AMIGO3	NVL		NCAPD2		CHTF18		KIAA0907		CHDH
636	GIMAP8	ZSCAN25	YWHAZP4	HPN	LUC7L	APITD1		GINS3		TNFRSF13C		TPST1		LPAL2
637	CYTH1	ZNF496	TMEM151B	SMBD1P	ZNF500	TAFI95		CKAP2		NA		TTC19		RP11.93B14.6
638	BMS1P8	CBX8	TSPAN7	ZNF799	BSDC1	LOC100129257		SNRPF		GMEB1		UBE2H		GPR151
639	CDH23	NCAPD2	CBWD1	ATAD5	ZNF787	ANKZF1		EML1		STK4		AHR		PUM2
640	CDC45	NFYC	SLC5A6	OR5AS1	DHX16	DHFR		SAMD1		ZCCHC8		LOC100505738		UBE2SP2
641	IQSEC1	CDCA8	HACL1	SELENOV	STX10	N4BP2L2.IT2		DCAF13		PCNA		CCDC58		STARD7.AS1
642	KIAA0513	KIAA0100	ZDHHC17	AL096855.1	FAM167B	ALDH1L2		ZNF695		HEBP1		PIGL		LNX2
643	RPS10P14	CNTNAP1	KRT19P4	DNAJC2	PDIA6	C10orf138		HIST2H2AC		SNX33		ZNF512		RP11.544M22.13
644	TROAP	AC004383.1	SNRPCP16	LGALS14	DCAF15	LOC85722		TM6SF1		TIMM8A		SPSB4		PREX2
645	CD38	HDAC1	HIRIP3	LUC7L3	EIF6	SIDT2		LRR1		RPUSD2		RPS6		MECOM
646	IRAK2	ASF1B	SMIM27	TAF9	PACS2	YB1		WWC2.AS2		ADAM9		PRKAR1B		ARHGEF12
647	CREB3L4	MAFG	COX7B2	AMER3	HIST1H4J	TSPAN1		NA		HNRNPA2B1		DPYSL2		SMG7
648	NOC3L	MED25	AL136038.4	AC114495.2	FANCD2	ZNF150		SLC25A5P5		SF3A3		GAGE2B		TARDBP
649	TIPIN	TMEM94	C16orf71	AK3P3	LIME1	SRRT		TRABD		E2F1		OSBPL6		STK39
650	AC133555.4	SEC24C	NAMPTP1	MUC20	ATXN2L	DPH7		ASAH1		TUBGCP3		CFB		AC025335.1
651	TBXAS1	RBM48	RHBDD3	AP000529.1	MRPL2	NTHL1		SLC30A4		NEMP1		ETV1		FBL
652	SLAMF6	HNRNPL	ZNF597	RPL21P5	B3GALT6	CBX7		SLC25A22		RBPMS		DIDO1		CYTH3
653	C1orf127	TBRG4	TSTD3	TOPORS	GBAP1	KCTD19		RHEBL1		RUVBL1		FOCAD		CDC37
654	IL4R	LMTK2	EVX2	USP24	STX1A	LBR		FUT2		MEN1		DDX39A		RP11.66B24.2
655	RINL	RNF220	FOXP2	PRDM14	RAVER1	SNHG6		PRSS3		SCARNA12		ALDH3A2		OSBPL7
656	FTH1P5	CLK2	FKBP1AP2	AC242843.1	ICMT	SERTAD1		MOGS		PHB2		RAB3D		ATN1
657	AC008562.1	SRI	ZCCHC7	RPS7	UBE2C	CDC6		TCTA		LTBP2		CCDC130		ISOC2
658	SNRPE	OR8D1	METTL3	SLFN12L	GTPBP1	PTTG1IP		PDGFD		GPATCH4		ICAM3		ZNF528
659	ZNF286B	MAST1	TCAP	TFDP1	BRSK1	DXO		STMN1		CD59		OGT		PHBP21
660	AC107890.1	UBE2O	TRIM37	ZNF131	INTS1	CXCR2		GNPDA2		KRT16		FAM216A		RP11.34F13.2
661	SH3KBP1	ZNF768	USP22	PPIAP9	ACTG1P10	UBE2Z		PHLDB2		UBTD1		GBP2		EMX2
662	SCPEP1	AC087632.1	DHX30	AC025449.1	ACOT7	LOC154950		MAP1LC3B		AL109811.1		HSPA7		ARID1B
663	PIK3R6	SLC39A10	PPP1R9B	AL355802.1	JAGN1	TXNDC11		TXNDC15		ZBTB40		YIPF2		ZNF83
664	MARCH1	THOC2	CCDC167	FAM151B	MCAT	LOC100130068		BDH2		AC007386.1		GPNMB		FOXC1
665	MCM8	DPY19L2P2	CXCL14	ATP6V0E1P2	HCFC1	FBXO46		MAF		FOXRED1		SMAD3		THAP5
666	PSTPIP2	ZNF324B	BSN	AC015743.1	NARFL	STAT3		PGRMC2		RPL17		DHRS7B		EXTL2
667	TSPYL1	PHACTR2P1	AC069288.1	AC092933.1	MAGEF1	RPS5		ZGRF1		SYMPK		NOL6		ZMYND8
668	DDO	NCAPG	CDPF1	AC005865.2	RBM14	SLC9A1		GAL3ST2		LINC00528		NMD3		SPATA6
669	ZNF74	FAM222B	KBTBD4	ASNSD1	FNBP1L	APBB3		CPLX2		HMGB1		GPRIN3		NRG2
670	HACD4	NEK2	CYP2T3P	CCDC150	HMGN2	SSBP4		PAICS		IGFBP3		VEGFA		PPP2R5E
671	PKP4	CIP2A	PELP1	EXOSC6	WIZ	LOC115304		EXOSC4		TARDBP		PIAS4		RP11.563P16.1
672	CNOT6L	NVL	MTND5P15	GRM6	XRCC2	OS9		KCNJ15		SUZ12		ELOVL2		ZMYM3
673	CXCR5	PGS1	DENND6B	SHOC2	ACD	ATP6V1D		RAE1		UBA2		TARS		IL31RA
674	IGHG2	ZC3HAV1L	E2F1	AF131216.2	BAHD1	E2F6		NA		MRE11		RHOD		MUC12
675	TMIGD3	ZNF280C	ZNF821	CASP8AP2	MED24	C1orf67		U2AF2		NA		TLR2		CTCF
676	ANKS3	POLR2J2	AC007731.1	FAM219A	UPK3BL1	SNORD1C		SCN1B		EXOSC8		ALG5		CITED2
677	YPEL5	COASY	SEMA4C	AL136146.1	TCIRG1	CALM1		DPY19L2		HIRA		PTK7		TAF9B
678	IL15RA	CDC37	UQCC3	SETP14	TRIM39	SAFB		PITX1		MIEF1		SUZ12P1		PUM1
679	CHRNA5	ATP8B2	PAM16	AC012512.1	ILF3	ITPA		RCE1		RFC3		TRMT6		SNX18P3
680	ABCA1	IARS2	TTLL10	B4GALNT2	HYAL2	DNASE1L1		TOP1MT		N4BP2		SNRPB2		RP11.793H13.11
681	AC026951.1	CICP14	CD207	KLHL18	ZNF367	ANLN		PRR34		AL022324.3		MRPL4		GLTSCR1L
682	SKAP1	CBX1	ADGRL1	NPM1P40	IMMP2L	C1ORF174		ALPG		AP4B1.AS1		ABCB4		ITGB8
683	ATG7	NGDN	DCTPP1	PLSCR1	WLS	SLFNL1		TLL1		RBMS2		UHRF2		AKT1S1
684	GNAI2	MASTL	CLIC4P2	BLZF2P	HEMK1	MFSD1		KDM4A.AS1		AL035587.1		COPG2		ZNF264
685	FAM172BP	PLK4	ANKRD20A6P	AC068491.1	C4orf46	MAPKAPK5.AS1		COL4A3BP		ALDH5A1		RPL27		GLI2
686	AP003357.1	OR52B5P	KHK	AC073610.3	CDC6	LOC85658		AC074117.1		GINS3		CDK5RAP1		NUDT19
687	HMGB1P3	AP2B1	NACC1	AL157712.1	CASC15	LOC63481		AC104083.1		ADM5		EIF4A1		ZNF829
688	ZBED2	DBF4	HNRNPL	DCAF10	TRIM11	SDCCAG3		PJA2		FANK1		SPARC		HSPE1P5
689	MEFV	SNRPB	NAXD	DCHS2	CORO1B	CENPQ		AC008669.1		ANP32B		OR2A42		CTD.2619J13.14
690	VANGL2	TRPC4AP	PTCD1	ELOVL3	NAT9	MYLK2		RRM2B		AC108449.2		OR2A1		ZHX1
691	SLC7A7	WDR75	GLRX3	OR2L2	TSGA10	MSTP1		PDK4		CCAR2		MRPS17		CDCA7
692	PHB2	NUP188	RASGRF2	RNF149	SCAF1	REXO1		GMNN		CCL26		SNAPC3		DCBLD1
693	ANOS1	TTF2	TMEM145	RNA5SP507	EXOSC6	UBQLN2		NA		CHD1L		ECHDC2		EPAS1
694	DKC1	BCAS3	UFSP1	RPL23AP2	HNRNPL	FLJ40075		AC092573.2		ZNRD1		LDHA		RP11.66N24.6
695	MELK	CENPO	RPL26P3	CCT6P1	ZFYVE19	TFDP1		ADD1		CCDC88C		LOC728613		PP7080
696	MTNR1B	DDX55	CEACAM7	KIRREL3	GGA1	FAM60A		IGSF9		BCS1L		EIF2S2		ATP1A2
697	FPR3	SLC25A5P5	AC073850.1	MINAR2	KCNIP2.AS1	TMBIM6		GID8		NA		CPNE1		NARS
698	VAPB	NUP155	MICAL3	OR8D1	FAM213B	ARHGAP1		ENDOD1		HNRNPM		DANCR		TRAF1
699	JAK2	ZNF594	PPFIA4	PIGG	SLC5A6	DFNB18		ASPA		IGLVIVOR22.1		POLE		PRDM5
700	CTLA4	DSCC1	GTF3C3	WDR77	THOP1	PDZK1P1		AC024940.2		TIMM44		AP3D1		GRIK1
701	SNUPN	PTTG1	FGF13	CR391992.1	SMARCD1	ACOX1		EEF1AKNMT		FBRSL1		KRI1		PPP1R12BP1
702	LRRC28	WDR76	TMEM35A	RNA5SP212	CPTP	CNIH2		MUC2		AL109955.1		RPN2		NBPF19
703	EEF2	RAB2B	HOXD12	AL032819.3	HMGB1	BMS1P1		KREMEN2		RSKR		EIF2B5		ZSCAN5A
704	TRIM21	KIF20B	AC139530.3	AC026412.1	VASP	TMEM59		VLDLR		ATIC		SUSD5		B3GLCT
705	HERC6	SFPQ	CABLES2	CYP46A1	CTU1	RRP12		NEK1		CST3		POC1B		NCOA1
706	TEAD1	PUS7	FAM168B	FAF1	WDR18	POGZ		MEF2C		MTA1		LPHN1		TIMP3
707	AC015911.7	TCF3	IFRD2	PDZK1	C17orf100	ECT2		EFCAB6		HNRNPA1L2		RB1		MIR922
708	PDCL3P6	KDM1A	PECR	SPAST	DNASE1L2	ZNF124		ZBTB16		PROSER1		ASNS		SIN3B
709	RNASET2	TMEM201	AC091839.1	AL357552.1	PDCD11	LOC222178		LSM2		TRA2B		SAA3P		USE1
710	BMPR1A	EXOSC2	LRRTM4	MTND4P25	SMARCA4	CAPN15		CCNG2		RFXAP		CCDC124		RP11.30L15.4
711	TIFA	QSOX2	RTL10	ATF1P1	KRT18P15	SSB		AC011481.1		WRAP73		BIRC7		GSTO2
712	NKAPL	PDP1	AC145285.4	CHRNA2	CRYAB	CYP4F30P		FHL1		SF3B2		STAG3L3		SIGIRR
713	AC138623.1	RBM28	PMCHL1	MFSD14C	YRDC	LUC7L3		KDR		KDELR2		SUCLA2		TSPAN3
714	MOB1A	VN1R7P	PTPRN	USP37	ZNF430	NPIPB5		NAP1L5		AC092821.1		INSR		EEFSEC
715	QARS	FBXW9	LPO	OR4K2	PRMT1	NINJ1		WDR76		SERINC2		PTPN12		AP5M1
716	AC241585.1	RAB3GAP2	CCDC181	AC010326.4	STAC2	PAQR6		ITFG1		RNFT2		CCDC144B		GPRC5C
717	CSTF1	L2HGDH	DOT1L	AC097504.1	AP3D1	RPL21		RANGAP1		PLA2R1		VCAM1		ANOS1
718	UNC5A	UBL7	SPDYE3	EBAG9P1	RCE1	DNAJC2		TEX19		BRI3		CNR1		NREP
719	GOLGA5P1	MYSM1	HOXB6	IFNA5	HAUS7	POLR1E		AL691482.3		COL12A1		RFC4		GATM
720	QTRT1	FANCA	PCGF2	AKIRIN2	PURB	LOC649250		PPIH		KDM1A		PSMB6		RNU2.17P
721	ITGAX	KRT18P7	BOLA2.SMG1P6	GREM1	RRP12	GTPBP4		FAM83E		AC010536.1		CAMK2N1		CTD.2541J13.3
722	MAN1C1	IQCD	AC046185.2	PHACTR4	LIG1	EDA2R		RF00019		SLC35F5		SEL1L3		QSER1
723	GALNT6	PNMA8C	HCFC1	RPS3AP26	RAD51	NUDT15		RBPMS.AS1		IQSEC2		MKI67IP		LIG1
724	METRNL	FAM72A	LSM4	ULBP1	CEP135	GORASP2		DNAJB14		NOC4L		TLE2		RNF11
725	RASSF5	ZNF473	MRPL24	ZNF709	RPL26P29	ARL6IP6		ANLN		MIIP		NUP107		PCIF1
726	PARP12	PMS2P1	DOC2A	AC007899.1	C17orf53	SPDYA		POLR2M		COA7		RBM26		RASGRP1
727	MBOAT4	LMBR1	LIG1	AL157884.1	PISD	BZW2		FBXO5		FBXO46		MRPS22		RP11.452H21.1
728	SGO2	KIF14	TRIML1	AL132777.1	SMC2	FLJ11128		ESAM		DDX21		FLNB		PPP2R5D
729	NOLC1	RAP1GDS1	AC092814.1	HAUS6	TMPO.AS1	MSH2		EFTUD2		TDP1		MEGF10		ZNF671
730	AC004837.1	ATXN7L2	MYH15	KPNA4	MPZ	LINC01000		SASH1		ABLIM3		HNRNPH1		AZI2
731	ITGAL	DDX19A	TP53BP1	SMG1	SF3B5	RAB5B		NA		NXNL2		LOC441601		PRKCA
732	BNC2	STAG2	ZNF74	OTOP2	ELOA	MGC5254		LINC01224		ANKRD13B		SDPR		RP11.46F15.2
733	HES1	PUS7L	AL138799.1	RPL23AP32	HJURP	SUPV3L1		CIP2A		ARL6IP5		UHRF1BP1L		RP11.843A23.1
734	DAPP1	WDHD1	LHX2	ARPP21	EIF3C	GENEY		MIIP		SNHG21		HOOK2		MATR3
735	SIT1	FAM72D	SNRPB	CEND1	F2R	NOP16		CASC9		NA		TMEM161A		ZNF132
736	KCTD3	MED6	MS4A4A	NCBP2.AS2	IDH3B	RCC2		SAAL1		GNG12		HNRNPU.AS1		C5orf51
737	Z84488.2	USP42	OSTCP1	AC139769.3	ARIH2OS	LRRC40		PPM1G		POM121		YWHAE		GNPNAT1
738	ORM2	TMUB1	CUEDC1	HSPBAP1	DIP2A	NBPF16		CABLES2		CNOT1		ABHD2		DPY19L3
739	APOC1P1	FZR1	IL1R1	SKA1	ZNF785	MGC5370		LINC02595		HDHD5		CHAF1A		MTX3
740	HAUS1	TBCB	KCNC2	UTP6	E4F1	ELAVL1		FBXO46		LSM2		STK32B		DDX43
741	TRAJ45	COG4	APH1A	ZNF969P	FAM46B	ZCCHC3		POLR3G		NA		THOP1		CTA.929C8.8
742	DNAAF5	E2F8	MAP6D1	MYO18A	CBARP	MRXE		AL451050.2		ITPRIPL1		MRPL34		PRICKLE4
743	IRF8	EZH2	MRPL38	LINC00032	NT5C	RNF103		AC020907.1		RTN4		ESYT2		HEYL
744	AC009117.1	SAFB2	FBXO17	AC025918.2	GPKOW	ZFYVE1		HNRNPA3P6		NARF.IT1		ARHGEF28		AC010894.5
745	ATAT1	TTC13	MRPL11	EEF1A1P4	DHDDS	SIKE1		NOLC1		GCN1		B9D1		LUZP4
746	GSTM3P2	AC112128.1	YIF1A	TIAL1	YARS	LOC339047		NPR3		C17orf53		ZC3HC1		LRRIQ1
747	GBP2	ZBTB24	INTS11	AC007919.2	NUF2	KIAA0361		RFC5		FKBP9		ANAPC15		FAM229A
748	PARP14	NOP56	IWS1	AL359692.1	SMG9	RPS27A		WDR17		METTL21A		ZFAND2A		RP11.22N12.2
749	TRAT1	PHTF2	PHKG2	AL139220.1	L3MBTL2	CROCC		TRAF7		ARID2		MFI2		SNHG11
750	IFNGR1	DARS2	TICRR	PATE4	FCER2	SMC2		AC016394.2		CTSB		NPC2		BCL2
751	AC007182.2	POLA2	ZNF707	MED15P6	NBEAL2	PDCD5		PRIM1		TPH1		KCTD6		AP2A2
752	UCK2	CCNB2	RPL26P29	AC004461.1	ACTB	SETDB1		KLHL17		NUP88		FAM60A		ZNF567
753	IGKV1D.39	IPO4	PLGRKT	AC124319.1	TMEM92	RCCP2		TARSL2		F3		TOPBP1		RP11.481N16.1
754	SUSD3	TRIM37	IFNA22P	EFHC1	NMT1	TEX10		ZNF154		WDR76		C1QBP		MT.TA
755	LRPPRC	ZMIZ2	CCDC54	FAM9C	MRPS18A	LOC124057		NA		FTH1P11		ZW10		ZNF616
756	HYLS1	ALDH18A1	PNKDP1	SUCLA2P3	ELMO3	THSD1P1		YBX1P6		LETMD1		COL6A1		NFYC.AS1
757	TRIM34	CCNB1	TNS4	XRCC6P5	HIST1H2BL	ZNF496		SNORD46		LIMD2		CSMD1		RP4.773N10.4
758	APOL3	IMP4	KCTD19	LDHAP7	NRM	NCAPD3		MTMR10		AC144831.1		EDEM2		NDP
759	RASAL3	SMARCAL1	ABCF3	TAS2R50	AKT1	KIF13B		RRAGD		KRT19		NMB		RP11.79O8.1
760	FDPSP2	LETM1	TSSK6	AC008267.3	KDM8	VASH2		OAZ2		FBXO43		MRGBP		RP11.548P2.2
761	COL25A1	AEN	COA4	EMC8	PPP1R8P1	ACRV1		RBM8B		VPS51		IFI27		SETD5
762	SLC15A3	NCAPH2	RNASEH1	OR5A2	ENO1	FLJ13451		TERF2IP		AC133550.1		MIS18A		CMTM5
763	MSANTD3.TMEFF1	COQ8B	FAM43B	ZNF805	CHEK2	HFM1		ANK3		NA		TPRKB		RP11.574K11.29
764	PIM1	BUB1B	ADORA2A	RPL7P41	SGSM3	DBF4		CENPL		YPEL5		S100A1		ZNF507
765	SLCO2B1	ZNF48	BFSP1	TPT1P10	DHX57	RAC3		INTS8		AC008438.1		CRNKL1		ANKRD27
766	TET1	KTI12	SAXO2	HNRNPCP8	REC8	ZNF514		RNASEH1		RPLP0		NLGN2		XPO5
767	CAB39	YARS	CD209	MTND1P36	AURKAPS1	LINC00176		TMEM192		SUGP2		HLA.DRB6		THAP10
768	METTL2A	MED13	TMEM121	TESK2	SMIM32	LOC220542		donor		TRMU		PPIL3		KIAA1456
769	PHF11	SOCS4	SLC35F4	VCX3A	TCOF1	LEAP2		RAB11FIP5		KIF18B		SMARCA1		RNPC3
770	AGTRAP	CNST	PAFAH1B3	AL359839.1	SETD1B	ZNF93		PLPP1		AL391069.2		CLPB		AP001412.1
771	RAB43P1	MYBL1	PTBP3	RPS15AP6	DHX38	NPC2		ARHGEF12		SOD3		AP1S2		ZNF788
772	TRGV5	KRT18P5	TGIF2	RHOXF2	CCDC180	TFAP4		CPEB4		C6orf132		GTPBP3		PTPRG
773	2021-09-01	RNF34	C16orf92	INPP5B	NKPD1	MPP.2		HELQ		TIAL1		ZNF562		LINC00657
774	PCGF2	CACTIN	PACS2	PDCD2	FAM110A	LIMK2		FLT1		FTH1P2		PCDHB8		WNT2
775	SIRPB1	CLEC16A	TIGD3	SHLD2	ROBO1	LAMP2		JPT1		WRN		SPEG		AL391650.1
776	TRAV26.2	AC087721.2	UBE2B	LDHAP4	GPR4	LOC100132855		SMIM10L2A		AL669831.1		CCT6A		NAA60
777	ELF4	MTF2	AC108114.1	IGKV2.24	MECR	EEF1E1		NASP		AC022149.1		C7orf55.LUC7L2		ZNF471
778	PHLPP1	E2F5	AC126755.1	AL356273.2	MED12	MGC3320		C9orf66		RAET1G		PPAN		CTC.454I21.4
779	APOL1	CCNT1	HTRA1	SLC25A51	TUBB	TIGAR		ASB8		TSPAN17		R3HDM4		POC1A
780	EIF3B	DHX35	GCM1	TBC1D8	TCF3	AGAP7P		AL445524.1		MGLL		IGFBP3		CTC.499B15.5
781	AC091167.1	AC018868.2	CYP4X1	RNA5SP217	MALAT1	ZNF22		LINC00924		COL6A1		C19orf25		RBBP4
782	PHC1	EIF3A	FANCE	AC116553.1	UBE2O	PRPF3		CEMIP		AHNAK2		PTGFRN		GLDN
783	TFEC	NSUN4	PPAN.P2RY11	AC104066.1	CCS	WDR76		NA		RPL6		MLPH		GTPBP8
784	TCFL5	EXOC7	N6AMT1	MFSD13A	BRF1	TAF4		ALYREF		SLC2A10		ATP1B2		CALD1
785	STX12	ZNF316	RPS27AP2	PFN1P6	GPHN	LOC645851		FASN		ZBTB48		CNTNAP3B		PPARD
786	CYP2S1	XYLT2	SLC25A10	YAF2	PCYOX1L	ZNF767P		BRIX1		GOLGA2		ZDHHC13		FRA10AC1
787	CD226	PHC1P1	TMEM223	Z82190.1	PLK1	METTL17		FBXO41		AL138724.1		CARM1		LSP1P1
788	DOCK11	SPINK9	MTND5P1	FAM229A	ZNF317	LOC90834		NSD2		CAVIN1		KDELC2		PPP2R1A
789	TRBC1	KIAA1549	AL133338.2	SYCE2	METTL22	SMNDC1		R3HDM1		COL1A1		HLA.DRB1		ZNF845
790	SMARCD1	EPOP	CTXN1	EQTN	ACTR5	CHEK1		RNASEL		DCP2		KDM4C		EIF3G
791	IRF1	BOP1	AC007731.4	ATP5MFP1	BMP8A	CCDC130		RPUSD1		SF3A1		CD9		ST3GAL3
792	ANKRD13B	PAPOLA	CAAP1	YWHAZP4	CENPE	RSL24D1		DTX2		ACTN1		ADCK3		ZNF844
793	RAB37	SPAG5	PDIA2	TAF1L	NOTCH1	PMS1		AGO2		AC009121.1		BIVM		CTC.559E9.6
794	SLC2A6	RAB15	BRIP1	AL049873.1	HRNR	GOLGA8A		FBXO3		SMARCC2		GPR126		SETBP1
795	ST13P18	LLGL1	LRRC14B	AL096701.1	PRSS53	MBTD1		TADA2B		CRABP2		ADCK2		RPL23AP81
796	RP9P	OR56A4	PDCD2L	APOLD1	TCF20	HNRNPM		AC080037.1		NRP1		SDHAP3		IMPG2
797	TRBV5.6	TAF15	DIPK2B	CATSPERG	UCN	LOC116218		TMPO.AS1		OPTN		PMPCB		VPS13B
798	GADD45B	BICRA	AF241726.2	RBL1	SULT1A4	DKFZp761H221		ANKRD13A		TCOF1		TEX30		RORA
799	WDR43	METTL17	TC2N	RRAGD	CDCA7	PDCD2		SMPD4		RBM38		AHRR		ZNF614
800	AL033529.1	RALY	WAC	SPAG17	ZNF446	ESF1		ETFBKMT		NA		P4HA3		ZSWIM1
801	CD244	MAP1S	AL589935.2	STRAP	TMEM63B	LOC654207		GPX3		KMT2D		ARHGEF35		MESTP3
802	ZNF385A	MED12	AC091057.4	TWISTNB	YDJC	LOC221563		RPL18P13		ABCB7		ITIH5		SMIM15
803	EXO1	AC004475.1	ECI1	RARG	PAQR7	CD82		SEPT14P12		NDUFV1		CYTL1		EML5
804	GBP5	TWISTNB	ECE2	FTH1P1	PLEKHJ1	CLDN15		SNX1		GMNN		IFT52		IGSF11
805	CTBP2	NUDC	ACKR3	ACP1	RELT	MRPS9		RAB5IF		CNOT9		ADORA1		AC139099.4
806	DNAH14	C18orf25	GRK6P1	DCDC2B	NUBP2	MRPS5		CITED2		NDC1		ACOT8		RP11.66B24.4
807	TRAV4	CENPA	RPAP1	FAHD2B	OGFOD3	BRICD5		LAD1		NEURL4		KNTC1		PRKD1
808	PRDM8	BPTF	HADHAP1	FRA10AC1	TRMT1	TVP23B		MXRA7		FBXO5		PTRHD1		USP1
809	DENND3	POT1	TAF6	ORC3	NPAS1	FLJ33280		NCAPD3		ATP5F1A		UNC13A		CTSV
810	GZMM	AP3D1	CBX1P3	EDRF1	ZNF133	C6orf147		ATIC		LEPROT		CCBL2		TSEN34
811	NDUFA9P1	PCYOX1L	B3GALT6	AC006001.4	TRAF4	LOC101059970		FIGNL1		HAUS5		MRPL54		HP1BP3
812	AARS2	SCAF1	TSPAN14	AC013268.1	ECI1	BCL2L1		ARL1		TOE1		CDC25B		CNOT10
813	TBX21	NAT9	NEUROG2	AC132008.2	C16orf62	AKR7A3		PCYOX1		NUP188		ZNF627		PRELID3B
814	SIRPG	CDCA2	LRRC46	APPL1	COMMD4	PAXBP1		FZD1		TOP1MT		CKAP4		CNKSR2
815	NPC2	ZNF131	UCP1	CEP78	TSSK3	RPL36A		SHE		PCYOX1		KIF16B		C10orf128
816	POLR1C	NOP16	TRAIP	MDM4	RPSAP13	CTU1		TRAK2		DBF4B		PHEX		LURAP1L.AS1
817	MYBPC3	FRG1DP	OR2V1	TCEANC	TMA7	HIST1H2BO		HERPUD1		ACVR1		MPHOSPH10		RBM42
818	FTH1P15	ACTR3B	IBSP	VWA5B1	APBA3	LOC100133003		SNORA71A		FASTKD1		NTF3		LARS2
819	CABP4	FANCB	PPP1R27	ZNF791	DDIT3	CEBPZ		C20orf27		SHPRH		MORC4		ZNF576
820	CXCL13	MYO19	LRRIQ1	UBE2FP3	ACAT1	LAPTM4A		AC009121.2		SMC1A		TYW1B		TMEM80
821	DECR1	ZNF398	VIPR1	RPL6P24	ST20.AS1	SCLT1		AKAP6		PSG9		PPP1R18		CDCA7L
822	GLI3	MPHOSPH9	SOX5P1	AC092747.2	F11R	SQRDL		HNRNPA2B1		CRIM1		CRLS1		DHX35
823	CPNE1	YBX1P10	Z98755.1	TDGF1P3	NUDT1	EPB41L4A.AS1		LIFR.AS1		TMEM131L		HOMER3		TRIL
824	RPS6KA3	TIAL1	BX248409.1	C12orf50	PHC2	FAM227A		APLP2		CFB		TRIM44		TRIM65
825	TRAF3IP3	TMEM81	MRPL55	ZNF230	MXD1	RNF126		SLC7A5P1		LUC7L3		RNF26		MT3
826	IL18RAP	PRICKLE3	SHLD2	ZNF543	ZBTB48	KCTD21		PYCR1		PRRC2C		ATG12		RP11.2L8.2
827	IFI35	HMGN2	RPL6P7	ASS1P2	TMC4	MCM5		RNF13		MRPS18AP1		HLA.F		NAA50
828	ZCCHC7	SUPT5H	RPS29P29	PAICSP1	GMDS	MCM4		LSR		PADI1		ZNF443		HDHD2
829	ARL6IP5	SRSF10	LCN6	PDC	MST1	MMS22L		AC116345.3		NACA		LACC1		CSNK1G3
830	BST2	LIX1L	ELOVL5	AC244154.1	CCDC106	SNHG3.RCC1		MEST		SH3RF1		MYT1L		ZNF445
831	DCLRE1CP1	KRT8P39	HYOU1	FNBP4	EPS8L1	KIAA0691		CDX2		COQ10B		PRDM8		SCP2
832	TLR3	UBE2Q1	STRN4	JAZF1	FOXO3	TIMELESS		TAPT1		CCDC80		SUCLG2		CTD.2542C24.14
833	GVINP1	EXO1	GPR182	MS4A15	FAM173A	RMI1		SNRPC		AC119428.2		USE1		RP5.1025A1.3
834	YAE1	SET	OTULINL	PSIP1	FAAP20	ZNF8		SOS2		ARHGAP29		IMPDH1		ZNF222
835	FES	IRF2BP1	ZDHHC20P1	RPIA	SLC30A5	MAPK15		NUP107		SERTAD1		GPD2		CRK
836	CD5	C12orf73	SEC13	LEPROTL1	USE1	GPATCH4		COP1		HMBOX1		IFRD1		RP11.676J15.1
837	DYNLT1	2021-09-09	AC002558.1	RBFOX3	H6PD	LOC439963		RBPMS		PTPN14		PEX16		RP11.21C4.1
838	IKZF3	AL110118.2	AL589872.1	TTLL7	RFXANK	PNISR		HSPB2		FTH1P7		TRO		DDX27
839	LST1	ICE1	TNNI3	HMGB1P38	SUPT16H	XPO1		UCKL1		STX18.AS1		EPB41L2		ZNF571
840	IGLV2.8	SPATS2	HOXB4	AC011511.1	MRPS26	DDX50		AC100861.1		MRPS25		FRMPD1		ZBTB8A
841	CASC3	RUNDC1	MRPL17	AC018638.2	CSNK2B	LOC220645		ATP10D		C1R		ERGIC3		CCNK
842	SSBP4	ING1	SMG9	CCDC194	ABCB9	RBM39		PDX1		C1QBP		ALDH1A1		DAGLA
843	ABCD2	RANGRF	FAM171A2	HEMGN	DUSP8P5	MASTL		COL4A3		PRRC2A		PUS7		INCENP
844	CTSO	UTP18	CSPG5	HNRNPA1P40	ORC6	OSTF1		AC099850.3		EME1		CBX2		LPL
845	RAPGEF1	CLK3	PES1	NUTM2D	PRRC2A	WDR77		CCDC85A		EIF3L		PLIN3		TNRC18
846	RHBDF2	MRPL42	PLPPR2	RRAGA	CNIH2	ANKRD36		RAN		LRP10		FAM84B		CA3
847	HSD11B1L	PRPF3	AC137761.2	ZBED1	EIF3EP1	CDK3		PPARGC1B		EVA1A		AIP		NAAA
848	HELLS	SNUPN	C16orf46	HSPA8P15	PI4KA	KCTD11		XPO5		AC099518.5		SEC23B		SPIN3
849	MED15P8	ERICH1	HMGB1P24	VCX	CMTR1	LOC93111		NRP1		CTPS1		THAP5		ECI2
850	ZAP70	DPY19L2P1	PNMA8A	GAPDHP39	ZNF316	C1ORF52		PDE4D		TPRG1L		SLC43A2		EXOC3L1
851	BLOC1S1	E2F1	FOXE3	PDXP	IRF7	GNB3		ATP5PBP5		CRIM1.DT		VAPB		UBA2
852	MAN2B2	IER5	ANKRD46	PFN1P2	STARD4	KPTN		SPATA3.AS1		PEA15		NUP205		MED12
853	RPL17	SMG7	DHX35	AC099328.1	PAWR	ABT1		FNIP2		DHX9		ZNF93		CHMP2A
854	APOBEC3A	GART	SH3BP5L	OR11H12	AVPR2	CHRNA6		RPS19P1		MAP2K7		LOC400043		CTD.2231H16.1
855	CD8A	INTS1	NUTF2P7	ATP5PBP1	POLD2	LINC01590		CCDC178		GGA2		PELO		ILF3
856	CHML	TMEM259	YWHAG	AC244669.1	CDK4	SLC16A4		NA		SNCG		ALAS1		RP11.80H5.2
857	SUCLA2P3	PPIP5K1	AC104115.2	CHAF1B	ELL3	LINC01089		PNPT1		CTDP1		RFC3		IFT52
858	RPL23AP38	DDX56	CHCHD6	MS4A10	VHL	TGD		USP6NL		RBM17		TIGD7		MTPN
859	PARP9	CHRNA5	POGZ	NOL9	HCG4P3	TENM4		NPM3		2021-09-06		LCLAT1		RP11.411H5.1
860	MAP4K1	GPN2	TMEM201	WDR27	SHQ1	LOC654181		EIF2S2		PCNT		C5orf55		KIF2C
861	BX679664.3	GTF2B	AL354751.2	YRDC	DTD1	ANKRD10		MYBBP1A		LYRM7		ANGPTL2		PCMTD2
862	TRBJ1.4	OGFOD2	AC092757.1	ZC3H12B	RBBP5	YEATS4		TBC1D31		AVPI1		SAA4		MCM4
863	TRAV25	PMPCB	AL136982.4	GAGE12J	DMAP1	CEP83.AS1		CC2D2A		LIN9		CTDSPL		EHF
864	MPLKIP	ZNF653	MRPS26	AL136116.2	LRRC75A	C1orf31		RUVBL1		AC026362.1		TLE4		RNF24
865	TXNIP	SAP30BP	SAFB2	YY1P1	NOSIP	RPL6		EHMT2		PSORS1C1		STX8		SLC7A1
866	BHLHE23	PTPRA	AL355802.1	AC005041.1	DLGAP5	ITPKC		CSGALNACT1		CRLF3		TTI1		KIF14
867	WDR36	C12orf71	CNTN6	AC006548.1	CREB3L4	CCDC112		AC084880.1		AC040162.1		PAN3		ZNF575
868	GLIPR1	WASH3P	BOLA2P3	AC004858.1	PMPCA	LOC101929339		MIEF2		PLCXD1		RGL3		RP5.945F2.2
869	IFT52	AHI1	NR4A3	AC017035.1	LZTR1	MAGED1		STX1A		NOM1		HERC2P7		GAS1
870	C19orf44	RMI2	ZNF653	DMBT1P1	ITGB3BP	NUDT9		H2AFZP3		TMCO3		FNTA		AC003002.6
871	AC015911.10	HARS2	RPL13P	CNOT10	ADPRHL2	PLEKHJ1		HMGB1P8		SNRPA1		ZNF266		MYBL2
872	POU3F2	RUSC1	NDUFAF4P3	NPAT	NPIPB3	E2F3		DNMT3A		AC016773.1		FAM185A		EDN1
873	DRG1	ZNF800	AC093019.1	UHRF2	LYPLA2	CNTRL		PUS7		MIR31HG		SLC5A12		LINC00707
874	ADAP1	BRD9	GPR135	AC093591.1	GNMT	WDR73		CTU1		XPO4		CALR		LIX1L
875	UBE3A	CSAG1	ZNF200	AC005261.4	CHKB.CPT1B	TCTA		MRGBP		FTH1P10		MVB12A		PIP5K1C
876	MS4A6A	HNRNPA1P48	VWC2	AC006020.1	KCTD13	SCN1B		FOXH1		CLSPN		NFATC2		TOP1
877	TEP1	C21orf58	AAAS	AC089984.2	BCKDK	C2ORF44		WDR5		ARID3B		LPAR6		DOCK5
878	NR3C1	POLD1	GJC3	SPTLC1P1	GLRX5	LOC100134137		KLHDC1		PPP1R16B		ANKRD29		NUP107
879	CD96	BRD4	TMED1	ACBD7	NDC80	GLMN		RHOQ		LAMC2		KLHL9		PRPF38A
880	L3MBTL3	PSMD12	WDR18	ALMS1P1	TUBBP1	LOC149791		AC008870.3		AC002310.2		CNTROB		ITGB3BP
881	TMEM156	ZNF182	FTCD	ERVW.1	HNRNPA3	CCDC34		MIR3687.2		AC083899.1		RANGRF		UBE2M
882	GRN	ADCK5	SUB1P1	FANCA	PARP1	PTTG1		MFSD13A		SKA1		SYCP2		KIAA1191
883	CSF2RA	NEIL3	C19orf47	GTF2IP13	LIMD1	COPS7B		SCARNA12		PCBP2		HSP90B1		MAGEA9
884	ZC3H12D	TRMT1	ECSIT	NEB	OSBPL7	CAMKMT		RARB		CEP152		SEC61G		RBM22P4
885	DAP3	ECD	MEX3A	ZRANB2	HSD17B10	C11ORF84		CSTF2		AC099568.2		CSTF2		ZNF22
886	DHRS3	C1orf112	DDX23	RPS12P27	EHMT1	NRAS		PTPRH		SCLY		COL26A1		DPY19L4
887	SLC8A1	CCDC138	NBPF15	MRPL53P1	CASP2	ZNFN3A1		TMED8		HNRNPA1P10		KLF5		CTC.435M10.12
888	CLEC4A	UNK	DDX50P1	AP003041.1	MICALL1	ISCU		KRTAP4.1		COQ10A		CD96		RP11.390P2.4
889	USP18	ANKRD13B	AC091057.6	AL022238.4	MAN1B1	CNKSR2		SLC52A2		NUP205		SLC5A6		OPA3
890	C1R	SCAPER	FAM53A	MAK	CLDN23	CENPM		EXOSC5		CENPJ		HK2		AGL
891	CYSLTR1	VPS72	NAT9	MSS51	CCDC142	KRI1		RF00019		YIPF5		C11orf57		CTD.2541J13.2
892	CD80	GOSR1	RNPS1	RP9	VEGFA	CPSF3L		MYCT1		AC022613.2		TMEM123		AC010240.2
893	MDGA2	TP53I13	PCDHA13	TMEM269	KRT18P31	Macrophage.M2		LYRM9		SPAAR		IFITM1		ZNF17
894	ACTR5	CES1	RPL39P40	AC120036.1	IGFALS	TBC1D19		RBP7		TSPAN1		PDGFC		AKAP8
895	AEN	ERCC2	PKP2	AC005104.2	FDXR	FANCM		DENND4B		LINC01503		OXCT1		SMG9
896	CMPK2	AC007906.2	TMPRSS11BNL	BACH2	HDAC10	EPAS1		PGAM5		RPL23AP20		SESTD1		RPL28
897	ETV7	DONSON	EMC1	RDX	ZNF613	ABHD6		ACTL6A		AL354740.1		C4orf6		C19orf48
898	NUP155	PYCR2	MRPL28	AC013470.1	NEMP1	DNMT3B		TTBK2		ANO10		EPHB4		CDC42EP4
899	PLCL2	THOC3	ACMSD	MTND4LP5	NINL	LOC130621		TCEAL4		GRK2		MT1M		NAV2.AS4
900	DNAJC9	TOP1	PDIA6	C3orf49	SIRT6	CD3EAP		GLIPR1L2		TNFAIP1		RPL21		DLGAP5
901	ERP27	BUB1	ZCCHC24	DUXAP8	FTH1P3	CTPS1		ISG20L2		SFXN2		PFAS		MAPK4
902	DTHD1	GEN1	ZMPSTE24	MAP4K3	DYNC1H1	CACTIN		AC022182.3		AC022034.1		TIMP2		EGFR
903	EFHC1	EXOSC9	HMGN1P20	SOSTDC1	ACRV1	ARSD		TAF4		MED24		SEPHS1		UQCRFS1
904	IGHV3.35	ZWILCH	ACVR2B	OR14L1P	MYC	C1ORF131		ASCL2		SNRPE		HYOU1		FAM168A
905	TANC1	RPS6KB1	OSTF1	SUPT7L	ACAD9	TM7SF3		NKD1		PRRG1		CTNNBL1		COX6CP17
906	BTBD3	C5orf51	PAF1	NECAP1P1	TEPSIN	TPRG1L		CX3CL1		LURAP1L		DZIP1		RP11.731J8.2
907	USP21	MRPS12	TUFM	AL513366.1	PARP6	B3GALT4		AP4B1		GNL3L		C19orf44		ZYG11B
908	ADNP	SMG9	FAM192BP	AC096533.1	PLEKHN1	ZNF74		IGFBP2		CPZ		NELFCD		RTEL1P1
909	FCGR1A	PFAS	POC1A	AC097065.1	NFYC.AS1	LOC220808		CCDC137		TM4SF1		ALKBH5		MED29
910	FAM107B	G2E3	SETP4	CCL16	TMEM150B	C20ORF27		KIF20B		EDN1		SUGP2		FAM199X
911	RPL3	CCT8	HIP1	PVRIG2P	BID	DHX34		PRSS33		GCDH		EED		ZNF528.AS1
912	CTSZ	MBD1	UBE2Q1	AC093023.1	SPIRE2	TCN1		TCOF1		LAMP2		ROMO1		TNPO2
913	TMEM18	MTFP1	AL157884.1	ACSM6	MOGS	HNRNPC		KDM1A		NUP50		SYTL5		GAN
914	HIST1H2BI	WDCP	PRKCSH	BIRC6.AS2	PCBP4	LOC93149		STAT5B		RPL5		LOC100506548		FZR1
915	JAK3	POLQ	CDAN1	GNRHR2	LAS1L	MAGOH		MIR17HG		NUP93		DMRTA1		LINC00265
916	IGLL5	HNRNPH3	SLC25A15	TOMM5	MTF2	THOC6		WBP1L		JOSD2		B3GALNT1		PLCG1.AS1
917	TRGV8	YME1L1	VPS4B	ZNF644	PFDN2	RPSAP9		SHD		HNRNPA1P7		YWHAZ		TOP2B
918	GPR155	NLK	SNAI1P1	FAM83H	GTF2H4	FRAXF		SENP8		AP002495.2		SETD7		ZNF569
919	CENPO	SETDB1	CACTIN	AC009967.1	EIF2B1	SNRPG		TSPAN18		TRIM27		SLC26A10		AC090825.1
920	WDR61	MIOS	SLC25A39	RPL35P3	NDUFA10	CEP85		QRFPR		NBL1		WIZ		IGDCC3
921	MAT2B	ZNF77	DDIT4	AC004062.1	TUBG1	TMEM194A		EIF4E3		AC069499.1		ASXL1		SASS6
922	IFIT5	DUS1L	AL033529.1	AC064862.6	RNF40	SYNGAP1		AC093484.4		AC074117.1		SAAL1		KAT2B
923	TRBV7.6	GPATCH8	C11orf98	FAM136A	UBXN7.AS1	NG36		ZC3H12A		NOL11		C12orf75		MOB3A
924	ANKS6	ZDHHC16	TCHH	FAM228B	XPR1	HNRNPU		SMPD1		AP001160.1		RPL37A		ACOT8
925	TRAC	TMEM161A	BAIAP3	GAD1	ACTA2	FLJ23754		TDRP		AC005726.5		TMEM178B		ZNF131
926	NAPA	BAZ1B	OGFOD3	PUM3	PGS1	NATD1		PTTG3P		ANAPC7		ETV6		GTF2A1
927	SUPT3H	LRRC37A3	AC018735.1	HSD3BP2	PDPR	UQCRH		AC019193.2		ABT1		TMTC3		RP11.89K21.1
928	KHSRP	UBE2Z	ZNF500	PAGE4	TMSB15A	GTF3A		ISCU		GGA3		STT3A		SETD6
929	TLR5	TXLNA	TPX2	AC022826.1	XRCC1	RACGAP1P		RF00410		ATP23		VASH1		SPIRE1
930	PIM2	AC087683.1	NAGLU	HSPA8P14	RAD54L2	MXRA1.withdrawn		FAM161B		CLCF1		2021-09-06		DUX4L51
931	AC007731.1	RNF2	SMC1A	BCORP1	SUV39H1	GNL3		LINC00989		MEAK7		C3orf14		RP11.241F15.9
932	UBA7	NETO2	SPATA2L	C9orf66	CHST2	NUP153		SNAPC4		WWTR1		CUX1		MT.TQ
933	AC127502.3	DTX2	MRPL14	AC009220.3	STARD8	KIAA1508		TFRC		B4GALT1		GLCCI1		RP4.555D20.3
934	LRRC37BP1	HAUS1	MRPL16	AC018644.1	PPP1R3G	C6ORF163		ERN2		ATP6V1D		ELAC2		RHOJ
935	GPC2	ACRV1	FAM72D	CDK13	RFC2	ZGLP1		LAGE3		PNRC2		KIF7		RP11.522N14.2
936	OR52K3P	MCM3AP	AC104687.1	CFAP70	IGHV1.45	DKFZP564F1862		SLC17A9		PRPF38B		NSA2		C19orf33
937	EIF4BP6	PIK3R2	AAMP	DCTN3	TMEM191A	ERF		PDE8B		RPS5		NCOA7		LINC00525
938	C1RL	ESCO2	GATAD1	SPX	SCG5	NKTR		AC007128.2		PINK1		MUM1		MEGF8
939	AL136146.1	NDC80	PDZD4	SYT15	FBF1	NBPF9		CCT6A		COL16A1		RPLP2		PRMT1
940	CITED2	CSE1L	RPS10P2	OR7A19P	CTSE	LOC120474		LAMTOR3		AC012645.3		IL8		ZNF442
941	TESPA1	NBPF3	FOXD4L3	ABCA5	LINC01160	RFC2		FBL		TMPO.AS1		FNDC3B		GAPDHP36
942	AC021087.2	RNF40	LIN28AP1	AC009120.1	TRIM4	CACNB1		S100P		ASPH		NUP155		RAB28P5
943	SIGMAR1	TENT4A	AL049872.1	ATPAF1	CIC	GPR135		ACTBP11		UBE2G2		SBNO2		RP11.407P15.2
944	ZNF831	E4F1	ARHGAP33	PCDH11Y	TRIM35	LOC105377878		TMEM88		ADIRF		PDE4A		ZCCHC11
945	TRDC	TMEM106B	DLSTP1	POLG2	TMEM64	FOXD4L2		DGAT1		DHRS3		CHST8		CTD.2325A15.5
946	HMGXB4	TEFM	FGFBP3	ZNF569	SH3GL1P2	PSRC1		MOGAT2		EPS8		RPL35A		PGGT1B
947	GAB3	INTS3	RPL3P11	VINAC1P	HS6ST1	H2AFB1		NA		CTSL		NDRG1		C4BPB
948	P2RY13	SGO2	DPF2	KRT78	MIXL1	DESI2		TARBP1		RHOB		XCL1		C19orf52
949	CHMP4A	EIF2AK1	CBR4	AL359547.2	TRMT2A	PIP4K2C		GPATCH4		SNAPC4		SLC4A7		NODAL
950	ARL11	STK11IP	YWHAEP5	DPPA2	MBOAT7	LINC01001		AC092821.1		FAM76B		CEP152		AKAP7
951	IGHV2.70D	USP13	AL133268.1	AC124944.2	DHCR24	ANP32AP1		GNB1L		RN7SL737P		CCDC138		CTD.3025N20.3
952	JAKMIP1	FAM171A2	AC097358.1	AC112128.1	ARPC4	POC5		PRKACB		LSM7		SMIM7		RFX1
953	IL10RB	FBRS	AC008446.1	AC116562.4	MAD2L1	HNRNPA3P1		AC073861.1		ACADM		SERPING1		RP11.113C12.4
954	OR52K1	ZNF263	NRL	FKBP9P1	MSH2	RPS16		AC067930.4		IL6		BTBD2		SRGAP3
955	IL2RA	BCCIP	NBPF25P	PCDHB1	FAM193A	LOC129264		CENPX		KRT32		ACTR3B		PHIP
956	AC011816.1	ELOA	VWA3A	SUZ12	ESCO2	HNRNPA0		CPSF6		AC022400.7		ZFC3H1		AHCYL2
957	HERC5	UNC45A	KRT8P49	AC004893.1	BOLA1	HAI		AC098934.1		KIF11		CSE1L		MT.RNR1
958	ADAM11	C7orf43	MUS81	RNA5SP323	CAMLG	C10ORF88		HDAC1		NSD2		CD302		PACRG.AS3
959	ZNF608	CDCA4	PRND	DDX53	EPHB3	PDCD11		TMEM245		NA		HLA.DMA		RP11.23P13.6
960	LAMP3	CHCHD3	FAM131A	BNIP3P28	PDCL3P6	LOC51139		THOC3		ATP13A1		APBA3		NTN5
961	NUPR1	ZNF212	TEX49	DFFA	PMS2P1	LIG1		SH3BP1		NFRKB		AGAP1		BTG4
962	IGLV3.25	ZFP90	OTUB1	FAM133B	ATXN7L3	CDHR3		AC079328.1		ANXA1		ILF3		TPTEP1
963	ABCC3	TAF5	RNF121	OTUD3	MKI67	TMEM86A		HMGA1P1		TFAM		ADPRM		ZNF766
964	SERPINF2	CNOT11	SAR1B	PRKAR2A	PSMB5	RABGGTB		PDE1A		SLC31A2		DTD1		EPS15
965	METAP1D	TOX4	RPL21P135	RPL32P3	P2RY11	ZNF630		NA		UGCG		SH3GL1		LRRC36
966	TRMT61B	ALKBH6	PSG2	EEF1A1P16	CHD9	PSTK		PEBP4		CCN3		ZIC2		DCLRE1B
967	RPS3AP32	POM121	DBF4B	AC125232.1	CDKAL1	LOC112600		RFWD3		RBMS2P1		CCDC88C		RP11.60A24.3
968	ACVR2B	CENPE	DIPK1B	ONECUT3	WNT2B	OR11H12		FDPSP8		USP1		RPL38		AL133243.1
969	TRAV21	SCAMP4	LRFN3	TSC22D2	BUB1B	SLMO1		AC018641.1		PRPF4B		PHF19		LIMK2
970	GPR84	UTP6	NXNP1	HSD3B2	FEN1	VPS72		RMI2		AFAP1		TRERF1		CSRP2
971	CDC25C	AASDH	ATP5MC1	PPIAP31	PLS1	SUPT3H		GALNT15		WDR3		B4GALT6		CENPN
972	REV3L	MTREX	PDCD7	AC008567.1	KMT2D	CTSO		PABPC1P1		ALDH1A3		CD320		SERTAD2
973	THEM4	PSMF1	MCFD2P1	ATP5PB	FHOD1	IDI2		TTLL12		NA		PLAA		AJ239321.3
974	POTEA	CDCA7	NCALD	IQCB1	KIF4A	AHSA2		TRIM23		DUSP1		C12orf73		FABP4
975	CLECL1	TRIML2	C2orf42	MITD1	RET	ANO10		C1orf35		NARS2		ZAK		RPP40
976	IL7	PBK	MSI1	PTMA	HOOK2	DLEU2L		TSEN54		CYB5RL		TMEM87B		IDH3B
977	NLGN1	ARID1A	PET117	AC104772.1	RPS2P32	CCDC38		UBE2SP1		MCMBP		ARHGEF25		JAG1
978	TRBV4.2	HMG20A	RPRD1B	AKIRIN1	RAB40C	LOC130931		NA		CLTB		SYTL4		GPSM2
979	MGAT1	RECQL4	TIMM8A	CEP57L1	SORD	LOC116053		HIPK3		AP002761.3		SEMA4B		TMEM108
980	LSM8	RAI1	SDCCAG8	MIER1	TAF6	ATAD2B		DDN		RFC1		RAB11B		CCDC34
981	RPL4	MIER2	ISYNA1	PRPF4B	ID4	CPSF3		SNORD15B		SBSN		GNAS		METAP2
982	GZMK	BIRC5	AC100784.1	TMEM240	ZNF24	URB2		ANKLE1		KARS		SPDYE5		ZNF362
983	AC018693.2	RBM42	GPRC5C	PPIHP1	IRF3	WDR70		HSPE1P2		PMS1		LOC440905		ZNF667
984	NAT1	RECQL5	KIAA1217	C5orf51	USP21	RPL22		COA7		JUN		CSTA		RAD51AP1
985	SMO	DNMT1	TMEM39A	IGF2R	DDX11	ODF2		FGF7P3		HPS4		NDEL1		PDGFRB
986	AC009093.9	ASS1	C17orf51	PLA2G12A	IL17RC	MTM1		MOB1B		LASP1		HILPDA		GLYR1
987	AKT3	RIOK1	HLA.J	SAMD12	ZSCAN20	LOC51721		EXOSC3		SERPINE1		KRT6B		NUDT18
988	IPCEF1	SINHCAF	DIS3L	OR2J2	TPR	RPL36		PTBP1P		ATAD3B		HLA.G		NRARP
989	PMF1.BGLAP	OTUD4	RBSN	AL590762.4	RTL6	RAD9A		LRRK2		RCN1		PAR5		RAB11B
990	ATP8B2	CEP350	ZNF497	AC004223.1	PFKL	TTC32		F12		ITGA2		GBE1		LRFN3
991	POLR3H	TRIM35	ZNRF2P1	KLF4P1	NCOA5	LOC439958		IL11		GATAD2B		GLUD1		AP2A1
992	CCNB1IP1	USP22	CYP4A11	GPBP1	PGAM1P6	GOLGA8B		FAM110B		AL662844.4		RBPJ		TMEM201
993	AC114495.1	APPBP2	FBXW9	MRPS9	ING5	KCNAB3		MTA2		KRT7		MPLKIP		LPIN2
994	SLC6A7	NOCT	MS4A7	VN1R2	NSMAF	PAM16		AC129492.1		MCPH1		NPNT		RP11.1072C15.4
995	RAD18	SNRPA1	ZNF137P	AL049758.1	ABRACL	WDR3		TUBG1		AGTPBP1		NUP88		CKAP2L
996	ZNF277	CCDC136	AC091849.1	AC024568.1	DCAKD	LYRM7		TLX1		RBM19		CMSS1		FOXF2
997	CENPF	SLC25A29	ACYP2	AC084824.1	GTF3C2	ATAT1		STX12		NUP210		TIMM8B		MYO10
998	AL139156.2	MLLT10P1	PTMAP1	BCCIP	UBXN11	TM2D2		SYT9		TAB1		SHD		FARSB
999	NCKAP1	AKIRIN1	CDH6	MCCC1	ZNF410	LIN28B		DIPK2B		LINC01836		B2M		HNRNPUL2
1000	LAYN	SMYD5	IGFBP2	LY6G6E	STK19	KIAA0032		AC004967.1		AGAP6		RNFT2		ECE1
1001	AC026412.1	MCM4	UBAP1L	RPS4Y2	DNAL4	HMGXB4		LTV1		IER5L		PLTP		FOXM1
1002	RIF1	TSSK6	AL356488.1	KRT8P36	FDPS	NEB		ELF3		UCHL5		NUDT16		CDK2AP1
1003	SKA3	LONP1	AP000753.3	AC022080.2	HNRNPF	TRIM68		ZNF341		GPR107		LIME1		MTHFSD
1004	FAM210B	LRRC37A4P	FOXRED2	AC111200.1	DDX56	BCL6		GNS		AC005476.2		ATP10D		AF131215.6
1005	FJX1	RBMY2FP	RNF5	CCDC138	SURF6	LOC90230		CSTL1		AC012615.6		ASPH		MTF2
1006	MBLAC2	KCNJ6	CEP19	CCT6P3	DEPDC1B	GPX3		PRR19		S100A2		SND1		RBM27
1007	ESPL1	CHAF1A	PECAM1	EEF1A1P9	GUSBP11	DNTTIP2		LINC00511		FTH1P8		B4GALT1		RNASEH2A
1008	KRT8P45	HGH1	SERF1AP1	KLHL9	SPIB	BTD		TUBB		PLPP3		LOC100507032		RP11.283C24.2
1009	TOP1MT	GPKOW	OR52X1P	OR4D9	ZNF428	RBM33		ZBTB12		KIFC1		ADCY7		DSCC1
1010	SERPINA11	WDR11	B4GALNT4	RPF2	TNRC18	RBM17		CDC123		SLFNL1		GPX4		DTNA
1011	POU2F1	RINT1	SLC40A1	SIGMAR1	CBX1	RSL1D1		NA		TPM1.AS		DOHH		ETV1
1012	CMIP	ACTG1P1	LEFTY1	SLC35F6	ZNF276	FOXE3		PBXIP1		SNRPF		PIGU		RP11.846F4.12
1013	CD48	ZNF852	AL589743.6	TMEM262	RHBDF1	KLRAP1		PRKAA2		TBC1D8B		ADAM17		CKAP2
1014	UBE2L6	CEP78	KDM4B	UBE2D2	KIAA1024	LOC199677		VPS11		CCT8		BRD4		AARS2
1015	AL390198.2	ZSWIM1	HSD3B2	OR7E162P	USP11	RPLP0		RPS6P25		GUSBP9		CPQ		CD302
1016	FLG	G3BP2	SUMO2P16	AP004607.7	NT5DC2	ZNFX1		SH2D2A		STARD13.AS		2021-09-08		UBE2S
1017	C1orf112	TIMM44	CYP24A1	FAM86HP	KNSTRN	ST5		AC022101.1		AC108058.1		AGMO		IRGQ
1018	TLR1	CHTOP	PFDN2	PXMP2	RPL7AP11	ATP6V0A1		DNAL1		AC092943.1		CDK2AP1		ARHGAP5
1019	MIER3	RBBP4	XYLT2	TCTE3	P4HA3	RRM2B		PI3		USP10		SMIM3		DNM1P31
1020	TLR10	NOL4L	VSTM4	AIFM1P1	NELFE	CPQ		NCAPD2P1		QSOX1		ENPP4		VCAN
1021	ADAM28	BTRC	AC090287.1	KLKP1	HNRNPA2B1	HNRNPH2		PWP2		HNRNPDL		GTF2IP1		ZNF777
1022	ZDHHC4P1	EME1	RFK	PRDM9	FBLN7	CCDC59		USP39		KRT33B		LOC100506178		TAAR3
1023	TRAV13.2	ING5	AC022001.1	CCL28	ACIN1	ATP6AP1L		SPACA4		ZNF485		CHI3L1		DNAH2
1024	CKS1BP3	SHCBP1	DSC2	POLR2H	FUS	NPHP4		PUF60		MALL		PCCA		IMPA1
1025	AC092106.1	CEP250	LRRC29	POLR3C	GIGYF1	ZNF276		FAM122A		AL121761.1		ZNF395		PAF1
1026	CAVIN4	PPP4C	CIAO3	NDUFB4P8	SBF1	TNFSF13		ABI3BP		ATG16L2		AGAP2		SAAL1
1027	NCF1B	AC016629.1	NAPB	AL022331.1	TMEM91	ANKFY1		CDK5RAP1		FSTL3		POLR2H		LRP5
1028	CHEK2P2	CCAR1	AL512430.1	TNPO1P1	ADORA2A.AS1	SESN2		XK		PDLIM5		AP1M1		MCM8
1029	GBP1	PNPT1	AC090971.3	ATG3	MIR34AHG	LYNX1		TMEM174		PAN2		FEM1A		CTD.2349P21.5
1030	ASAP2	SP4	DMAC2	HNRNPA1P10	WDR13	HCN3		ILF2		CNOT10		PCDHB11		ZNF584
1031	PSMB9	CHIC1	HNRNPDL	PPIAP53	EXO1	TMEM187		AC020922.3		C20orf96		TVP23B		ACSBG1
1032	CD86	FBXL12	LSM14A	RFNG	EEFSEC	ZNF342		AL078581.1		OSGEP		TEAD4		ZNF608
1033	MOB3C	MTFR2	PLEKHA1	RPL21P28	ROMO1	CTSB		SPX		KCNAB2		CSGALNACT1		WDR97
1034	CCDC34	CLPP	MSH5	SAG	SUN2	FLJ11792		RBM43		MAD2L1		ANKRD20A3		MRPL37P1
1035	SAMD3	FOXD2	MUC3A	OR8B2	SRRM2	AHCTF1		UCN2		AHR		AGK		TRIM4
1036	RPRD1B	CCDC40	CDK20	HMGB1P35	DNAAF5	CIT		DMXL1		MAZ		MRPL42		NUP43
1037	DTX3L	USP36	GAMT	TSGA10	ZNF263	SEL1L		KIF21B		PALLD		AHCTF1		CASP2
1038	DCST1	OGFOD3	CNPY4	AC112191.1	FUK	S100PBP		DZIP3		DDX39B		CLUH		ACSS3
1039	LYRM4	SH3GL1P3	AC009245.1	CYCSP4	MAEA	MANSC1		CEBPA		FANCE		GMDS		CAD
1040	PDCD2L	UBL4A	CD177	FTLP2	ADGRL3	DNASE2		SLC16A12		SBDS		CCDC136		POPDC3
1041	IGLV3.1	C19orf54	CCDC102A	AL359976.1	PELP1	ZDHHC5		ARID3B		SP4		CPNE8		U2AF1L4
1042	IGLC1	SRCAP	CTU2	CCDC112	RDH16	MGME1		TRPC1		LARS		RAB3IP		ZNF503
1043	SHLD2	POP7	PGLYRP1	CELP	NME3	WDM		RGS5		PDP2		TYK2		PEPD
1044	POLE	TP53	PHYHD1	ERI3	SIVA1	PSMG3		PEX12		AC112220.2		RPL31		SEH1L
1045	PRR23A	COPS6	SGPL1	HEPACAM	NOP56	ZRANB3		JCAD		RSBN1L		ATP11B		PDGFD
1046	ANXA10	DLGAP5	TMEM189.UBE2V1	METTL22	HS3ST5	RAN		TUBAP2		PMFBP1		ZNF217		SELM
1047	BRIP1	AC008755.1	TIMM44	PSPN	HSP90B1	CCAR1		ANAPC1		MAP4K2		TAGLN3		DTL
1048	IFNG	ENSA	CNTD2	RAD51AP1	AK4P1	GPR137C		THSD7A		ALMS1		C11orf82		HIF1A
1049	TOX2	GET4	FZD10	ZNF833P	RPS6P25	LOC654030		CAPS2		MSH6		GAPDH		BBS2
1050	UBAP2	DOCK1	SIRT3	SUGT1P2	PIMREG	PSPC1		METTL7A		CLCA2		SHOX2		NXT2
1051	ACTB	GDF15	AP2A2	AC119751.2	XYLB	C14ORF80		TMEM160		SHB		PLEKHJ1		NFIC
1052	TMEM59	STRIP1	SYNC	TSPY1	ZC3HAV1L	CENPV		SNORC		NA		CTSD		AL357515.1
1053	CCDC14	SERPINH1P1	KIF14	ANAPC5	HMGB3	PRPF4B		DDX11.AS1		UEVLD		DDX49		SOS1
1054	ARL4C	ZNF507	STK24P1	CFAP36	BAP1	G2E3		THOP1		CDC42EP1		PTRF		RP11.38M8.1
1055	GVQW3	SIKE1	SLC6A5	XPO1	NCAPG	OVGP1		TRAF4		IFNWP19		DUSP1		TIMM44
1056	CENPH	C19orf48	AL157893.1	OR8D4	CLEC16A	DARS		S1PR1		NA		NCAPG2		AURKA
1057	NME7	RPUSD2	EN1	Z84492.2	APEX2	HERPUD1		LINC01537		NRF1		IPO5		NUDT16L1
1058	PRIM1	KPNB1	PDCL3P6	NANOGP7	SOWAHC	LOC100288778		KIAA1191		SRSF3		LEKR1		TMPRSS9
1059	XXYLT1	METAP2	SYVN1	AC012513.2	OXLD1	MITD1		HNRNPL		FCHO1		CCT6P3		ZNF526
1060	FAM129A	CCDC59	RNF157	DSPP	SNRPC	CAMKV		GUCY1B2		U2AF1		MLEC		RBM43
1061	HMG20A	MTX3	F13A1	AL391669.1	CYP2D7	RPL19		ZDHHC15		CCNJ		TTC14		AC112721.1
1062	GPRIN3	MAU2	MGST1	ARHGEF38	PKD1	WFIKKN1		HNRNPM		AC022087.1		ZGLP1		PIH1D3
1063	MEX3A	PRPSAP1	ZNF174	BOD1	DDIT4	BBIP1		BBS9		NA		PPP1CB		KRI1
1064	MYD88	RANGAP1	CCDC107	CEP135	PREB	PAFAH1B3		TLX2		NA		C1S		PRR32
1065	GM2A	NRF1	PKP1	OR56A4	DCTPP1	ORC2		TMEM190		ZNF107		HLA.DRB5		CTC.529G1.1
1066	NKX6.3	KIF20A	TLR4	OR5AU1	TMEM131L	GCFC2		MAP3K3		BDKRB2		MED16		GPCPD1
1067	TRBV7.4	MAK16	TMEM161A	AC087752.1	PLK3	DMTN		TMEM233		MYL6		SSX1		TERF1
1068	TRIM28	TNKS	ZBTB12	GAGE2A	RCCD1	PDXDC1		LINC00634		MTMR4		MAP1LC3A		LMNB1
1069	NIFK	NUSAP1	FAM84A	AL078604.1	PREX1	LY96		ZIC2		TRIM65		SLC24A6		NCOR1
1070	MSR1	RSAD1	KCNN1	ACTG1P10	BRWD1.AS2	GIG2		POLK		SLC5A6		ATP5E		MIER1
1071	FASLG	DFFB	PHB	AL512605.1	CEP55	LOC642325		ARL15		HAUS8		ANKRD13A		ID4
1072	CHST10	CROCC	CELF3	CNTD1	ZNF747	ZNF787		LRWD1		LRPPRC		MARCKS		USP8
1073	PPT1	CIC	CNOT7P1	GYG2P1	RASSF7	ATP6AP1		NA		NAP1L1		ANKRD36B		PANK4
1074	APOL4	HP1BP3	ABT1P1	KANSL3	KRT8P8	RAB1A		ZHX3		PLXNB2		SRSF9		ITGA1
1075	TOMM20	EIF4A3	ETV4	MRPS17P1	PCAT7	ACBD6		KIF22		IMPDH2		SULF2		SLC24A3
1076	ACOT11	GPATCH1	MRPL4	RIF1	RPUSD1	TTC31		MROH6		TTLL12		GUSBP3		FBXO9
1077	AL160272.2	RAVER2	DTNA	AL929472.4	DNAJC5	NXT1		MAST1		MEGF6		CNTNAP3		CXXC1
1078	SLC25A45	UPF1	MARS2	ABCA10	GUSB	EPO		WNK2		LONRF1		PIN1		CTD.3116E22.7
1079	SERPINF1	LSM11	NACA3P	CFAP221	URB2	ZNF77		UBA6.AS1		NA		ACAT1		NR2F1
1080	AC112173.1	EID2B	HAUS5	KLHL42	GART	INPP5K		FAM234B		SPATA5L1		BAALC		CENPK
1081	FGD3	HNRNPH1	POLR2D	PHF10	INTS11	S100B		TMEM232		FUS		LSM5		DPH1
1082	ANTXR2	TPD52	CFAP77	ZC3H11B	RIOX2	CTAG2		RBL1		CYP1B1		WRAP53		NAB1
1083	IRF9	CDK12	ALG3	ZNF430	AZIN1.AS1	WASH2P		SLC26A4		ACBD6		CMAS		MEIS1
1084	KIF23	IBA57	DNAJC27	RPL21P44	CALR	CDCA6		AC037459.2		GAS6.DT		SMIM15		ZNF582
1085	TRAJ44	KIRREL1	REXO1	AC018638.5	KRT81	ATG4A		ALPP		TRMT1		ZNF767		NOTCH3
1086	PCMTD2	WDR55	ZADH2	AL157392.5	ZNF627	ZNF833P		TOPBP1		PTGES		PARP16		ZNF765
1087	CCDC152	CEP95	MOCS3	AP1M1	DALRD3	P2RY11		ATP5MFP5		MIS18A		CENPJ		KRAS
1088	PHACTR2	C8orf37	NEURL4	HSD3BP5	G6PD	MEX3D		DPP3		TARS2		HSPD1		ALMS1P
1089	RPGRIP1	PDE6A	FBXO25	PPCDC	EGFLAM	FIGNL1		CYP2S1		ABHD11.AS1		MAN2C1		EHMT2
1090	GCFC2	PTCD1	LAMA2	RARS2	TRAM1	PRO1584		AL139100.1		TGFBI		HOXC13		AC074212.6
1091	WDR75	SIRT6	MEN1	SGTB	MRPS14	TUBBP6		NA		DFFB		TM9SF4		BNIP3P7
1092	NLE1	EYA3	STEAP4	TTN	INTS3	KMT2E.AS1		BID		NA		HOXA3		AFP
1093	AC015911.4	ZNF24	RPS10P14	RPL21P10	CBX2	DNAAF2		H2AFZ		SH3TC2		PCDHB4		TMEM212
1094	B4GALT2	LRRC37A9P	FBXO45	LILRA2	ZNRF2P2	CCDC116		RIOK1		PPP1R3E		LMCD1		SCAMP1
1095	FANCI	SLC35B4	NPM1P29	MAP2K4P1	MAGEA2B	HIST1H1E		CHAC2		GUSBP3		SMA4		TMX1
1096	DEPDC5	IQGAP3	SMOC2	TMEM56	PAFAH1B3	PMF1		PABPC1L		SREBF2		SLC25A30		TP53
1097	FTH1P4	MRPS26	AC104109.1	UTP18	UFSP1	WIPF2		HNRNPA3		FAM47E.STBD1		METTL7A		EXTL3
1098	TRAV26.1	RFC5	ALYREF	ZNF326	NYNRIN	ANP32C		CHTOP		BCL7A		ABCA5		LINC01535
1099	CHAF1A	NMT1	COPB2	KCNH2	CENPB	RAB21		CYP46A1		CCNT1		POFUT1		RP3.431P23.5
1100	HSH2D	INTS7	PDGFRL	PSG5	COLQ	APEX1		BECN2		NA		MYL5		GAPDHP37
1101	SLC9A9	LRRC59	RPL30P2	RNA5SP469	FEN1P1	TOP3B		ACRV1		TDG		PABPC1L		RP1.296G17.3
1102	PDE4DIP	PCDHA9	EPOP	RANP1	RUVBL2	AGPAT3		LRRC29		GTSE1		HOXC11		ARMCX3
1103	SLC6A12	MRPL4	KAT2A	FAM160B1	ARHGAP23P1	UTP14A		ADGRL4		TNFAIP8L2		LOC100499405		JAKMIP3
1104	TMEM252	MAPKBP1	USP19	KDELR2	CD300A	CREB3		AC093278.2		RCL1		DCHS1		NCL
1105	NLRC3	MRTO4	MFAP5	DYNC1I2P1	HASPIN	HIST2H2AB		CGNL1		ALDH3B1		ARHGEF5		PROSER3
1106	GMCL1	FAM53B	GSTM5P1	AL163193.1	ZNF154	IL10RB		NXT1		SLC9B2		RALGAPB		PDE7B
1107	AC091489.2	LUC7L3	ELN	RFX3	POLE2	NSX		AL356299.2		TMEM159		ADAMTS9.AS2		ZNF493
1108	RHOG	TICRR	SLC1A4	USP48	KCTD6	FLJ13621		NDUFA5		MTO1		C7orf25		CTD.3138B18.5
1109	CD300A	ZNF526	PPIAP69	ZNF70	HERC2P5	GUSBP4		RASSF8		TAF5L		PLBD1		VSX1
1110	IGF1R	ZC3H18	NKIRAS2	OR8B6P	H3F3B	LINC00926		CRIM1		AC020612.1		MBD3		TMEM98
1111	TMEM9B	TOP3A	SNRPD2	AL355987.1	GTF2H3	FANCF		HEBP1		NCAPH2		TUSC3		NR0B1
1112	ANAPC1P1	PDAP1	PDCL2	AC084757.1	PDIA2	TEX19		NME5		KLHL23		TPBG		SCML2
1113	ACAP1	NOP58	CR383658.1	CCZ1B	DMPK	RNF141		MMP3		SEC14L2		MAGEB1		POLE2
1114	ERBB3	PRIM1	TAF6L	CWF19L1	TPRN	LOC129302		FAM174A		RNF34		RFXANK		AC008746.5
1115	PANK1	PRRC2C	KCNB1	SPINK9	HEXDC	CDC25B		HNRNPLP1		USP37		ZFAS1		RP11.13P5.1
1116	AC007458.1	MYT1	AC023051.2	AL135905.2	PPIEL	JKAMP		CYS1		KLHL8		GALNT7		BVES.AS1
1117	RPL12P32	RBM25	AC019206.1	HMGA1P2	UFD1	ANP32A.IT1		SMARCC1		MTFR2		LGR4		ZFR
1118	SUCNR1	C17orf75	DMWD	ING5	SCARNA9	MGC5629		CDK2		CCT6P1		RPL41		ANXA2R
1119	TRAV22	ERF	MRC1	NRXN2	SOCS3	RAD1		DNAJB9		PNN		PSPH		DDIAS
1120	SLC35G1	FGD1	ANXA8L1	OR51L1	TBRG4	NR5A1		HNRNPF		MED26		SVEP1		MTHFD1
1121	CR1	ARMC7	RPL22P21	OR8B9P	OTUD3	SERINC5		AP001922.6		MSH2		NSUN6		P2RY11
1122	GPR132	FOXK1	AP005660.1	RAI14	HILPDA	ARGLU1		ST6GALNAC1		PTPRK		RIMS4		CDC25A
1123	CCHCR1	ECT2	AC004453.1	RNF168	NCAPD2	TAS2R20		AL358942.1		MYB		AMMECR1		ANP32E
1124	RASGEF1B	DHX9P1	ISCU	SFR1	CHST12	LOC100270804		TFDP1		MRPS31P5		VAV3		NBPF3
1125	FARSB	PMF1	POLR2H	SHOC1	LRRC45	SCARNA2		CCDC110		DYNLT1		STX1A		TBC1D3P1.DHX40P1
1126	FBXW8	MAPK1IP1L	RPL5P10	YWHAB	KLHL29	FBXL6		DGAT2		COIL		COX10		KRT19
1127	CEBPA	WASH5P	CHRNA10	RPL21P75	CDAN1	LOC113427		CDS2		ODC1		ATP1A3		RP5.1039K5.18
1128	HPCAL1	CERS6	GPR137B	AC114324.1	STPG3	FLJ20092		PLEKHS1		SQSTM1		PJA1		SMAD3
1129	E2F1	GPATCH2	NDUFS2	AL353692.1	TPM3P6	E2F7		DGKI		KAT2A		POLQ		YWHAB
1130	CENPM	C1orf56	ZNF692	ABCG8	PIH1D1	LOC146360		CYLD		TINAGL1		RNF168		CCDC80
1131	C3	POLE	KIRREL1	ALKBH3	MMP15	SS18L1		H2AFZP2		AC112777.1		UCHL3		ZNF558
1132	TBC1D10C	HARS	SCARA5	GTF2IRD2B	TTF2	NUMB		TMX4		LETM1		WDR70		RP11.734B5.2
1133	TRAV8.6	AC018638.5	BTBD3	MTURN	RFX1	LOC88214		PINK1		TMEM45A		VPS16		DUSP23
1134	SERPINB9	HAUS8	FEM1AP2	PMS1	KCNG2	U2SURP		FBXL17		AC091057.1		FLJ43663		GSG1L
1135	TEKT1	PQLC2	PTBP1	TUT4	NSUN4	MN7		SQLE		SMARCB1		LARS		RP11.443N24.2
1136	IGLV3.9	RNFT1	TGM3	WBP2NL	ENOX1	DRD4		SNORA3B		REXO1		N4BP2L2		RP11.138H8.2
1137	HECA	DIS3	ACP4	RPL39P36	PITPNM1	KLHL23		AL391058.1		DBF4		RINT1		FBXW9
1138	DLL3	KMT2B	CAND2	HMGN2P20	PHKG2	RETSAT		AC020891.2		EGFR		GAGE4		METTL24
1139	WDR12	GSTCD	PVALEF	TSPY4	ARHGEF40	FBXL12		CHD7		SLC27A5		SKIV2L2		RNU6.1160P
1140	KCTD9P1	AC020915.1	AC106047.1	PIGHP1	NSUN5P2	LOC100133469		HIST1H3J		AL662899.2		DIXDC1		COL5A3
1141	NOM1	FAM189B	GNG7	AC005154.5	MRPL9	ALKBH5		DMBX1		AC078778.1		FLJ42709		KAT7
1142	SOX12	BRI3BP	GNMT	EPS15P1	SNRNP40	PITPNA		CCNE2		GINM1		ATL2		RP11.483C6.1
1143	CD79B	EXOSC10	KANK2	FAM86FP	GNA12	NPAP1		ADAT3		CDK11A		GPR56		SENP7
1144	NINJ2	HMGB1P19	AC079834.1	KLHL23	LSM14B	PRO2121		DPH6.DT		ZNF670.ZNF695		TYW1		GGH
1145	TNFAIP2	MAPK8IP3	AL583832.1	AC023813.2	GRK6P1	MIR600HG		NA		DDX46		S100A16		ZNF554
1146	LSP1	KDM4A	TMEM213	HMGN1P12	FAM133CP	WDHD1		NA		MRPL38		TPCN1		ZNF415
1147	HRNR	ZBTB25	OR4K14	CDC42P1	CCNA2	RPS10		ZNF132		EIF4ENIF1		PHF14		NUDT11
1148	IGKV1.17	TRAIP	ST13P11	CMSS1	SELENOO	RPL37		NUDT1		AL954705.1		MITF		TNMD
1149	MAML3	CA5BP1	OR8G2P	DCLRE1C	CCHCR1	TRIT1		CXCL3		MICAL2		ZNF3		ENTPD2
1150	AHCY	PLEKHA4	DQX1	DCUN1D1	POLR2B	PBX2		MICU3		SARS2		ACVR2B		ARHGEF18
1151	C19orf57	CHRNA2	FAM78B	HSD3B1	BATF3	TOM1		TCERG1		RFC4		PARPBP		SOX21.AS1
1152	ASIC1	MMS19	MAGEF1	MYSM1	PITPNM3	LOC200137		PHF19		CPA4		TMEM150A		RP11.662B19.1
1153	CASP4	NME6	TPRX1	PCSK5	TRIM17	ZNF185		KRT23		AC007038.1		PKN1		ATF6B
1154	PRMT5	STRADA	SPRED2	PRORSD1P	MAFG	ARMC6		PPA1		GKAP1		RNF17		APLN
1155	SLA2	LDB1	STYXL1	PSTK	ATG16L2	POLR1B		RBM14		C22orf34		CRYBA2		ZNF562
1156	ARRDC5	ZNF692	WASH6P	VSIG10	CTDP1	SERBP1		SETBP1		METTL16		PRKCDBP		SALL3
1157	CBARP	CLUAP1	RPL12P13	GPR19	RCAN2	HMGN2P46		IDS		ATP6AP2		DSCC1		GABARAPL2
1158	TLE1	DDX18	PTP4A1P7	AL513343.1	WASH3P	BRI		RPS18P12		MLLT10		MED9		ZNF177
1159	HMGA2	LSM7	AC012184.2	AC009879.1	GATAD2B	LHX		PRKD1		NA		FAM156A		SLC28A1
1160	TMEM67	MTMR9	TWIST2	PPIAP89	ZNF319	C17ORF104		AADAC		BCL2		MYO1B		MXD3
1161	DLK1	BOD1L1	MORF4L1P5	PPIAP68	DHX30	LOC654077		DPH7		AL355488.1		SLC39A10		AC068282.3
1162	TPK1	CENPU	LMX1A	AC010132.3	ERI3	RNF135		AC026740.1		CDR2L		OCEL1		PCNXL4
1163	ISG15	USP6NL	FEM1C	BX322639.1	CABP4	CDK10		AC125603.3		FTH1P23		LINC00470		FOXRED2
1164	CRLF2	GOSR2	GAPDHP62	ITPRIPL2	NEU1	STX12		COX7A1		NOP53		MRPS30		TGM7
1165	MYO7A	TBC1D26	PKD1P1	RBM20	NUP62	RUVBL2		KHSRP		NA		ZNF317		MYLPF
1166	PDCD11	C19orf71	ATF7IP	RPS8	ARL6IP1	LOC158978		TMEM47		C1QTNF2		SLC25A12		FAM98C
1167	RPL39P28	ZNF300	WRB.SH3BGR	ZCCHC14	NSUN5	LOC144732		TSC22D3		LINC01137		MCM7		DVL2
1168	PCK2	AKR1C1	RPL23AP6	RBMY1A1	PIK3R2	ZNF84		WDR43		SAMD4A		HP		NCAPG2
1169	FOXRED2	SLC25A32	KANSL3	RBMY1B	METTL2B	FAM35BP		C4orf36		MGA		PAR.SN		HAUS5
1170	CDC34	FEM1A	CAMK2N1	SETP21	SGF29	TMTC4		ADAMTS9.AS2		BDKRB1		MAN2B1		KIF15
1171	XPO5	STMN3	MIA.RAB4B	RPS3AP46	INSC	MGC20504		NIF3L1		KRT80		BABAM1		CCL14
1172	WWTR1	CSPP1	ELOCP2	MTCO3P42	ZNF235	FLJ46603		RERG		AC021106.1		PRPSAP2		USMG5
1173	CNOT6	STK35	CHID1	AC244517.3	PGLS	LOC56966		CNTN4		FTH1P20		SNRPG		CSRNP3
1174	IGLC5	HEXIM1	LOXL4	PATE2	DHPS	T.cell.CD4..Th1		NA		MSRB2		GAGE12J		CTD.2619J13.3
1175	DUTP5	ANKRD61	MAPK8IP3	SLAMF9	C6orf47	RPL17		CLTRN		RCCD1		CHN2		ARL14EP
1176	IGHV7.81	RALGAPA1	RHOJ	SLC1A6	NIP7	MRI1		LBR		AC040162.3		TPD52L2		CTD.3194G12.2
1177	RPS21	PLXNA1	TRMT112	TMEM120B	CEND1	CRYAB		CST1		YAP1		MEMO1		XIAP
1178	ZBED4	NIF3L1	VDAC1P6	CHRM2	PSMD3	U2AF2		FABP5		MED12		SLC24A5		PLEKHF2
1179	RASGRP3	DMAC2	DCAKD	AC133552.1	SLC39A7	RCCD1		TDP1		MBD1		OLA1		SOGA1
1180	OTOF	AKT3	RNF175	CYP20A1	PRRT2	SDHACL		ZYG11B		E2F5		LRRC49		ACSL3
1181	RHOH	CDKL1	DIRAS2	OR7A17	NRGN	HAUS6		GRK2		MMS19		GUSBP2		MLLT4
1182	AC010200.1	BMS1	KLF15	PCGF6	OTX1	SNRPB2		LMBRD1		YARS		DDR1		ERF
1183	HMGB1P26	TAF1	GPR6	RDH14	PEX10	TUBA3C		CDIP1		PATZ1		COL4A2		NFIX
1184	RAB11FIP1	YRDC	FAM227A	SRRM2	MEX3B	SLC23A3		YPEL5		AL583722.1		FBXL12		RHOBTB3
1185	PTK2B	ZNF124	SLC25A23	AC138409.1	RPS27AP12	LOC116358		SEC62		RBM26		DGKZ		HNRNPA3
1186	ZC3H12A	ARHGAP19	HMGN1P14	AP003396.2	WASH7P	PMS2P3		SPIRE1		BRD9		LAMC1		PDHX
1187	DBF4B	CAPN15	GABARAPL1	AC008953.1	HMMR	SNX11		XDH		CHD4		ELP5		USP4
1188	DPH5	DSN1	RPS29P16	MED15P7	BRI3BP	ZDHHC6		TAS2R38		CTTNBP2NL		EFEMP2		NUP62
1189	TRBV7.7	SUPT4H1	RPL22P19	ATL3	ZFPM1	VLDLR		WDR46		TNFRSF1A		GAGE2E		AMT
1190	SEMA4C	FBRSL1	ASXL3	EIF5B	GPR31	DVL1		WDR75		ATP8B1		RNF145		LINC01560
1191	IMPDH1P10	MTMR4	AC098828.1	LINC01145	PYDC2	SLC44A3		SFN		INTS4		INHA		IGKV2D.30
1192	BLVRB	CRTC2	HMGN1P9	MRPL37	APEH	RRP9		SPDYC		NADK		EXTL3		RASGEF1B
1193	URB2	MORC2	AC114324.1	NANOG	CAMKK2	PKN3		FRMD3		E2F4		VRK2		POLR3GP1
1194	HIST1H3J	CEP89	DECR2	RBM45	SETD1A	OSGEPL1		SNTA1		TTI1		RPRD1A		DCPS
1195	SLC37A2	KBTBD2	SCAMP5	SMAP1	NECAP2	TMEM45A		EFNA4		PHF7		PSIP1		ZNF778
1196	SNRPD2P1	TDP1	SAR1AP3	AL391516.1	CDK6	MRPL3		DCLRE1B		SKP2		CCDC132		DDX54
1197	EXTL2	DNAJC21	RPL23AP87	CR383656.9	SETDB1	RPS15A		ARHGEF17		PHF8		ARNTL		PUSL1
1198	FFAR4	SMPD4	AC004467.1	MTND5P19	SFPQ	LOC102723353		CRTAP		TMED7		ADAMTS9		DAW1
1199	TNPO2	ATAD3A	CPSF4	AL035456.1	RNF187	MZT2A		CPSF4		ZNF689		RCAN1		RNF123
1200	METTL7B	HMGA1P1	HOXB5	EIF5AL1	ZNF707	FLJ20756		ATP2A1.AS1		RPS13		EIF2AK1		ZNF524
1201	TIMD4	RPL7AP10	FAM186B	GAN	TIMM29	RBM47		CAPN15		BPTF		STK17A		C6orf120
1202	KCNK13	PATZ1	HSPE1P11	GGNBP2	CDH2	HAUS3		SLCO2A1		PSCA		REXO2		LIMD1.AS1
1203	CD68	BEND3P3	KDM4C	MAIP1	LEMD2	SCNN1D		MIR30C2		FOXD2.AS1		DDX10		AC004076.5
1204	CTBS	GOLGA6L9	AC104058.1	PRRT2	DM1.AS	ZNF300		AC009533.1		LYNX1		C4orf48		TF
1205	NUAK2	CENPM	AC213203.2	ZSCAN4	CUL7	EMC3		MOV10		TMEM87B		PIN4		SDHDP2
1206	GPR180	RSBN1L	PSMA2P3	CACNA2D2	ADAMTS15	C15ORF41		LSM4		RMND5A		ZFP36L2		RP11.348J12.5
1207	TNFRSF10D	PRMT5	CFAP20	NANOGP4	DRP2	HTR3E		AQP1		SPAG5.AS1		AGPS		EEF1A1P28
1208	MGST2	TAF2	FUS	SIX3	PRDM15	FLJ11208		FAM227B		RPL4		EIF2A		RP11.272L13.3
1209	RBMX2	USP24	NT5C	AC017099.1	CLK3	ALS2CR13		CYYR1		IL13RA1		MINA		RP11.674N23.4
1210	TPTE2P1	DNM1P51	TMEM9	AF274858.1	RHBDD3	NBPF4		NSUN2		CPSF4		ZNF506		MKRN2
1211	RARRES1	C12orf4	AL118496.1	LRRC7	ZNF77	LOC143298		COL4A4		PHLDA2		ZNF577		DEPDC1B
1212	ANK1	TTLL5	IL17D	RYK	FADD	MST1L		EBPL		RAN		CLMP		ATP13A4
1213	MMP17	EIF2B2	SPATC1L	TSPAN33	ZNF408	ZNF60		SPARCL1		ANKRD2		AKR1C2		TSPYL6
1214	CAPG	SACS	UHRF1	BX276092.5	RRP1	TMEM86B		AL139095.2		NA		GAMT		APOD
1215	MARCH2	HSF2	RPL21P99	OR5T2	NCDN	PTTG3P		SLC16A12.AS1		SS18L2		C11orf49		RP11.423C15.3
1216	AC023825.1	ZNF200	DCAF8	AC106038.2	PLCB3	TMEM154		STIP1		TMEM69		VPS11		DDR1
1217	EMILIN3	SPC24	OR11H2	ADCY2	C19orf54	PRSS50		CLEC14A		ZNF891		LGALS3BP		GMNN
1218	RILP	METAP1	PPP4C	IRX3	MOB3A	SEC31B		AC002070.1		PXN.AS1		ZNF91		RIPK4
1219	TRBJ2.2	AP1S1	SNX16	NAP1L6	PIK3C2A	RBM34		FANCE		RANBP1		LOC441081		ZSCAN30
1220	SPATA5	MRPL58	RPL22P22	SIX1	FSCN1P1	LOC399700		LINC01135		TMEM59		SEMA3D		PLEKHG1
1221	GAS2L3	NSD2	DLGAP5	SYT16	TPT1P6	RPL12		MOCS2		FANCG		CST3		TOR1AIP2
1222	NKG7	ZNF512B	RCL1	TENT4B	C16orf71	CCDC39		C19orf48		TOP3A		HAUS6		TSPAN15
1223	IL18	ZNF678	CA9	TMEM213	COL4A2	LOC101060345		CNOT10		GAR1		CCDC14		RANP8
1224	MS4A14	TACC3	EIF4A2P3	WDR43	PVRIG	MVP		FAM189B		CEP72		NEB		LA16c.352F7.1
1225	MT1L	FBXO28	SORL1	TPMTP2	SLC25A29	RNF3A		GIMAP8		MRPS31		CHRND		RP1.232L24.3
1226	GJC1	LRP8	AC023968.1	PPIAP67	CCDC78	HPDL		HMBS		CDCA8		TMED1		FLG.AS1
1227	AC104619.1	TRAP1	NFE2L3P1	AC091390.3	priorCTLA4	ADPRH		PDCD5		TMCC1.AS1		NCR3LG1		SNCA.AS1
1228	SUSD6	ESF1	NUFIP1	AL512646.1	CSAG4	SEPHS1P1		SNRPCP2		LOXL1		DAZAP1		CTD.2651B20.3
1229	AC124312.1	TM2D1	LNX1	AC022415.2	FNTB	TBC1D26		GPC2		LYPD1		CCDC77		CXorf23
1230	CDC7	WIPI2	PTCH2	AC079416.1	FGFR1OP	METAP1D		MAZ		QRSL1		C1R		ZNF266
1231	XRCC2	METTL3	TOPORS	ASLP1	CRISPLD2	TUBA3D		GRIN2D		MTHFD1		LOC644172		PROK1
1232	IRF2	PAGR1	KRT6B	OR7E46P	WRAP53	ACP1		PIDD1		ITM2B		LIN7C		LACE1
1233	C19orf48	MED26	HDGFL3	EIF3EP2	GINS3	LOC221536		KIF24		RPS8		FIBP		AGRN
1234	OR2I1P	CHD4	HDAC8	AC011511.4	RBM10	DHODH		TIMP3		AC135178.5		ANKRD36		NR1H2
1235	OR10AD1	CDC27	AL590084.1	AC008038.1	TTC31	DFNB82		LRFN4		ESCO2		RAVER1		CTB.85P21.1
1236	DDX50	CLBA1	IGHJ5	BCAT1	EXOSC10	SCML2		HMGB3P6		KATNB1		YAE1D1		AP000998.2
1237	FANCA	AC073585.2	AC131235.1	GARS	HIST2H2AC	ZRANB2		CCNI		AL162171.1		BTBD3		FANCD2
1238	CD79A	MTPAP	RNF216	MUC19	KLHDC4	SETD1A		AC009362.1		CAV2		LIN9		PYCR1
1239	PLEKHA8	HDAC8	OMD	PABPC4	CRY1	ESR1		GAL		LIF		HLA.J		ZNF613
1240	BEX2	TSSK5P	AC103988.1	SBF2	TAOK2	CEP78		HSP90AB3P		RPAP1		MAP1S		CDK6
1241	TATDN2P3	AP000281.1	ABHD11	TUBA3D	MRI1	JADE3		RASSF8.AS1		NRIP2		DTX1		OXCT1
1242	ATG16L2	AC067904.2	FIGNL1	PSG8	FAM156B	CELF3		NONO		RHOD		GGH		MIR6848
1243	EVI2B	MCM5	NPIPB11	GRK6P1	NOP9	DKFZP586F0222		IGFBP7		NAF1		RBM19		SEPT14
1244	AC025040.2	USP39	RAB3GAP2	MTND3P2	DIAPH3	FLJ20403		YBX1		NNMT		WBSCR16		AC017104.6
1245	CD274	NCOR2	REPS2	HGS	SINHCAF	LXN		MMP10		ERICH1		PDLIM3		FAM157A
1246	KIAA0040	ACIN1	ENPP7P4	OR4K13	ERBB3	WDR12		STOM		PRPF8		SLC1A1		HBP1
1247	TRBV20.1	RAB40A	DUS3L	TBPL1	HNRNPA1	SAFB2		PSMG1		AL513165.1		TET3		CCDC22
1248	AGMAT	HNRNPF	UNG	USP34	HMGN2P3	HEXB		C9orf152		LPAR1		TP53RK		CCDC33
1249	MSTO1	SNW1	ZNF317	MTND4P22	MGRN1	LGI3		REEP4		ABCC3		FAM8A1		NHLH2
1250	GNA15	SPATA5	DAPK3	ADGB	KLRG2	NLE1		DCLK2		LIMA1		CEP63		RP11.736N17.4
1251	AL157884.3	CCDC9	MBD3	ADRA1A	TAF1A	TMED10		WWTR1		LOX		C17orf47		TUBB2B
1252	GBP4	SLC25A1P5	PMS2CL	NBPF20	RPL13AP2	PARP1		CUBN		DUS1L		MKLN1		ZC3H14
1253	CMKLR1	COG7	AIMP1P1	NEURL3	HNRNPCP1	PTPNS1		PICALM		MMS22L		TMEM198		SGOL2
1254	ACP5	CPNE1	AC239860.2	MARCKSL1P1	CHMP4BP1	ACTL6A		PAK1IP1		GPATCH3		SEC61A1		PEF1
1255	LXN	NEIL2	AL353807.1	AL031133.1	ZNF512B	SNORA61		EXOSC2		EP400P1		ACADVL		RP11.1114A5.4
1256	ST6GALNAC4	RDM1	BCL7C	CTAG2	C14orf28	LOC135125		ZNF207		CSPP1		LTN1		FDPSP2
1257	OTUD7A	TTC25	ITPA	AC044836.1	NPIPB12	LOC220595		AL122020.1		COPS7B		ENO1		RNU2.63P
1258	IGKV4.1	ADAMTS7P3	PRICKLE2	AC074019.1	HDHD5	GRPEL2		LINC01507		ZNF551		AFTPH		ELK4
1259	AL353588.1	RNF44	GNB1L	AC007256.1	ATG4B	MAP3K1		TBRG4		KDM4A.AS1		POC5		HAPLN1
1260	SF3B3	MRPL18	HS3ST1	NDE1P2	CYB5RL	KIAA1586		NA		TMEM9B		MZF1		C3orf58
1261	RBAK	TRIM33	SDHAP3	THAP12P9	MSH5.SAPCD1	MPHOSPH10		CNOT11		C1orf112		BCAT1		HNRNPR
1262	CTSB	NUMBL	YJEFN3	RPL7P26	SLC22A1	LOC132996		AC104211.2		PPP1R15A		HMGB1		RP11.539I5.1
1263	PFKM	THAP5	PNPLA1	SEPHS1P6	RGS19	STAT2		INTS7		MBNL2		PROX1		BBOX1
1264	POLR3A	CCP110	EIF2D	SLC22A14	ABHD16B	MYOM2		MMP23B		UBR5.AS1		RPL39		STIL
1265	PDCD1	ZNF30	SH3GL1	C1orf100	ZNF736	LOC220479		HSPA14		AP003352.1		ICK		STX6
1266	PLAUR	KLHL8	AC060773.1	CCDC130	MTA2	HIST1H1B		DHFR		RBM28		SUB1		RBM48
1267	PSMB8	NHLRC2	ACSBG2	DTX3L	UAP1L1	ZC3H8		GMDS		PERP		NUAK1		RP11.467C18.1
1268	AC134981.1	MORC4	AXIN1	HNF1B	LIPN	CEP192		RPS6KB2		EIF3A		XAB2		SPIDR
1269	IGHV1OR15.4	ATP13A2	APIP	ZNF12	RHBDL1	RFWD3		ERG		ARHGAP9		WDR12		FBXO28
1270	IKBKE	ZNF142	NFRKB	ZNF580	ARHGEF16	LOC201246		ZNF844		LINC00475		CCDC34		ZNF665
1271	AC233702.4	CUL1	EEF1DP1	RPL34P19	SCARF2	LOC100132349		IQUB		TSKU		RAPGEF5		SNX16
1272	IGHV3.13	DZIP3	AL390198.2	NUDT19P5	ARSA	PHF14		DYNC2H1		MDM4		HINFP		SOX9
1273	ACOT4	BNIP1	IFT140	AC074141.1	LMNB1	HCG8		NA		ATAD3A		KANSL1.AS1		SMAD5
1274	RPL7P37	ZNF3	AC008417.1	AL590627.1	SNAI1	VWA5A		AP001469.3		SH3D19		PPP1R17		SH3BGRL
1275	MCAT	MEIG1	HNRNPC	ANKRD26	RECQL5	BACE2		PMFBP1		TCEANC2		ZNF215		GOPC
1276	MICAL3	UBE3C	MAU2	CDKL1	ANKRD39	CLHC1		WDR74		RPS6P25		PTPRF		MCM5
1277	YTHDF1	PRPSAP2	SLX4	ORC1	UQCRB	GABPB1		ARL2BP		AARS2		MYO6		PHB
1278	TOMM20P2	TMEM69	ZXDC	UPF3B	TBX10	LOC148413		CSK		AXL		MITD1		NETO2
1279	VSIG4	USP26	BMI1P1	AC003080.1	ZNF768	SEPT7P2		PABPC4L		EYA3		GOLIM4		ZFAND3
1280	TOGARAM2	CHEK2P2	AC097374.2	KHDC3L	ABCB6	ABHD5		CDK8		NOC2L		DPY19L1		WRNIP1
1281	COPG2	ATG4D	OPN3	DPH7	TGOLN2	LSM2		ING1		COL4A2		CBX3		RP11.624D11.2
1282	TRAJ38	NKRF	RBBP9	ELOVL6	ZNF783	ACTG1P4		PRDX2P4		ANXA5		SLC39A3		AC079776.3
1283	SDCCAG3P1	PIP5K1C	BAZ1B	MTHFD1L	KNOP1	WDR43		CEP131		ZSCAN2		REEP2		PIPOX
1284	CLEC10A	ADAM11	ZBTB12BP	PFDN4	TRAPPC12	BET1L		CBX8		GGA1		FMN1		C1QTNF2
1285	SH2D2A	SCRIB	B4GALT1	ZNF354A	MARS2	CLEC2D		FAM13A		RAB13		RPS23		GAS2L3
1286	AC140504.1	BTBD2	PPIAL4D	AC010197.2	ZNF646	RRM2		EED		ARSJ		PRPF40A		CDHR3
1287	MTHFR	NME1.NME2	TRAPPC3L	OR2V2	AGAP1	ZBED4		MYCL		CBX2		AGFG1		TOP3A
1288	NAPSB	UTP15	PCP2	ST7	ZMAT5	LRIT3		MDK		IFIT2		PGAP2		RP11.507K2.3
1289	IFT88	CYLC2	C10orf62	TARS	C9orf152	LOC100506517		EXOSC8		NA		AKR1B1		SLC44A1
1290	LY9	SUZ12P1	CHMP5	WARS2	CEP85	C10ORF111		NA		ZNF232		CPXM2		HTR3D
1291	NEUROG1	AC126755.1	NTN3	ZNF519	TRIM62	HSD17B13		ITGA8		MXRA5		ITGA6		RPL7AP28
1292	RNF2	NSRP1	TPT1P2	AL590240.2	EFNA4	YJEFN3		KCNJ16		NA		DLK2		RP11.495K9.9
1293	BTF3L4P2	AC010761.1	C3orf22	AC110775.1	ZSCAN25	SFT2D2		AC145124.1		GALNT10		GAGE12H		BCL2L12
1294	MRGBP	AP1S3	HSDL1	AP001102.1	ASAP2	ZNF252P.AS1		AC021074.1		CDC42EP3		KANSL1L		ZKSCAN8
1295	ST13	BAG5	RBM11	IGHV1OR16.4	GRASP	SYCP2		PRKCG		RARG		PTS		ZNF527
1296	CNOT9	PDF	AQP1	PMS2P11	DPF1	DCAF15		LEPROT		NA		CTGF		SLC27A1
1297	OTULIN	RCC2	RPL7AP60	AC091959.2	PWP2	MEIOB		MSH2		CAVIN3		PARP4		C2orf72
1298	MRPL45P2	ZNF234	ZNF784	GPHN	ATP13A1	NOL12		PRR7.AS1		RAB18		CNKSR2		PSPN
1299	LRRN2	DAP3	AL671986.1	NBPF9	CDC42BPB	KCNQ1OT1		SPTLC3		TNFRSF11B		MPZL1		MYO6
1300	KCTD1	PCDHA8	RPL10AP6	ZNF611	NUP85	ACTRT3		MMRN2		CEP135		STAMBPL1		XAB2
1301	WDR87	PCDHGA1	XRCC2	KRT18P63	C5orf42	FANCE		LINC00337		DHPS		PTPN2		MTMR3
1302	ICAM2	GRK6	TCTE1	AP002812.1	AARS	ALYREF		KDSR		NA		TEKT2		SPRY4.IT1
1303	AC093520.2	HSD17B7	DCTD	NFX1	ZNF692	RPL27		FAT4		AL590764.1		FZD1		CH17.140K24.6
1304	CCL4	IQCB1	HINT2P1	NUDT19	CTU2	LTBP1		PRELID3B		AL590644.1		POLR2J3		HS3ST3B1
1305	RNASE6	DHX36	PPIAP23	RBM22P2	EFNB1	SPDYE8P		KIAA1614		BRCA2		CEP250		ZNF443
1306	CLNK	SMNDC1	CER1	RGR	ASNA1	LOC115999		DAP3		TACC3		POTEM		MTND6P3
1307	GALC	SLC25A44	SETP1	RIOK2	R3HDM4	ADORA2A.AS1		HABP4		ZNF24		MTFR2		RP11.613H2.3
1308	KLHL7	PRPF38B	SKOR2	RPS6	MFSD9	LOC154812		ARMCX1		GTF3A		MAOA		RP11.350G24.2
1309	EEF1AKNMT	UBXN2B	RNPS1P1	RTEL1.TNFRSF6B	MAGEA3	TMEM97		WHAMMP2		IER3		PUM2		AC005592.1
1310	PRDM1	AL391666.1	AF121897.1	THOC2	IGHV1.58	TSPEAR		POTEF		AC021224.1		TOPORS		TNFRSF19
1311	PRKDC	REEP2	RNA5SP211	TRIM25	DNASE1	AMY2B		SRL		LINC00926		LOC100129250		SEPT7
1312	TRAJ11	U2SURP	ADGRF3	MTCO2P30	FAM178B	SPDYE7P		AC141557.1		ITPKC		NEDD4		PRR19
1313	AC046185.1	SUPT6H	PRAG1	ASXL1	PLCXD1	DDX24		TAC3		AP003392.4		DDX27		ENO1P1
1314	KLHDC10	PDE10A	SUPT4H1	GPR75	EHD4	ZNF579		NUDCD1		OIP5.AS1		SP3		BARX1.AS1
1315	KCTD15	COG2	TBC1D10B	SLC14A2	LDHAL6FP	RSPH4A		CX3CR1		CACNB2		HOXD9		RPRD2
1316	TRGV10	NUP43	OGDHL	ASS1P10	RNF149	MRPL47		DUSP3		RAB11FIP5		LRPPRC		FLOT2
1317	MNS1	RHPN1	AFF1	AC091390.4	DNA2	PLXDC2		GEMIN8P4		UACA		RPS18		ROR1
1318	ERP44	DDX54	KRT18P15	ANKRD20A1	ASB16	PROZ		AC093726.1		ZNF740		EIF3J		VHL
1319	TRBV5.4	PEX14	AC079594.1	C3orf52	FAM78B	ANAPC7		TMEM150C		ANKRD16		NUDT1		RP11.656D10.6
1320	UTP25	ZNF146	ANKMY1	CHRNG	LYG1	EIF2A		MMS22L		SNHG15		ZNF133		ST7L
1321	AC020909.1	TEN1.CDK3	C21orf59.TCP10L	GLUD1	FBXL19.AS1	SAMD1		ARMCX3		NFYA		ANAPC1		NPNT
1322	ZYX	ZNRF2P1	TEN1	LCN15	DPCD	RBM25		CALCRL		CCDC150		SBSPON		FAT1
1323	SLC30A10	RARS	AL139093.1	MYNN	POLR3DP1	NELFA		KANSL1L		BMPR2		NCLN		SPOP
1324	SCIMP	ASPM	UBTFL11	TBC1D27P	CD207	DFNA14		FBXO45		CCND1		LYSMD1		BAG5
1325	AL359922.1	GTSE1	AC109631.1	AP000553.4	ZNF765	POTEG		ARNTL2		AC008124.1		ACTR6		RP11.637A17.2
1326	AUNIP	RC3H2	CHTF18	AC090971.4	MOV10	ANKRD23		CACYBP		LPP		NSUN5P2		DLG5.AS1
1327	TRAV2	AAMP	RPS28P7	HMGB1P21	BGLAP	DHRS7		RUFY3		MYL12B		PBX3		EID2
1328	RTP4	GTF2E2	GPIHBP1	DAP	MYORG	RPSAP58		AC098591.2		CCT2		ARGLU1		RAF1
1329	MT1H	SLC25A22	TMSB4XP8	TAS2R20	CHAF1A	LOC105378902		GALR2		AC004264.1		RAD23A		KLHL8
1330	PFKFB3	RNF216P1	ZEB2P1	NXF4	ERAL1	PLEKHB2		AC020663.2		ULBP2		ATAD5		RGMA
1331	TTK	AC010900.1	HNRNPH1	MTCO1P46	IMPDH1P8	ANKRD26P1		DUS1L		Z97192.2		WARS		AC008268.2
1332	GCH1	MED22	MORF4L1P1	TAS1R2	ZBTB12BP	LHX4		LINC02471		MRPL20.AS1		SPDYE2L		STAG1
1333	RTN1	ZNF84	DWORF	AC092718.8	EPHB4	PRO2435		C9orf40		ALYREF		SPDYE2		PKN2
1334	EIF1P7	ARFGEF2	AC006059.2	AL137803.1	AP1G2	ACIN1		FHL5		MORF4L2.AS1		FLRT2		ASAP2
1335	ATP8A1	FEN1	IFNA17	DDX59	CEACAM4	SNHG7		HNRNPUP1		TIMP1		REPIN1		LRIG1
1336	SPATA32	BRAP	CHERP	PCDHA9	SRRT	GLG1		COL7A1		ACTN4		SMARCC1		TWF1
1337	NTRK1	ALDH1L1	FAM86FP	SMC4	ABCC10	TIGD1		ENPP5		FOSB		FKBP8		CARD8
1338	C16orf54	DNAJC8	MRM1	ZSCAN5A	C15orf62	RAB27A		PDGFC		CT62		ESD		GABPB1
1339	HOXC6	ELP5	VPS41	ISX	GCAT	ERBA2L		CSNK1G2		ACTR5		MAP4K4		RP11.321G12.1
1340	DCAF4	AC010615.3	SMYD1	AL442663.2	POLQ	LOC51242		NBEAL2		MRPL4		POGLUT1		RP11.661A12.5
1341	ACOXL	PCIF1	C7orf25	C19orf48	MAB21L2	SRRM1		TRMT1		NA		LMBRD2		SLC20A2
1342	DDX55	LYSMD1	FKRP	CAD	PPM1M	LOC646524		ANKRD42		WDR77		APTX		YWHAE
1343	RPL13AP2	NCSTN	HMGN5	DYNC1LI2	CRELD2	ZNF169		SLC29A2		ARL1		SPHK1		TRMT13
1344	HMGCL	ZNF714	TRIM5	EIF2A	D2HGDH	LOC342972		SLC25A21.AS1		EPS8L2		NKTR		RP11.1134I14.6
1345	ZNF697	ANKRD20A3	PPIAP82	GSTO1	KIRREL1	ZNF598		FGF7P8		SNRNP70		ERGIC1		RPSAP76
1346	ARHGAP4	PPM1G	AKAP8L	RPL9P29	CYB561D1	PLEKHO2		NCLN		TMEM86B		SFRP2		RP11.276H19.2
1347	RNA5SP101	CCDC24	ATAD3A	ZNF639	LUZP6	TNFRSF13C		APOLD1		CD247		C19orf43		MT.ND5
1348	CARD6	ATP1A1	SYMPK	FNDC7	TRAF7	VCX3B		RPS29P5		SMARCA4		LIG3		NMUR2
1349	HMCN1	DUS3L	VIL1	FAM197Y9	BFSP2	CREBZF		GOLGA8S		MCRS1		PREPL		ATP6V1A
1350	TRAJ22	ACTG1P15	ABI1P1	RPL23AP39	PBK	GDE1		PARP1		STARD9		IRAK1		LDHAP4
1351	CCND2	MED24	AP3S1	C8orf34	ZNF444	LOC155254		SP5		CD276		FCGR2B		RP11.357P18.2
1352	ALG8	PPP1R9B	CENPF	CDKN2B	TOMM40	LOC92365		ZNF787		MDM1		CCDC159		RP11.73M7.1
1353	TGFBR2	PSMD10	MRPS23	ZNF724	AIP	LOC100421524		RETREG1		TAF1C		AHCY		FBXO46
1354	C5AR2	ATE1	SNRPA	CBLL2	EXOSC7	MCMBP		NT5DC2		PLAT		PLCG1		CKB
1355	MKNK2	CBX6	AL360271.2	AC002558.1	ZNF576	ELMO2		RTL5		MSL2		BBX		DOT1L
1356	SOBP	EXOSC5	FAM86B2	BAGE2	NFU1	KIFC2		EFHD1		AC004707.1		DLG4		RGAG4
1357	KIAA1549	TP53BP1	APBA3	MTND5P24	ANKRD9	LIN28A		AP001628.1		RAD9A		NOG		LINC00462
1358	PRKX	LDHAP2	CTNNBIP1	SERBP1P6	KHDRBS1	NSF		BEX4		PRICKLE2		LINC00313		RP5.905N1.2
1359	KRT85	HELZ	GCC1	OR6C4	ZNF593	MAF		KISS1		CRIP2		ZNF414		MYO1D
1360	PGGHG	SAMD1	MUC19	PSME4	BRI3P1	NDUFAF5		ROBO4		CETN2		TM2D3		ZSCAN22
1361	BCRP4	RNA5SP298	RIPK2	AKR7L	KPNB1	ING1		FOXE3		CASC3		UBE4A		UOX
1362	LYSMD2	MDH2	AC073107.2	DNAH17	ZC3H7B	RNF32		LSM8		CWF19L1		RAB22A		CTD.2537I9.12
1363	FNBP1	FAM187A	CD34	NRBF2	ALDH16A1	HSPC167		GRAMD2B		CTTN		FZD3		RP4.593H12.1
1364	TNFRSF10A	AC090607.2	PDLIM1	COMMD4	IFI27L1	H3FM		AC026150.1		AL645608.5		NCK1		RP11.780K2.1
1365	MTND4P14	AC026410.1	RPL13P6	RNA5SP467	SLC39A14	TOB1		DHX16		ATP5MC2		ARMCX3		LILRB5
1366	MORN5	ERCC3	RPLP0P2	AL050341.1	SOX2	LOC196214		DNAAF5		LINC02154		NUP85		AHDC1
1367	GRAP	MLST8	SCGB2A1	IGKV1D.35	DNMT3A	NCL		DNM1P46		PABPN1		HNF4G		SACM1L
1368	RPL7P20	TERF1	ANKS1A	HMGB3P21	TTK	FLJ35333		ZNF175		RGS3		RPS11		EPC2
1369	GBGT1	BX004987.1	CCDC97	RPL12P37	FBXL8	PTBP2		NTN4		NABP1		TMEM256		ALG10B
1370	PPIAP60	MSTO1	GGTA1P	LSM3P2	GALNTL6	LOC92956		CASD1		ZNF775		ZC4H2		CCNJL
1371	RGS10	STAG3L5P	RPS6KB2	AL391666.1	FCHSD1	BID		ANAPC7		AP000347.1		INTS2		FAM138B
1372	LIN28AP1	RETREG3	RXFP3	CYB5D2	PMM1	PIH1D1		SMIM22		ZNFX1		RP9P		RP11.17E13.2
1373	AL512593.1	DENND4B	NEMP1	PHB2	QPRT	LOC90845		RAPGEF2		DUT		ZNF630		RP11.283G6.5
1374	CLEC4C	GNG3	KRT86	RPL36	MORN1	ZCCHC10		RPS11P5		VARS2		CTDSPL2		AC007050.17
1375	CORO7.PAM16	SMARCA5	DENND5A	SMG1P3	SPINT2	DDX31		SNRPE		PSG5		SCN8A		FAF1
1376	IGHVII.78.1	TTI2	HNRNPA2B1	THOC7	CIDECP	FAM86B3P		AC022211.1		TSPAN10		EIF3M		PLA2G16
1377	CLEC1B	HNRNPA1P59	SGMS1	RPL5P24	MTG2	ATXN2L		AL356599.1		LINC02642		COL13A1		MT4
1378	NFYA	TCP1	SLC5A2	AC100821.1	ZBED3	PAPD7		RERG.AS1		SMN1		ACVR2A		AC144652.1
1379	AL035411.1	NCL	URGCP	FRRS1L	AXIN1	LOC91492		AC010343.1		AC010207.1		PRPF8		C3orf70
1380	AL359736.1	ILF2	AL138880.2	HELB	SORCS1	INTS7		ABCC10		AC103740.2		WTAP		APCDD1
1381	ABHD17AP4	PIMREG	AC092042.2	RBMS1	TMEM151B	RPS11		PPP2R3A		CSTF3.DT		DPH1		FAM170B
1382	POLR3G	PPP4R3A	BAHCC1	REV3L	FSTL3	CCT2		FAM83H		WDR27		AMD1		HIGD1AP4
1383	CSPG5	LIN54	BDH1	TCF23	DHRS4L2	FLJ22127		AC097359.2		INTS2		LINC00324		CH507.42P11.6
1384	IGHA1	TARS	RBM14.RBM4	RPS2P1	BTBD6	GAGE10		CTSV		GAS6		MLL		RP11.214N15.5
1385	APOC4.APOC2	DIS3L2	RUVBL1	AL139156.2	GNB3	LOC51578		LINC02367		XAB2		CEBPZ		GRIK5
1386	MAX	ITM2C	SLC35E1P1	AC090695.1	MAX	CENPT		PLA2G16		LINC02015		NSUN5		ZNF212
1387	NR0B2	SPRTN	GAGE12F	AC089984.3	CTNNBIP1	WARS2		BBS4		SERPINH1		MIS12		WDR18
1388	ANAPC7	XPO7	RPL23AP41	NF1P6	CXCL1	GTF2H4		TMEM238		MRM3		PARD3		RFC2
1389	EIF4E3	ZNF446	NOL4L	AC107871.1	UBN1	LOC732378		TNFSF12		CENPP		SNRPF		NOP56
1390	RPS17	SAP130	COA3	AL160272.2	CCAR2	LOC96825		HIPK2		CRISPLD2		C10orf113		GRP
1391	ADSS	FAM184A	CHCHD4P5	FRG1	BBS1	LOC115996		DNAJC27		CYBC1		RAD18		SP7
1392	EIF3D	KIF3A	COMMD3	LRRFIP1	ESM1	SNRPD2		PAFAH1B1		ZCCHC2		IFT57		FABP5P11
1393	PATL2	RNF19B	FAN1	TSPY10	JPH4	IFNAR1		CYP2D8P		AC068831.1		HMG20B		RP11.739N20.2
1394	AC004678.1	TOMM34	AC007325.1	CR769775.1	NDUFS2	WDR74		AC019129.1		UBE2H		MAP2K2		PDE4B
1395	NUF2	BRPF1	ITPKA	ACAT1	LLGL1	CENPI		VSNL1		AC008752.2		RRP8		POLH
1396	SGF29	SKP1P1	GJC1	CCDC198	MRPS12	MGC9571		CA5B		ZNF598		PAX6		SIRPA
1397	TXLNB	GTF3C3	GOSR2	CCDC40	ID3	RNF44		ADAM8		LSM6		RNMTL1		ZNHIT6
1398	RPS15AP3	HNRNPAB	HEMK1	KCNJ16	RTKN2	CRYM.AS1		HMGB2		NUF2		CDC123		PIAS2
1399	KCTD14	RAB35	PAXBP1	NAV3	DDX20	SARSM		WWTR1.AS1		BCAR1		KCTD9		CENPH
1400	RNF150	PLEKHA8	KLHL17	NBPF8	SLC25A39	MDC1		DEXI		MYC		THOC1		AF131216.1
1401	POLR1B	TNK2	NCBP2.AS2	NEPRO	CENPU	RMI2		BARD1		AL590004.3		HMGCS1		ZNF41
1402	LAMP1	NOC4L	RNF25	NFE2L3P1	HARS	SESN1		PRMT1		EEF1B2		GEMIN4		GINS2
1403	PCGF6	AURKA	MNDA	OR4Q3	SPAG4	FAM53A		NA		ECSIT		SPATA18		KMT2B
1404	CD247	TOP2A	C10orf105	AL365357.1	MYLK.AS1	DND1		ACAT2		LAMA2		EPHX4		SMCHD1
1405	RABL2B	CIT	DBX1	AC004233.2	NOP14.AS1	LOC220686		AL355802.1		ARHGEF37		MCU		AC079150.2
1406	TMBIM1	PARG	AL162615.1	MTND4P15	ULK1	MARCH2		AL359918.1		JPH2		GUSB		AC244216.3
1407	CCT2	SIN3B	C1S	ACD	MPG	LAS1L		AC091948.1		HMGB1P5		NBEA		RP5.991B18.1
1408	SASS6	ZFYVE1	RPL23AP34	CCDC184	PRKRIP1	MRPS16		MRPL4		NUPL2		HTRA1		DOCK7
1409	LEPROTL1	CCT5	TTC9B	CCDC84	SPATA25	REV1		NA		RALB		CDCA5		CTD.2369P2.10
1410	EIF4BP3	AC104561.2	HIST1H1C	CRYM.AS1	IQCH	ARPIN		UBE2J2		RPL26P29		ITGA9		TMEM161A
1411	CCDC141	PYGO2	OPTN	KIAA1257	ACTG2	SMARCA2		PSMD14		PPP5C		PIGT		UBTFL5
1412	AC068946.1	AC005532.2	SYAP1	PKP4	MXRA8	SURF6		AC078860.1		BUB3		PRAME		TFDP3
1413	CDC27P3	HIC2	AL133368.1	RFXAP	ASH1L.AS1	NPC1		RBM15		CEP128		USP24		GNAL
1414	DLGAP1	ALG10B	BLOC1S4	ZYG11B	SERPINH1P1	FLJ10923		EBF2		PDCD7		PDIA6		RP4.684O24.5
1415	IDO2	HNRNPA1	GOLGA6C	AL513548.2	CSK	LOC100507618		SLITRK4		AC006111.2		ARRB2		TCF3
1416	POLD4	TOR1AIP1	BTF3P14	PSMC1P3	TNFRSF18	GAGE4		AC009065.2		MMACHC		MYBL2		MARC2
1417	GARNL3	NAP1L1P1	PREX2	RPL34P27	CTC1	HDAC11		AC021483.2		SPINDOC		ZDHHC21		SOX2
1418	HIC2	MAD2L1	SRPX2	GAPDHP33	CACNA1I	RPAP3		TRIM40		NBEAL2		MSH6		UROS
1419	AL158073.1	EIF2S3	AC034236.1	AC024681.1	IRF2BPL	ATP6V1B2		GOLGA8R		SECTM1		IMMP1L		BCR
1420	MRPL40P1	CR383656.13	OSGEP	OFD1P5Y	DRG2	ZNF335		USP27X.AS1		CCDC86		LOC254128		PECAM1
1421	EXOSC3	FAM86B3P	CACNG7	AC007621.1	PLPPR5	LOC729351		ANO9		RPS11		COX7C		DUSP19
1422	HAT1	SENP5	ZFP64	CEP162	ASL	CDC2L2		AC009005.1		RAB22A		CACNB3		GRAMD1C
1423	CIITA	CENPX	ACSM2A	BRCC3P1	CEP152	PPA1		YPEL2		EIF2S3		CDON		KIF7
1424	S100A4	AC018638.8	ATF7IP2	GNB4	AMPD2	FBXL19		NFATC2IP		FAM161A		RCE1		AC005255.3
1425	HEATR9	PRPF38A	DNAJC30	NKAP	C20orf27	CDC34		FAM13C		BMP1		IZUMO4		RP11.666O2.5
1426	SEMA6D	FOXO3B	FIZ1	AP000619.1	CYP21A2	DPH5		AC116914.1		NA		LOC283683		LSAMP
1427	RASSF4	KLHL11	NCK2	AC005086.4	TYMSOS	DKFZp547L134		ZMAT3		HNRNPH1		CPSF3		ZHX3
1428	TRGV2	KNSTRN	TMEM120A	AL157884.3	ULK3	PIK3R3		MAST2		TMED9		TTC37		SOBP
1429	TRAIP	ARL17A	ZCCHC18	ZRSR2P1	FCGRT	POLR3E		UMAD1		NR2F2		CHORDC1		RP11.48B3.4
1430	AC005779.2	TIGD3	MKX	AL391650.1	NEK2	RPL38		CYP4F3		DCBLD2		GAGE12D		TSTD3
1431	FBXO6	GRIPAP1	ELP5	CACNA1A	TRIP6	LOC93428		CIRBP		SCML2		B3GNT5		TSPAN8
1432	AC005042.1	ADRM1	GSS	DNAH11	SEPT4.AS1	LOC116078		POP1		STBD1		GALNT1		ST18
1433	HAX1	C1orf52	HDGFL2	HEBP2	ZSCAN2	PERP		PSMD3		MYL12A		FKBP9		WDR66
1434	SKAP2	DNTTIP1	NNMT	PBX4	C1orf61	LOC197202		AC091057.3		CAMK2N1		DLG3		CTD.2199O4.3
1435	CRTAM	RPRD2	ZNRD1ASP	TTK	GEMIN4	CES2		POLR2H		ZRANB2		KIAA1147		LINGO3
1436	RPL23AP32	RNASEH2A	SF3B1	PSG9	TTC3	ZNF195		AP003486.1		SLC2A1		CLK4		BCAP29
1437	EIF2B2	ABCE1	Z93019.1	KRT18P52	BRICD5	CTNND1		AC005020.2		SCAT2		SPIN2B		FBLN7
1438	POLE2	TGIF2	AL162726.2	MTND4P30	ABHD17C	CT45A1		SLC12A9.AS1		SNRPB		KRT18		ATAD2
1439	MEP1A	RNF187	POP5	AC002543.1	TOR3A	GNRH1		PRCP		SECISBP2		PHLDB2		SLC25A42
1440	ADNP2	KIF23	TAF7L	AC010325.1	ANKZF1	PARP2		CHRNA5		GVQW3		ABCA1		MRPS12
1441	MORC2	MAPKAPK5	MMP25	ALMS1	RMI2	SNRNP48		FOXA2		GDF15		ETFB		MED26
1442	ASS1P2	FNTB	FGF17	FOXL2NB	IFITM9P	NMRK1		LINC01266		MYO1B		SPRY4		ITK
1443	ATP6V1G1P4	PTOV1	AC046144.1	NUDT2	VMO1	POC1A		ALKBH2		SOCS3		RILPL2		AC062020.2
1444	DARS2	NPEPPS	CRNKL1	PCDH11X	KRT8P39	AAAS		AC023906.1		NA		HLTF		TRAPPC2P1
1445	ZFP64P1	ANKS1B	HIST1H2AH	EEF1A1P3	PRICKLE2.AS3	C11ORF52		AC092542.1		TMEM39B		UGGT2		ERCC1
1446	SLF2	ZNF696	RILPL1	ZMAT4	PUM1	SLC2A9		CCDC162P		POLD3		ANO1		OTUD6B
1447	ARID5A	XRN2	AC003002.2	BARHL2	PDXDC2P	SLC9A6		ACSL1		ZNF121		WSCD1		LINC01003
1448	KCNJ1	MRPS7	TMEM259	AC245052.2	TUBGCP6	QTRT1		MEX3A		BRD2		DBF4		RP4.758J18.2
1449	SPTLC1P2	FAM199X	ABRACL	CR383656.4	TMEM177	USMG5		FHOD3		PRKCB		POLR1B		IGKV2.30
1450	ENG	VEZF1	HNF4G	CPNE6	ANAPC2	PLBD2		PPP3CC		ANKRD1		C1QTNF3.AMACR		CACNA1A
1451	TBC1D2	AC007923.2	MARCKSL1	IGHEP2	KLHL36	C21ORF60		TCF24		TUBGCP4		VARS		ZNF791
1452	PPIAP29	CCDC134	ARHGAP8	GBA2	HSP90B3P	C19ORF18		SMAD7		PIDD1		MAGEF1		GTF2F1
1453	SMARCC1	RARA	CCDC170	GPM6A	AKAP8	LOC146153		OR13Z2P		SENP1		SSBP2		NMD3
1454	SMCO4	BAHCC1	KRT8P50	IFIT3	LDB1	PPP1R14B		GOLGA8M		VAMP3		CRYAB		RYBP
1455	SIGLEC17P	SLC1A5	CARD6	KATNBL1	PLA2G6	ZNF141		TSEN2		PYCR2		EXO1		FARP1
1456	TRAV5	STXBP4	CCDC85C	MRPS22	RBM6	GAGE2D		POLR1A		WFDC21P		TIMM22		NT5C3A
1457	DAZAP2	NT5C3B	CFTR	RFC4	LAMA5.AS1	C1ORF109		LRRC59		AL353622.1		TNFRSF10B		TGFBR3
1458	ERF	CC2D1B	MYCT1	SPTBN4	CCDC71	PTRHD1		JAZF1		AL353743.1		NOS1AP		CTC.297N7.9
1459	TMEM97	MCRIP2P1	THAP5P1	NCOA4P4	ZSCAN18	NUFIP1		NR3C1		AKAP1		POLD3		BAALC.AS1
1460	CDA	GAK	KRT16	MTCO3P20	IP6K1	ASPA		ENC1		TSEN2		TTC25		ZNRF3.IT1
1461	RPL21P7	PHAX	GADD45GIP1	DCAF17	ADAM8	TEX30		LCN2		TIMP2		HDAC8		RP11.661C3.2
1462	IGLV2.14	MDH1B	TRPM6	MMP12	ARAP1	HSD17B12		SLC7A5		CALML4		GMIP		GNAS
1463	LAIR2	TAOK1	ZNF157	NIPBL	SLC25A22	CWC27		AC009533.2		FAT1		TMEM258		CCDC87
1464	MPZL1	GINS2	TET1	RTN4	ARRDC1.AS1	HSPBP1		AL451081.2		BUB1		XCL2		RP11.298D21.1
1465	TNFRSF10C	GNA13	TUBG1	TSPY6P	ANO8	PSEN1		SYNPR.AS1		ENTR1		RCBTB1		FBXW4
1466	APOL6	SYNGR3	ADIRF	OR6L1P	TTC36	LOC647572		ZNF826P		RAB32		TM4SF1		NINJ2
1467	CELSR2	ENO1	MGLL	LMBRD2	WWP1	UBE2Q2P3		TAGLN2P1		DNAJC11		WDR74		MT.TL1
1468	SKP2	PSME3	WHAMM	NRF1	ICAM5	CDH12		MMACHC		RBM33		ZNF700		DRAIC
1469	PA2G4P6	AP2A1	KCNK3	PABPC1	KCTD12	FLJ39294		PABPC5		PCM1		MLH1		PPP1R37
1470	LAP3	SAMD10	AC022018.1	SERPINE3	ARGLU1	ALG2		HIST1H3PS1		TPBG		AKR1C1		DDX39B
1471	GABARAPL3	YY1AP1	RALBP1	UQCRHL	ZNF48	OMG		PROSER1		RPSAP52		SKIV2L		RP11.514P8.7
1472	STIL	PODXL2	ATP7B	AC126603.1	JPT2	TAS2R10		MGME1		NA		DDX11		MPP5
1473	HNRNPA1P34	PHF12	CGGBP1	RPL7P47	TMC3.AS1	ARL8B		PRDX3P2		PPP1R8		AP3S1		KDM3B
1474	ISG20	TNKS2	CSNK1A1L	TSEN15P2	CD24P4	EXOSC10		MDFIC		NOC3L		FADS2		NAPA
1475	AC108488.2	SCAF4	VCX	UBE2L4	MED8	UBE2H		TP53INP2		COX5A		CCDC144A		NCAPH
1476	ZNF749	TOP3B	FAM234A	RPL15P18	RRP36	LOC727726		HMGA1P3		LAMC1		FBXW9		CTC.467M3.3
1477	TRAJ34	EIF2D	GAS7	AC132942.1	PPP1R26	LDHD		NECAB1		DHX38		PPP1R14A		LINC00926
1478	AC023141.7	KIF27	INTS9	C4orf48	DECR2	HAUS7		PREPL		CHAF1B		IFITM2		PMP22
1479	FCRL6	PARPBP	PIGL	GCSAML	SDF2L1	LOC100505765		DDN.AS1		FLNA		MLL3		PAM
1480	PQLC3	LIG3	RPL23AP36	IFT52	CNKSR3	HADHB		PKP3		PARD3B		ZMYND8		TSN
1481	RASGRP2	SETD6	PRICKLE4	OR5H1	PKDCC	CCNDBP1		MASTL		DHFR		TMEM216		FKBP9P1
1482	TRGC2	DDX51	TFAP4	SMG1P5	GGT7	CDC123		ADAMTS14		NPRL2		SERP1		RP1.292L20.3
1483	PTPRZ1	ATXN7L3B	STS	SNX7	KCNK5	MUS81		AC012313.5		FBXO40		SMOC1		AC005329.7
1484	SLFN12L	RPL23AP53	AC092933.1	WBP1	IGHV3.43	ITGA2B		AL031429.2		CLIP1		PHACTR1		RP11.479O16.1
1485	TRGJP2	TAF9B	FCF1P2	HSPE1P27	PCNX3	VARS		STRA6		CDC42EP2		UBXN8		RP11.16P20.3
1486	POLR2F	RPL5P9	KLHL22	AL391647.1	BRCA1	LOC51636		TUB		PHLDB1		C9orf123		FAM32A
1487	AC022335.1	STAM2	MBOAT7	AC074140.1	EYS	ARHGEF2		SDAD1P1		SRSF9		ZNF812		MIR3179.1
1488	RPS7P7	ZNF79	HOXA7	AC097374.1	ZNF286B	LOC148785		TRIM25		SINHCAF		MIDN		TSSC2
1489	LPAR5	ZNF639	TMED4	SPDYE1	CHMP1A	TNFAIP1		BCL2L13		NA		ARL4D		RP11.250B2.5
1490	HOXD11	TNRC18	TPM3P7	TGFBI	SSBP3.AS1	ILF2		ZNF473		ANKMY1		CRCP		ERCC8
1491	DPYD	ZNF92	TMEM185AP1	TPRXL	HYI	STX2C		PTCD3		AC011477.1		ATP5H		ZBTB2
1492	MIB1	EXOSC1	PYCR1	VPS54	PTPN23	SEC22B		RORA		GATA6.AS1		TRMT11		IP6K2
1493	BPHL	CCDC28B	RPUSD1	ZXDC	TARDBP	NGDN		PTTG1IP		FOS		SGCB		ADAMTS9.AS2
1494	SPRED2	ZC3H14	CALHM1	MTCO1P40	TP53TG3	TIMM10B		SLC12A9		PCGF6		ICT1		CTD.2194L12.2
1495	GPX1	HNRNPUL1	CRHBP	ANKLE1	TANC1	RIPPLY2		MAGEE1		SLC25A15		SERPINA5		GTF2I
1496	MIEF1	PRPF18	SLC6A11	ARFGEF3	TNFRSF17	NAT14		UMOD		GPANK1		LSMD1		METTL8
1497	AL359219.1	LYAR	STX12	C1orf158	ANGEL1	MASP1		ATP10B		AC106782.1		ROR2		VAPA
1498	OR7E39P	SMC1A	PODXL2	CD99P1	FAM72A	CWC22		UBAP2L		ZNF691		MTRF1L		TADA1
1499	TSPY13P	AP5Z1	FBXW10	PTCHD1	MND1	DDX21		EIF3J.DT		POLE3		SMC1A		SCD
1500	CORO7	SLC25A39	AC114495.1	TANC1	TMEM218	MIS18BP1		CASP2		C12orf45		LOC100129055		RP11.660M5.1
1501	IGLV3.19	ASIC1	ADAT3	ZNF587P1	EPHA2	TCEAL6		FBXO43		RSL24D1		ELL		RP13.152O15.5
1502	ATP2A3	INTS14	VPS26A	AL138847.1	APH1A	CLK1		VEPH1		AC089983.1		PPP4R1L		HOPX
1503	AL513523.1	ZSCAN29	ARHGAP42P5	CENPCP1	MLLT1	MPZL3		BCAP29		WDR36		CCDC80		ZBTB33
1504	C7orf25	ZNF12	KRT8P15	CCDC85B	OTUB2	KCNJ14		ARHGAP42		NDUFAF6		MMP2		SORBS3
1505	PMCH	EIF1AD	RTN4IP1	PGM5P2	FAAP24	H3F3A		NA		AL358115.1		SBNO1		TUBB2A
1506	HPSE	RBM17	RANP5	PVR	MRPL53	LOC91443		FAM114A2		RAD51D		ZYX		SNORD18A
1507	RECQL4	ACTR5	ESRRB	STUM	MIR219A2	MTHFD2		THAP6		SLC22A4		GAGE12E		RP11.855A2.3
1508	RPL21P4	PAICS	AL049844.2	SGK2	HK2	TOMM40		CNOT6L		SRRM2		CAP2		SAMM50
1509	RPRD1A	ZNF580	CR589904.2	TEDDM1	VPS9D1	HHH		MAGOH		RPARP.AS1		NCAPD2		FHL5
1510	IL7R	ASNA1	YY1P1	RPL3P6	MTHFR	RAB9A		PHLDA2		INTS11		JAG1		SPAG6
1511	PTPRN2	POLR2J	CLPP	AC010326.1	TOR4A	DNAAF5		SPRYD3		ZNF335		GAGE12C		RP11.374M1.4
1512	CAMK1D	RAB29	ZNF768	HNRNPA1P38	AEN	C8ORF44		CACNA2D1		AP003419.1		GAGE12G		MT.ND3
1513	CIART	HYLS1	AL139260.3	AC079414.2	SGTA	TINF2		HCG4		NUP85		CSTB		SARS2
1514	RPS15AP28	CNIH4	RGS22	DMRT1	PFDN6	BYSL		NA		DAXX		EYA2		FBXL15
1515	CLEC17A	NOB1	GOLGA6B	IRX5	PRKCI	SPECC1		EWSR1		BDNF		STK39		URI1
1516	MGAT4A	ZMYND8	PI4KA	NONOP2	TFAP2A.AS1	TADA1		RNF34		CCDC149		UMPS		RP11.156K13.3
1517	IGKV2OR2.2	DNMT3B	ABHD17A	PSMD14	WDR77	LOC89690		C8orf76		LINC01222		TCERG1		PKI55
	PPP1R11P2	GMPS	ANO8	RBM15	MAU2	PAXIP1		COPS7B		PPM1G		TMEM168		ABCG5
	TENT5C	TSC2	DTYMK	SGO2	ATXN2	OR4F29		MYADML2		SRSF4		SLC35B4		LINC00461
	TRAV20	USP54	MDFIC	PYDC1	SAMD10	AHNAKRS		MTG1		HDAC1		COPS3		SHROOM2
	DDX24	PKN1	TMEM206	AL591471.1	HMGN1P3	MSS		RPSAP55		ZFYVE21		DARS		CAMK2B
	POMT2	HTT	AC105052.1	PPIAP16	CCDC183	WDR5		TMBIM4		ZMYM3		PLCD4		KIF18A
	GSDMD	TRMT6	FAM234B	ATP5F1AP10	KIFC2	FGFBP3		ADM5		LACTB		UCKL1		AC245056.1
	PTPRO	GTF2I	NME4	BNIP3	ITPRIPL2	IQCB1		NUDT5		RPS9		A2MP1		RP11.328P23.3
	AL031736.2	PSMD4	SCUBE1	C2orf91	IPO9	TARBP1		KCNMB2.AS1		TNS2		F3		AP000569.9
	IFT81	UBA1	SPATA2	GK5	BCAT2	MAZ		DGCR8		NT5E		NR1H3		RP11.114H23.2
	GPATCH4	FXR2	AC007160.1	GTF2IP20	DPH7	CEP76		CPNE7		PNISR		UBAC2		FGF3
	CD163	UTP11	MAGEA10	MRPL19	ZSCAN21	SIRT2		KANK3		KRTAP2.3		IFT46		RP11.6N17.4
	CBX3P1	UBE2T	NUDT16	MTIF2	REX1BD	FLJ36000		LINC02447		AC034102.4		MAGEA3		CCDC9
	AC093162.2	H3F3B	RFC4	NHLH1	RNF14	NUP37		UBALD2		CPSF1		PRKCSH		OSTF1
	ZNF710	CEP295NL	SMYD4	RAB32	ZNF282	TMEM69		PREP		AP001528.2		STAU1		ZNF440
	AC012531.3	PSMC4	TTF2	SATL1	CRAMP1	RPL35A		SNRPFP1		AC002116.2		NUCB2		CD9
	GRID2	TBKBP1	PPP1R11P2	SCRN1	GOLGA8T	LRR1		FAXDC2		POGZ		RBM7		ACE
	POLR1D	CCDC97	CD101	TAS2R64P	MIR941.2	LOC149767		BZW2		IL17RC		SMG6		DIDO1
	SUMO2P1	SLC39A1	CDC37	WIZ	SLC44A5	TMEM183A		TCIRG1		HMGB1P6		PUS3		SPCS2
	ID2	HELZ2	TRBV25.1	MTND3P7	PDXK	ELNR1		UMPS		KDM3B		FANCA		CTC.448F2.6
	CELSR3	PACS2	RBPJL	AL136310.1	BANP	LOC135792		NDFIP1		TFG		PCNXL3		SNRPB2
	PLA2G2D	ZBTB40	ITGA9	AC090720.1	ITPR3	SCUBE2		AC131097.3		GALNT5		PLAUR		XRCC3
	C11orf74	BORA	PRELP	ETV2	AARSD1	FDPSP2		STIP1P3		ACSF3		NUP160		SLC27A2
	NFU1P2	DDX5	AC008694.2	FGF23	ZGRF1	KMT2B		FGF8		CCDC77		SUN1		NUS1
	ERMN	PHIP	TUBBP1	MCTS1	WNT6	TIGD3		SMARCD2		MATN3		CCNT1		RBM22
	TRAJ4	SNRPD1	APBB2	PPP1R14B	ZNF691	SURF2		HTR1D		C1orf131		SMTN		TSTD1
	MAPK13	ANAPC1	AC128677.1	RUNDC3B	GRIN2D	C20orf40		MST1R		KAT8		FKBP5		AP005242.1
	TRGV9	METTL16	CKAP2L	TRIM72	DGCR6L	TMOD4		RAMP3		KRT86		DNAJC2		RP11.356C4.3
	DPEP2	NAB1	MOGS	ZNF383	PKN3	MRPS21		BDNF.AS		KRT8P14		KXD1		AC072062.1
	APH1A	DPY19L4	SIX5	AC011475.1	RB1CC1	LOC654000		KCTD10		CRYAB		MRPS5		KIF9.AS1
	FAM222B	STXBP1	VHL	AP005597.3	CDK11A	TSKU		PPAT		FOXP4.AS1		GPN3		BORCS8.MEF2B
	FLAD1	ZMYND10	ARHGEF25	HIST1H1E	PALM2.AKAP2	AP3S2		MAB21L4		LAMP1		COX5B		MARK4
	TMEM81	NEK10	EIF2B4	RPS2P7	SRSF11	EXOSC9		POLD2P1		ABI3BP		GEMIN6		CTD.2012J19.3
	BRD9	SLC37A3	PALMD	TYW3	FPGT.TNNI3K	CRYGS		EEF1B2P2		QARS		SOHLH2		RP11.218C14.5
	P2RY10	GEMIN7	PRAMEF12	MFSD1P1	CBX6	FNBP4		PTRH2		GTF2H2C		RANBP3		RP11.716H6.2
	IGHV3OR16.13	SNX12	AL031777.3	HSPD1P10	ARHGEF17	LOC135860		SNORD60		CCAR1		HRAS		RP11.159H3.1
	CAMSAP2	AL589674.1	SOCS7	AC067942.1	MOSPD3	LOC132947		TP73		SPAG5		SEC23A		SLC38A3
	KIAA1958	MROH1	C12orf75	AC103810.6	SMARCB1	ARL1		CDK14		AL354892.2		MAGEA12		GMDS
	FTH1P10	TBX19	RPS12P5	AC091812.1	CSNK1G2.AS1	CHRNA5		EIF4A3		ISL2		VEZT		CDC45
	SEMA4A	DEPDC4	ACAA1	CRX	SEC1P	DHX35		LINC00261		TRMT2A		ZNF431		CASK
	TVP23BP2	EPRS	ANKRD23	DYNAP	THAP11	CHML		AL162413.1		MSX2		FAM162A		TPR
	TTLL9	SENP2	UBAP2	EIF2S2	ALYREF	C1ORF35		E2F5		ACTBL2		FUZ		PSMF1
	GAPDHP1	HMGB1	RPSAP13	GRIN2C	CCNB2	SARAF		AC024592.2		NA		TMEM200A		SNX18
	HEY2	IREB2	AL669942.2	IRF7	FKRP	CELSR3		DMGDH		AC146944.4		POLR2E		NES
	TRAV8.1	DENND6B	SH2D7	NDUFB4	FOXM1	WDR21B		SERPINI1		FBXL2		LOC375295		FABP7
	TRAJ32	PRDM15	CFD	SRARP	NDST2	NIPAL2		SLC35A5		PDZK1P1		RASL11B		MAU2
	SMTNL1	SEC61A2	KIAA0895L	TTC14	WDR46	DPH2		CKS1BP6		SUPV3L1		SPDYE7P		SMIM5
	POLD2	SCAF8	SMARCD2	AC246787.1	GANAB	AGA		LINC01703		ERBB2		TMEM131		RP11.201O14.1
	FTLP3	EFCAB10	LOXL1	AL356585.4	TMEM132A	EPHX1		TMEM167B		AK2		NEBL		CTD.2330K9.3
	IFITM2	ZNF569	COMMD7	TSPY7P	SZT2	HYPA		ACTR5		EXOSC9		UFM1		LUC7L2
	ZNF692	GCC1	KIAA1549	AC135279.1	TTC27	ZNF138		AC009065.5		FNBP4		SSR3		DENND2A
	CD37	ACTBP11	AURKC	CTSLP3	TRAPPC3	Neutrophil		SNHG12		RCC2P6		RNF175		CDC25C
	IGHV3.33	CU634019.7	NDRG3	OSER1	MKL1	LOC116414		AC113398.1		KMT2B		COQ3		XKR6
	SOX10	FP236241.2	PDRG1	RSRC1	MATN1	PYGL		ZNF287		WAS		CDC42EP3		REPS1
	MYCL	ABCF3	TTLL6	SCOC	GNB1L	ZNF480		AC105277.1		BCAR3		KIF21A		LRRC55
	SHLD2P2	C15orf39	SHMT1P1	SLC30A7	TMA16	SCPEP1		ZMAT1		SKA3		MRPS35		RP11.381E24.1
	PFAS	SEH1L	STK36	UBA52P8	CASKIN2	NMT1		ZXDA		ASAP2		SNX1		RP11.663N22.1
	GGT1	ZNF443	YRDC	GDF1	HMGN4	ALDH3A2		MAGEH1		GUSBP11		HYAL3		AC067945.4
	PARPBP	UBA2	AL590084.3	RPS14P8	ARF5	HCG18		DDX55		KITLG		IGFBP6		CTD.2006H14.2
	ACVRL1	TMEM67	ACLY	AL365436.1	RAB11B	FLJ45829		LHFPL6		SPDYE3		ARRB1		HMCN1
	RIMBP3	TATDN2P2	CAVIN4	AMYH02020865.1	RAB43P1	LOC102724833		C10orf91		PANK4		MRI1		NPEPL1
	MED24	ATXN2L	CCNF	BMPR2	PER1	RBM38		CD34		HSD17B7		FIGNL2		WDR89
	CD200R1	BMPR1A	PDCL3P3	OR10K1	SIPA1	YPEL5		CALCOCO1		GASK1B		MED15		ALDH5A1
	EZR	GXYLT1	AC013429.1	OR2T12	SAPCD2P3	RAB40A		EIF3B		TCTEX1D4		FAM189B		RP11.108M9.3
	SLC26A8	CNOT9	DPP4	POU5F2	PABPN1	HNRNPR		NR2C2AP		ZNF317		ASAH1		RP11.332K15.1
	C1DP5	LUC7L2	AL591135.1	PPP3R1	SRF	LINC01205		SAPCD1		USP7		SPPL2B		ZNF550
	IL27RA	ZBED4	RPS27AP1	SMU1	KDM1A	SNX12		PTMAP8		RILPL1		NACA		TMED10P2
	NT5DC2	B3GAT3	CAMK1	KARSP3	STX6	PHB2		SDC2		WDFY3.AS2		KAT2A		CD46P1
	SPINT2	EXOSC6	RCE1	AL139811.1	STK36	ARHGAP4		PGD		WRAP53		DEPDC7		SNRNP70
	ENTR1	DYNLRB1	TOMM40L	RPL29P14	RAB11FIP3	ABCB10		GYG2		SLF1		PAPD4		ERCC6L
	CLRN3	ENO2	CLIC5	AC095041.1	SC5D	TEX2		HSPA1L		ITPRIPL2		PPME1		RNF180
	SMARCB1	C1orf159	AC211485.1	OSBPL9P1	SPDYE22P	METTL5		TCEAL3		NSUN2		BNIP1		PTPN23
	CBY1	ZNF394	AC063944.2	AC073107.2	DUS2	GAS2		CYB5R3		ZNF76		DAPK3		IL17C
	AAK1	AL133353.2	SNTB1	BARD1	RNF207	FCGR3B		TMPOP2		UBC		PPP3R1		SNX18P7
	NLRC5	CACYBP	GPR139	GOLGB1	ELOC	METTL20		NUP37		ITGB8		GFRA1		AC008752.1
	SMYD3	HPS1	FAM110C	NCOA1	RAE1	FAM193A		METTL9		INHBA		KRR1		AL031768.1
	ARRDC1	CASC1	AL049844.3	PYGM	RHOB	DSPP		FERMT1		EZH1		CCDC86		CCDC124
	SLC6A15	NOP14	NKPD1	GJB5	MAPK9	TTI1		AC011773.1		GPR39		C1orf198		AC073551.1
	SUZ12P1	ACTL6A	DYSF	AGBL5	TCL1A	TPR		EFNA2		INTS7		GSTP1		WDR82
	CCDC115	MEAF6	TSPAN18	CDHR3	ASS1P2	EID2B		AC007743.1		LINC02657		SLC16A9		GPBP1
	NRROS	C12orf45	OR7E94P	HADH	MKRN9P	ATP6V1E1		AL356653.1		TVP23A		SIRT6		BRD4
	TRAV7	RBM27	FAM197Y5	LEP	GOPC	SIAE		TEPSIN		SNHG10		ZEB1.AS1		PRMT3
	ADGRE4P	JADE1	STX10	OTULIN	IGHV1.46	ICCA		GALNT16		KCNAB3		SYCE2		DSCAS
	TRAJ1	HMGB1P6	SNX18P7	RGSL1	NTN3	CHERP		RABEP1		EIF4BP7		HAUS8		RP4.630C24.3
	2021-09-06	ATXN7L1	F8A2	OR2T7	KLF13	FAT1		NIFK		POLR1E		ARCN1		NELFCD
	NELL2	ZC3H11A	ARIH2	AC079203.1	ERCC3	FLJ20030		LATS2		AC107068.1		AEBP2		SMIM1
	PRKCH	MRPL44	HIST1H2BK	CYCSP28	VTI1A	MTIF2		PTK6		BHLHE40		MINK1		TMEM125
	RPL7P16	SLFNL1	S100A11	OR2S1P	VCPKMT	E4F1		CYP2D7		PLA2G6		UBA5		SETP17
	SLC35F6	NOP9	XG	DAND5	PMFBP1	POTEF		PTMA		RBBP4P1		LRWD1		RP11.548K12.3
	CYCSP35	SMAD4	FDXR	FOXD1	CPSF3	DKFZP779M0652		AL358115.1		ADAM22		FBXO11		DHRS4.AS1
	DAZAP1	AL354822.1	KIAA2026	SYTL2	GRPEL2.AS1	PPP2R2D		AC027601.1		AC091588.3		SMA5		MUTYH
	ITSN2	RICTOR	LIMS3	TRIP13	SLC16A3	GSDMB		PFDN2		KIF13A		NPR2		CUBN
	TMC8	AC021876.1	PCGF3	ZNF197	C19orf48	POTEH		NA		RTL8C		LOC100130298		CTD.2515H24.2
	POPDC3	CHD3	TXNDC15	RPL12P6	ARFIP2	TAF4B		JAM2		TRAF3IP2.AS1		FCHSD2		MTA1
	SMARCA4	TCEA1	FP885919.1	EXOSC3P1	FOXRED2	LOC131908		PIGU		MTOR		SUGP1		ARL6IP6
	AL513331.1	TPM3	C9orf57	HEATR9	TPM3P7	RAB43		SLC25A4		AC046143.1		MYNN		CLIC4
	PDCL3P3	USP37	ALS2	HSPE1P10	CFAP53	SPDYE5		WDR90		NDUFS3		RABEP2		PNRC2
	AC093668.1	CARD14	CDK4	ANAPC10P1	SEC13	STOML2		RANBP3L		COX15		SSRP1		ZNF432
	SARAF	CRTC1	TCF7L2	EEF1B2P6	TIPIN	LRRC75A.AS1		SLC6A7		TMEM147.AS1		NDRG2		HMSD
	CCR3	ZNF414	CA15P2	C4orf47	SNF8	ACAP3		AC084855.1		AC099066.2		BLMH		SCOC.AS1
	THOP1	PGGT1B	AC007016.1	DIPK2A	IL1RN	SLC37A2		AC091153.1		AC104066.1		HN1		PIK3CB
	FAM189B	ZNF646	ENHO	EBLN2	C10orf25	CDCA2		TERC		TNC		ZNF239		ETFA
	MTM1	AC110998.1	AC091685.2	RPS18P9	SYT11	NACC2		AP002761.3		TMEM97		TRPC4AP		SMARCD3
	TUBB2B	MEX3C	HMBS	TLN1	C16orf91	SMYD2		NOL6		BCL9L		MALSU1		CEP83
	DHRS9	RRN3	NPRL2	WTAP	TRADD	FLJ31821		AC015845.2		SLC28A3		NOP16		SNRPEP5
	RASGRP1	NAB2	ZNF169	POLR3GP2	BMS1P2	DHRS1		RBM28		AC138035.1		FAM219B		RP11.639F1.1
	DEPDC1	AC021106.1	ATRN	AC027544.1	C4B	HMX2		SBDS		AC060780.1		SPRED2		RP11.120C12.3
	ST13P4	CNOT7	RAD54B	PNMT	TSEN15	NPIPB3		SLC16A4		SUPT16HP1		CLN5		RAB8A
	FCHO1	TBC1D31	RBMS2P1	AES	MYO15B	MAP2K4		KCNN4		CHST3		PDRG1		CTDSPL2
	TRAV6	WRAP73	ATF3	ALS2CR12	TMEM181	CLSPN		PHF5A		NA		KIF9		PRKCSH
	GZMB	CKAP2L	MED30	AP000346.2	NBPF1	ORMDL2		DIP2C		AC007038.2		MLKL		PHKG1
	HSD3BP5	KIAA0586	BUB1	DDX18	FBXL6	SFXN4		RPP21		TWSG1		GTPBP8		DHRSX
	SUPV3L1	TTC21B	ICA1L	LCORL	ERGIC3	TP53TG1		SNORA33		AC005833.2		NBAS		CTD.2192J16.26
	ATRNL1	MSI2	MTERF1	MORC4	VGLL4	ZNF436.AS1		AC078991.1		CLU		USP22		ORC1
	APCS	NAF1	OR8K3	RDH16	FUOM	RPLP2		BCL3		RFX3		MUTYH		SHPRH
	RPAIN	MTCO3P21	ACTG1	YBX3	TRIM3	LRFN4		PPP4C		NARF		SRM		LA16c.60D12.1
	RAB39B	SFI1	MSANTD2	ZPBP2	GDPD3	NOMO2		BRD9		NQO1		ALKBH2		RP11.104H15.7
	HERPUD1	RBM33	SKP1P1	PRADC1P1	PIK3CB	LOC100190986		DEPDC1.AS1		ZNF169		AP4M1		RP11.293A21.1
	FXYD2	LSM12	SLC10A4	GOLGA6L7	WAC	TMEM206		AL391095.1		CHAC2		RAPSN		ZNF235
	AC090844.1	CCDC112	SRSF7	SP8	MUT	RBM15		MAGEA11		HNRNPA0		TMEM248		RBL1
	ERN1	RCOR3	AL121578.2	CHD1	CD1D	PSAP		GOLGA8VP		RAI14		SERINC3		PIAS3
	EVL	BABAM1	PDE4DIPP1	FN1	LOXL3	POLR2D		RPL30P4		AK1		OR52N5		RP11.620J15.2
	TF	RBM15	WBP1L	GDA	STARD3	MGC72083		LINC02256		MASP2		RPS27		RP11.377G16.2
	FLVCR1	ZNF691	AC103564.2	RFC1	NXT1	RBM44		JHY		PTBP2		MTERFD2		MT.ND2
	METTL17	GOLGA8J	OR13J1	RHOXF1P1	FAHD1	NUP35		EPHB2		ATP6V0A2		MAP2K7		ZNF512B
	SPATA17	RAET1K	DMRT2	WDR31	LSAMP	GFPT1		TAL1		MTFP1		NR2F6		SIX5
	TTN	CDC20	OR8B3	SSX4	PLEKHD1	RAP2A		MAPT		RPS7		LOC100133123		HSP90AB1
	DLX2	PTDSS1	AL161420.1	SSX4B	BUB1	BRCTD1		PLEKHG6		TGM2		DHX36		TWSG1
	METTL2B	DTX2P1	AC106760.1	PRY	TRNP1	LOC86618		GUCY1A1		AL031733.2		GEMIN5		XXYLT1
	CHEK1	TMEM161B	MSH5.SAPCD1	FO393419.3	CDCA2	WDR33		ZBED4		CSTB		ABHD10		CDT1
	OPTN	LRRC8B	VSX1	MCUR1P1	NUDT3	RPL13		GPR19		FSTL1		PLD2		THRB
	ADAP2	OTUD3	ASF1B	YBX1P4	CDHR3	ATP6V1H		PDXP		DGKD		AKAP11		TRIB2
	PPIAP51	DMPK	NCBP2	AL451062.2	KRT8P33	LINC00934		NA		SYNPO		LOC440900		RPS6P8
	GCN1	ANKRD20A17P	RNF144B	DHTKD1	GOLGA8A	JAK1		WDR7		TPM4		PRDX1		KRT8P45
	AC023141.8	NOX1	AC115285.1	FGFR1OP	CENPI	MPP6		FARP2		FZD7		GOLGA8A		MT.RNR2
	GAPDHP47	TOE1	AC145212.1	SLC35G1	PABPC3	LONP2		NA		EIF3G		GADD45G		RP11.384F7.2
	PLA2G2C	KPNA2	AL512306.1	SMG1P7	FBXO43	PMP22		MTA1		RAB5A		ZNF254		CDH2
	TRGJ1	FAM8A6P	HOXA2	SPDYA	CSNK1G2	POLR3G		LINC00319		LINC01094		NTHL1		ZNF14
	TRGJ2	ARNT2	ISY1	ZNF493	SPPL2B	LOC115015		RPSAP54		NPHP4		C2orf47		DFFB
	PPIAL4D	PPIL2	PHKA1P1	AC091489.2	UEVLD	FLJ40214		AC233992.3		MRPS5		TWISTNB		FOXA1
	MYL12A	ARFGAP1	TARBP2	PEBP1P3	PLEKHG4	SCAND2P		RPS6KA2		ACTG1P24		SLMAP		CTB.1I21.1
	AFF1	HJURP	MTCYBP3	AC113410.1	C16orf58	C7ORF13		NRIP2		SLC16A1.AS1		DRG2		CCNB2
	HSD11B1	SMC2	FBXW11	AC104333.1	GNG13	CT45A5		GPRASP1		KIF1C		ROBO3		ANXA13
	ZNF80	NFKB2	TRAF4	MTCO1P11	PPP1R9B	RBM12B.AS1		RPLP0P6		TAF8		TAF1D		QDPR
	CHCHD3P2	AC135977.1	KL	ANKS4B	CCDC77	NUTM2A.AS1		HMGB3		ZNF195		FBXO5		TRAK1
	CYFIP2	ALG6	RPL7AP26	DFFBP1	OGFOD2	CACYBP		NA		AL591767.3		FAM32A		ZNF383
	GK	CREM	PAXIP1	DMAC1	PRMT5.AS1	SUV420H2		TUBAL3		SOS1.IT1		RPRM		BRPF1
	BRD7P4	PAIP1	AC115837.1	DYNC1I1	GRAMD1A	GAGE8		JSRP1		NAE1		MAGEA10		FTH1P10
	MTA1	CDC34	KRT18P4	LSM14A	PPIB	NDC1		EIF6		RPRD1A		TNFRSF6B		NR2C2AP
	ZNF579	AC060780.3	MRPS14	MTND1P23	ARL6IP6	ICE2		SNRNP40		AUNIP		GPT2		RANBP3L
	AC104561.2	MATR3	HSPA1B	SMARCA4	C21orf2	RPS13		RSPH3		AC073476.3		SLITRK1		RAE1
	RMDN3	SLC52A2	OR13H1	UTP20	PRPF38A	LOC100131650		MRPS12		NA		LOC100506054		ZNF431
	TRAV38.1	LRRC41	CELA2A	RPL22P3	PIAS4	RPL13A		ZNF692		AC084824.1		ESPL1		RP11.555H23.1
	AC104308.1	RBBP7	ESRP1	RPL31P58	SSBP4	PTGS1		AC138904.1		ACD		RNF216P1		TCF3P1
	IGF2BP2	RBAK	CPSF4L	BBIP1P1	NFKBIE	KIAA0319L		TRMT9B		KRT34		STX7		RP4.781K5.4
	TRBV11.1	AC244452.3	FBXW8	GOSR2	MRPS34	LCE1C		LINC01133		CARD8		FGFR1		UBTF
	IGLV1.47	ARHGEF18	SLC37A3	NAE1	WDR6	LOC115511		EBNA1BP2		ZNF696		CYP51A1		ZNF333
	NAALADL1	DR1	TRIM16L	TRIML2	ZNF579	YIPF1		AC009779.2		RBM12		NFRKB		ZNF670
	HERC2	ZNF497	WASH3P	TTF1	FAM110D	RPL10A		AL513123.1		ZNF92		CCT2		HCG4
	TYMS	CLN3	ZNF286B	NEK2P2	RPS19BP1	TTF1		AL031729.1		DLGAP4.AS1		CDC25A		SNORD88C
	CABYR	SEC23B	PRR20FP	SLC5A4P1	FTSJ3	CYP4F35P		KCNIP4		FRMD6		NGFR		RP11.796E10.1
	RIC8B	SFSWAP	AL645939.1	S100G	SH3BGRL2	LINC00265		AP000766.1		AL355916.1		HSPA14		RP11.268F1.3
	CLEC4E	MCM6	EEF1AKNMT	RNA5SP179	PIGF	SNRPF		PSAT1		TMSB10		SETD4		RP11.799M12.2
	IDO1	TM9SF4	EEPD1	CCDC196	AMOTL1	TBC1D31		GLIS2		CHMP2B		PTCD3		LENG1
	RPS15P9	CSAG4	SLC2A3P4	VRTN	HCG27	OTUD3		CEACAM5		NCKAP1L		TNFRSF10C		AMPD3
	EMILIN2	TRIM27	AC087369.1	SLC17A4	CRY2	LOC101929324		PTGER1		LARP6		APOC2		POLA1
	STX4	NDUFAF6	ARG2	AC073610.1	CGN	UMPH2		FOXK2		RNF11		DLD		APC
	HIST1H2BE	SLC25A14	CENPL	AC087481.1	U2AF1	LRRC46		PPAN		AL132780.1		GMCL1		SMARCA4
	EEF1B2	ZNF235	GEMIN4	COA5	DNMT3B	ZNF669		HYAL3		NA		ASL		C19orf68
	CDC25A	LCTL	TMEM160	OR7E126P	ARID3A	RPF1		IMPDH1		LRP1		CTAG1A		CTD.2545G14.7
	STK26	TAS2R5	CLTA	TOR1AIP2	TAF2	DSCR5		SUSD6		SERTAD3		CTAG1B		HNRNPLL
	ATP7B	MTCO1P1	ZBBX	AC068044.1	CXorf40B	ACVR2B		NMU		ELAVL1		RYK		ZNF355P
	BCL11B	BOLA2	PKMP1	FDPSP4	BTBD19	UBC		RF00554		NGDN		GMPS		RP11.66D17.3
	SLC38A5	VPS16	HOXB7	AC017007.2	PLAT	LOC116114		GABARAPL2		LINC01771		PPARGC1B		ZEB1
	TRAJ19	SEC23IP	PEX11A	ANKRD20A2	C1QL3	FLJ10630		R3HDML		ZC3H12B		PGAP1		MMP27
	SF3B4	KIF15	PIF1	CCDC66	CRELD1	XAGE1D		NA		ZSWIM8.AS1		HAT1		PDS5B
	IPO5	SIN3A	TSC22D4	CIR1	TXLNA	Macrophage		SNRPGP2		MT2P1		UBE2B		SRRM5
	KCNJ2	PIGM	TTC38	HMGB1P3	OCLN	MPLKIP		QSOX2		CDCA7L		RSF1		ZNF282
	MYL6	KPNA6	GIPC2	OLA1P3	EPN1	THG1L		FXYD3		RPS16		SLC32A1		ZNF473
	TRAJ53	SLF1	HTRA3	PXMP4	TMEM154	LYG1		DUSP12		AC025576.1		ACP6		MTSS1L
	RPL13P12	CDC7	SAMD7	TWIST1	SART1	PRO2463		PPM1N		GBP2		LOC100133091		FRS2
	RPL14	GEMIN2	SRI	GPR26	FZD2	ARID3A		PPM1K		SDSL		GYG2		FDX1L
	SMIM13	FOXJ3	BCL2L2	AC019206.1	DCLRE1B	TMSB15A		TTC7B		SNX5		HIP1		RP11.16F15.2
	AC073347.1	PNN	FAM151B	AL035410.1	EVA1B	WBP2		SCAF4		BLZF1		GADD45B		TMEM131
	AL049830.2	RFX5	CRIP1	RAD1P1	PNKD	LOC100133692		SEMA7A		RMI1		ERLEC1		FBXO5
	CD40LG	OGFOD1	PAQR6	AP2B1	C5orf46	LOC96067		PRDM13		SNRNP48		SLC2A1		KIF23
	SLFN11	SAPCD2	AC018442.1	CCDC65	YIF1B	CLPTM1		NUP155		CENPUP2		IER5		ZNF496
	BX322784.1	PCM1	AC004461.1	CCN3	TSN	ERC1		TUFMP1		PFDN6		LMBR1		DHPS
	HIST1H4I	STRBP	DPPA3P1	CHCHD2P6	XRCC6	LINC00174		TRPM3		PTMAP2		DPM1		NUTM2B
	NCAPG	NSL1	BARHL2	MRPS5	GNL3L	LOC90402		YRDC		SHLD1		BAG1		UNC45B
	LCORL	GON4L	CDK2AP2	NPIPB11	SH3GL1P1	MOB3C		AP003352.1		INHBB		ZSWIM6		CTD.2021H9.3
	GAPDHP67	MORN4	AC090286.2	RPS6P25	ZNF670.ZNF695	FAM71F2		MRPL14		ITFG2		EXOC4		MEF2B
	TRAV19	SYT15	CHRFAM7A	PRY2	FZR1	SLC51A		PCID2		RAET1L		UPF1		SKA1
	AP002370.1	AC087289.4	OR4F2P	SUMO4	PSTPIP1	CREB3L4		DNAH3		TNFAIP8L3		ZNF131		ENPEP
	ARAP1	C8orf58	CENPV	PPIAP15	ADCK1	BHLHE40		NA		UBAP2		IPO7		AC136289.1
	ADAMTS20	UCHL5	C2orf73	RPEL1	SLX1B	MORN1		ATAT1		RAD51		SSSCA1		RP11.266L9.1
	FBL	CUL4B	LBX2	SPATA31A7	POP7	KDELR3		ARFGAP1		FAM20C		GPN1		CENPL
	HIST1H3G	PARP1P1	PAICSP4	UBE4B	FXNP2	LOC115858		AC011498.3		AC079329.1		RANBP6		OBSCN
	AC133561.2	KDM5C	DCTN5	AL445213.1	POFUT1	INTS3		KIAA0232		DEPDC5		NDUFA11		DHX33
	KIAA1586	DND1P1	GPC2	HNRNPA3P7	BRIX1P1	LOC115490		LINC00957		ZNRD1ASP		ASPM		FREM1
	CEBPZ	ZNF74	TMEM129	ARHGEF10	CUEDC1	ARL6IP5		NA		AC008755.1		SNHG3		PCDHB6
	ANAPC10P1	AL137803.1	AC005833.1	CPN2	LAMC1	EBLN2		ACSS3		ADAM1A		EPS15L1		SGMS2
	STK10	CFAP36	ATP6V0E1P1	EXPH5	CPT1B	ADAT3		PCDHGB7		RBM6		MGC57346		SGCD
	S100A9	ZNF787	RPL21P11	NSD2	MRPL48	LOC100170939		EPB41L3		PDS5B		PSME4		MORF4L1P4
	SDK1	AC110079.1	AADACL3	PARP6	TMEM234	ABHD4		CDKL1		MAFF		SND1.IT1		RP11.662J14.1
	ZNF280B	THAP9	AL589993.1	SDHB	MAD2L1BP	LOC100133191		AL353807.2		AC006509.2		MEDAG		RP11.388N2.1
	NPM1	TUBGCP4	ARL6IP1	SNX3	SLC38A7	BAMBI		AL663070.1		SLBP		ADSSL1		SHANK2.AS3
	CTTNBP2	BATF3	XPO6	STOML2	LAMB3	SLC10A4		ALKBH5		IMMT		COCH		RRP9
	BRCA1	PPP3CC	PPIAP14	UACA	MAP7D1	POLL		CPE		LAMB1		C1QTNF1		TFCP2L1
	TONSL	LARS	NR2F6	AC026117.1	SLC38A6	KIAA1875		SLAMF9		ACAD10		RAB11B.AS1		ADAMTS7P4
	CNN2	MELK	OBSL1	RPL12P48	DDAH2	C14orf61		PRMT9		ZNF33A		PRKAR2A		RP1.39G22.7
	FADS2P1	SALL2	ZNF548	CEACAMP10	MED16	EXOC6B		KHDC4		TUBGCP6		SCO1		FOXJ3
	HSP90AB1	DEPDC1	BNIP3P38	ATR	DIEXF	NEURL2		AP000619.1		PTGR1		KIF20A		LYRM7
	NME4	EDC4	AC087632.1	CENPK	FHAD1	XRCC4		ATXN7L3		FAM78A		LTBP3		LRRC75A
	BEX4	SNX13	JAM2	EML4	CAP2P1	IREB1		EGFL6		PICART1		TMEM185B		ZNF417
	FANCE	CCDC106	SYP	MOV10	WASH6P	C3AR1		ZNF582.AS1		CASP8AP2		MEF2A		METTL7A
	HLA.E	HSPD1P12	TMEM39B	OR5M2P	FSCN1	LOC118923		CAVIN1		FGFBP3		PRUNE2		ACD
	AGAP7P	C1orf74	ZNF76	SPATA17	KIF6	ZNF768		AL138724.1		USP36		KEAP1		BRD8
	INTS3	KXD1	IGFL2	TBCD	CCDC85C	DAND5		PA2G4		IFITM3		P2RY1		DHX9
	MS4A4A	FAM24B	RPSAP3	ZNF525	POMGNT1	MAMDC4		PKP2		PTDSS1		GAGE6		SYNGR2
	NCAPG2	DENR	AC110994.1	ZNF565	TXNDC12	RPL14		AC106820.1		AC138866.2		RSRC1		TRIM60P17
	CHCHD7	CCDC14	BROX	AL358232.1	RPL23AP53	ZMYND19		KCNIP3		TAF3		ZNF680		TCF19
	HMGN1P32	KDM5A	CSTA	KLHDC7A	PPP1R2P6	GAR1		PTCHD3P3		NAALADL2		FAAH		BDP1
	CALR3	EEF1A1P19	RPSAP12	AC098591.2	UBE2SP2	ZNF684		AL138789.1		NSUN5P2		CACHD1		SH3GLB2
	SP140L	MGRN1	TSPY26P	AC244636.2	NOTCH3	CCBL1		SYT6		CD9		FAM3C		UQCC1
	ARHGAP27	ZMYM1	AC025165.3	ANKRD20A19P	IL3RA	ASXL1		DLG2		Z97192.3		E2F1		ZNF713
	SLC27A2	TPT1P13	AC021087.5	BAG1	CORO2A	SETD6		ABCF1		ZNF764		HMBS		ZNF354B
	NOP16	SNAPC4	ESRRA	CAMK2N2	EIF5AP3	CASP1		RNF43		SSPN		DCLRE1C		RP11.1338A24.1
	IFITM3	TBC1D10B	LMLN	CD160	SLX4	FAM35A		TRAPPC5		WDR90		TMEM132E		CLUH
	CDK1	LONRF1	TUBGCP3	CEP164P1	HERC2P10	WRNIP1		CYB5D1		DDX23		COL18A1		SLC25A36
	IL27	HSPA4L	SRARP	DIO1	HNRNPCP2	MGC12262		BCL11A		EIF2B5		SKP2		RABL2B
	AL137843.1	ZXDC	AL353662.1	FBXO42	SMU1	PLEKHA6		NA		AC034102.1		LPIN3		TBC1D31
	AC007621.1	NAP1L1P3	ASPM	MTHFD2	PBLD	KCNK6		RPL27AP		LIG3		IRAK3		PSMG2
	NAP1L1	ADTRP	FLOT1	ZNF345	EML3	GCTG		ODF2		LGALS1		HAUS7		AC002398.12
	PRR33	GGT7	TBL2	ZNF417	GEMIN2	UBE2A		SPIRE2		RBM12B		TCP11L1		SLC31A2
	BATF	BRAF	Z68868.1	AL590143.1	GCM2	PYCR1		NA		AP000695.1		ZNF107		MARCKS
	SLC39A8	ADAM22	AC006033.1	NPAP1P3	RIOK1	BSDC1		ZNF706		NA		NFIL3		ATG3
	ZNF281	DNAJB14	ATP6V1G2	DNAI1	ALG2	LOC158576		PIK3C3		DKK1		PCOLCE		SNCAIP
	HOXD4	SLITRK5	C17orf58	PA2G4P2	MMGT1	AP1G1		FER		ZNF473		MBD4		FUBP3
	SSX9P	GTF3C1	NEK10	PPIAP51	SLC4A1AP	MPP1		AC022211.3		LRRC37A4P		POLA2		RP11.467I17.1
	CBFA2T3	YTHDC1	RSU1P3	BNIP3P38	AP5Z1	TMEM30B		CEP76		ASF1B		HEY1		MT1E
	FUCA2	BRIX1	AARSD1	AC109583.2	CAPZB	HMGB3		METTL14		PDE3B		PRKAB1		PRKD2
	NOL6	ATG16L1	ATG4D	NOS2P1	SCARNA7	MARS2		C5orf66		NLRP10		FBXO3		CNBD2
	BPIFB3	NFYAP1	ENGASE	RBM14	ACLY	GUSBP1		MECP2		APEX1		RPUSD4		CLPP
	AC004987.3	TUBB	NME6	RPS15P5	ROR1	TOP1MT		CPEB3		EEF1G		MMADHC		ZNF727
	CD300LF	GRIP1	PYGO2	STX5	ASB2	MRPS27		ZC3H6		AL023653.1		STAG2		MCAT
	KIF20A	RSRC2	AC064862.1	UCKL1	ACAA1	METTL12		MRPL37		PDXK		RGL2		PTCHD1
	C7orf77	TRAF7	ADGRD1	URI1	USF3	RPS12		POPDC2		KIAA1191		ZCCHC24		RP11.67H24.1
	DBH	CCDC184	PCYOX1L	AC135586.1	IFT140	RPAIN		ZNF887P		C8orf34		CYP3A5		CTC.507E2.2
	SRRD	RBM8A	PLPP6	SYT10	SYDE1	TDG		SCAMP1		AL022328.2		RRP9		CBFA2T2
	MTAP	TARDBP	TAF9	C4orf46	SIGLEC16	NR2C2AP		AP004247.2		CEP131		MYOD1		CDK14
	SYNGR3	GORAB	RTP1	CEP295NL	TMED4	HMBS		TCF19		CBFB		CDADC1		RPS6KA6
	ABHD15	ADGRL1	NRSN2	CHD9	MKRN3	PGRMC2		PTPRG		AC068594.1		BCL6		ZNF486
	TRAJ27	ZDHHC6	DDX25	CKMT2	BHLHA15	RDH12		DUSP1		SERPINB7		USP34		AGT
	S100A12	CTPS1	ANKRD9	GSTT2B	HSF4	SHBG		AC005102.1		NUSAP1		TMEM54		PCDHGA12
	RALGAPA1P1	FBH1	LINC02210	UBAP2	MCRS1	PFDN6		LIME1		AC092301.1		TUBB1		FMN1
	ST14	ICE2	NOSIP	ZNHIT3	TWF2	LINC00894		ZRANB2.AS2		QTRT1		TMED7		WASF2
	CCDC58	MMP20	PTDSS2	AC093525.2	APMAP	ENGASE		PABPC4		CPB2.AS1		EN1		TNFRSF21
	NFIL3	ZNF500	ZBTB37	GAPDHP42	C19orf38	SLC26A7		NSUN5		WFDC3		POT1		PITRM1
	TRAV23DV6	FKTN	AGAP13P	ASNS	FBXL19	SNORA67		TELO2		AC125611.2		CCDC59		RP11.549B18.3
	PGBD2	ZBTB41	CCDC27	BCL10	CCDC178	RPS29		EHF		MLST8		CD70		SLC15A2
	C11orf21	MSTO2P	AFG3L1P	EYS	ARHGAP11A	FTH1		CHD1L		RBFADN		MANF		CABIN1
	ATP1B1	GOLGA3	FAM86B1	HRAS	ARPC4.TTLL3	ARHGEF37		RPS19P3		ZNF384		SRPK1		SLC25A28
	ZNF209P	RRS1	SLC35A2	LDLRAD3	GMEB2	MINK1		TCTN1		DCK		CDK2AP2		ZSCAN9
	LMBRD1	WDR83	ST5	MOB3B	CNBP	POLR1C		AL590139.1		STK26		CXXC5		RP5.1165K10.2
	POU2F2	GALK2	ZSWIM9	AC004865.1	UBA6.AS1	NAA25		CLK2		KDM8		SVIL		CTC.559E9.8
	KIF14	FBXO16	PLB1	H3F3AP5	C4A.AS1	NAA40		UNC93A		DARS2		RBM28		SRPK1
	MTCYBP43	INTS12	AC024937.2	BPIFA4P	ANO7L1	LOC92137		NA		LY6G5B		MAK16		CCDC71L
	NF1P8	C20orf144	AC068946.2	ARL4AP5	TOB2	HIST1H3I		ITGAV		TTC31		NLE1		ADRA2B
	KIRREL1	FANCF	CDH12P2	AC010655.3	POLA1	LOC649350		UTP14A		RPS23		METTL1		REST
	TRAV29DV5	CEP57	DSEL	AC026316.4	PAM16	ZNF354B		AKAP10		GRWD1		DNAJB11		ARHGAP33
	RBFOX2	AL591623.2	TRAPPC12	CAMKMT	SLC25A39P1	STAT6		AC018730.1		SERINC1		MLF1		RP4.745E8.2
	PEX5	TAF1B	MYL3	GYG1	TRIP13	RPL19P12		GGCT		ZNF346.IT1		ATP5L		SMARCC1
	AL162431.4	DLL3	FAUP1	KSR2	EXOSC5	LOC112990		CLEC1A		DKK3		NOL10		ZNF551
	FAM57A	GAR1	CLEC14A	ZNF654	UNC45A	PATE4		CEBPG		LINC00592		CCNL2		CGA
	GRAP2	PARN	GINS4	PA2G4P6	EXD2	SPICE1		DNTTIP1		GLMN		MPV17L2		DDX3X
	JTBP1	PFN1P2	NTN4	RPL21P71	CACNB3	ANKRD36B		BBOF1		NSUN5P1		PLAC8		CHD6
	ENPP7P3	CDIPTOSP	SNAPC3	MYOG	PCLAF	PLEKHG4		NA		APP		BRAP		TBC1D23
	DCAF12	MTBP	INSYN1	ACTG1P14	ST13P10	MOF		DCST1		AC008878.3		TCOF1		CPHL1P
	RAB8A	RPS4XP6	HIST1H4E	HSPD1P11	MAP1S	GABRR2		HDAC2		SYT8		FOXO1		RP11.336K24.5
	SAAL1	LRRC14	ILF2	EXD1	FBL	DNMT3A		IDH1		PSG4		PIR		PGAP1
	PHF21B	DNASE1L3	PRPF3	AC008073.3	PPP1R26P1	LRPPRC		KCTD2		AHCTF1		IFI6		SPANXA2
	DPY19L2P2	ZRANB2	EGLN3P1	CCDC62	TMX1	H2AFJ		PCDH12		VEGFC		CCT6P1		ACBD6
	DUSP12	IRF2BPL	PGAP2	PRELID3A	FLAD1	RHEBL1		TMEM140		LINC01694		COL27A1		RP11.617I14.1
	KLHL6	RAD51C	RIC8A	SENP5	YWHAZP3	ANXA9		CORO2A		TOP3B		SLMO2		AC090616.2
	NT5C3B	OTUD7A	GAPDHP70	SULT1B1	SMTN	BOLL		AUP1		WBP11		DDX11L2		ACOX2
	BFSP2	HOMER1	AL035404.1	OCM	FHL3	CXCL16		HSH2D		ARHGEF10L		LRRK2		MAGED1
	MAF	NDRG3	AKR7A2P1	BUB1B.PAK6	MMACHC	HEATR5A		MIR99AHG		COPB2		DERL2		DDX49
	CCL19	DDX39A	CACNG1	AL445669.2	TXNDC5	MEX3B		JTB		AC022182.3		KBTBD6		TNFAIP8L1
	B3GALT4	WAC	H2AFZP6	MFSD4BP1	DCAF11	VPS53		RTN4		KIF2C		NAPG		RNA5SP490
	DPY19L2P3	PDZD4	RPS25P9	AC025459.1	TPM2	LOC105374766		FDPSP1		KIAA1217		SLC33A1		MT.CO2
	FAM186B	SMARCD1	HIST1H2BJ	AC000367.1	RPL37P23	HDGFRP2		NA		NCOA5		SPIN4		TMEM9B
	PXK	RPL12P38	PEX6	ANKRD40CL	TAB3	CHCHD1		TOM1L2		AP2M1		MCCC1		DLC1
	ZNF839	PIN1	ZNF677	HINT2	PES1	WWP1		PPP2CB		NOP16		PRICKLE2		MTFP1
	AP000275.1	TSR1	ASIC4	NOL8	AK6	FLJ22591		PSMA7		SUSD2		EHD3		SPON1
	PYM1	PTCD3	AC093591.3	SAMD5	LIPE.AS1	SAAL1		CDKL2		CCT3		FBXO22		DDX46
	PTBP1P	VPS4A	CRYGS	SRSF10P1	ZNF70	PCDHGB7		RPL23AP63		AC025159.1		MNS1		SLMAP
	AL671883.2	C1orf131	HAUS8	OR8H1	KRT18P5	MSTO2		TRIM31.AS1		DND1P1		ARL17A		RP11.245J9.4
	POLD1	AKAP10	PTCHD3P2	AL513325.1	HMGN2P7	WBP1L		AL391244.2		RPS18		RNF34		MBD1
	CPNE9	C12orf43	AC006486.1	AC104996.2	ADGRE5	NDEL1		AC108161.1		SPATS2L		PTBP2		CDCA8
	RNF144A	ABTB2	AC140479.6	CCDC171	KLHL23	LOC92279		EIF4A1P7		TRRAP		TICRR		RHOA
	BBS9	NSMF	FCHO2	DYNC2H1	SHCBP1	PIBF1		HHAT		ZNF587B		ZNF862		RBFOX2
	GRAMD1B	KAT7	LAMTOR1	EPHB3	PPARD	MIIP		OFCC1		RPL36A		SMARCD1		RAD54L
	YEATS4	CAPN10	AC098934.1	IFT122	CDKL4	TRA2B		NPM1P9		YIPF2		ATP9A		RACGAP1
	TCF3P1	PAK4	PEG3	SLIT1	LLGL2	HIST1H2AL		SYT8		PHKA2		MDM4		MIR221
	AP002472.1	ZNF205	FLOT2	TMIGD3	LINC00461	POLR3C		CCL20		ITFG1		ZMYM2		MT.CO1
	SIGLEC8	ATF6	HSD3BP4	ZC3H15	MAP2K7	WTSL		SMC4		UPK2		FGF12		ERAL1
	IGLV1.44	DUSP8P5	QTRT1	AL137013.1	ATAD3C	CCDC42B		HEXA		RAD51AP1		DUS4L		GPRC5D
	CEBPD	PVR	PPP1R2P10	AC008982.1	TMEM178B	RPL24		MTFR1L		FASTKD3		OXSR1		FAM196A
	SNAP25	HIGD2B	C1R	AC113554.1	AAED1	LOC286180		SNRPN		RPAIN		PEX5		PIH1D1
	TXNP2	FIGNL1	FHAD1	MTCO3P21	TIMM17B	FAM157A		RPL13AP6		AC027237.3		FSD1		HSP90AA1
	SNRPEP4	CTNNA1P1	TMEM151A	UBE2V2P3	KLRC4.KLRK1	POLR1C		CCDC167		BAG3		NCOR1		CDKAL1
	SELENOP	RPF2	TPTEP2	FUBP1	TMEM141	ZNF367		AL024507.2		NCAPG		FLJ45340		LINC00678
	IL34	RAD51AP1	KLHDC7A	MYO19	C4A	CSNK1G2		CD99L2		LINC01204		UBXN6		FER
	WDR18	CHORDC1	PRSS44	AP000354.1	HKDC1	LOC729869		ZNF367		NUP133		TMCC3		DLG1
	LILRA4	SH3BP5L	MACROD1	AC004890.3	GPR88	ABHD15		TIPIN		EIF2B1		MARS2		CCDC51
	TRAV30	ZNF70	UNC5CL	AMD1P3	ABTB1	PON2		DHRS7		MYB.AS1		LOC730101		KCTD6
	RUVBL2	AC068134.3	AC004556.1	C1orf141	HMOX2	CDC23		ITPRIP		CDCP1		ZNF586		TIMM21
	OSCAR	ZNF324	AC087763.1	HNRNPA1P23	HSPBP1	ZCCHC11		POLR3A		SGTA		CTTN		PHF19
	B3GALNT2	MBD3	CALM1	CHST5	CLDN15	LOC541473		CCNDBP1		ADAMTS15		DPP3		RP11.114H24.6
	PLBD1	OPHN1	PGPEP1	CRLF3	BRCA2	POLD4		EIF4A1P4		ALCAM		FAN1		CDC7
	DDX42	TSNAX	SMG1P6	GLOD4	DCTN5	FANCG		CEP112		RPL18A		COL4A1		RFX4
	NAE1	RPL12P32	SUB1P4	MLLT3	MAMDC4	ZNF202		CLNS1A		ADRA1B		EXOSC8		DEDD2
	LRRC18	RHEB	HIST1H3B	PDZD9	MDC1	UBE2Q2P3		TAF1A		NGEF		SAFB		LINC01561
	CLN6	NUP85	RCC2	PRKCE	SLC26A10	STRC		TNNT2		STARD13		RICTOR		CTC.1337H24.3
	HNRNPA1P39	ARF1	AL109615.1	RPP30	CPNE1	SERINC4		LPAR2		KHDC4		ZNF561		PRC1
	SLC35C2	RITA1	XAGE5	TCTEX1D4	VPS52	PPAT		AC104794.4		NAA40		SPIN3		SMTNL2
	RNA5SP330	C10orf53	SMARCE1	WDR12	UVSSA	MRPL42		RANP6		PDLIM7		RALA		AC097382.1
	INTS1	RRP9	PPIAP47	ZNF814	C7orf50	TTC28.AS1		ADAM15		GABPB1		EFHA1		WNT7A
	CHST15	RTEL1.TNFRSF6B	MBL2	GUSBP6	HSPG2	FLJ13288		TMEM263		C6orf136		DHX15		KCNIP1
	AP1B1	ERCC6L	AC022730.1	AC084879.1	PPP1R14A	MYSM1		PRPF19		CTNNA1		SLC16A1		TACR3
	KRTAP16.1	CASC3	CMTM7	AL451007.3	SEMA5B	BCL7A		LINC01572		TRMT13		CMTM7		PBK
	IGLV1.36	ODF2L	HIST1H3D	AL591866.1	ACBD5	IGF2BP3		TANGO2		ADGRF4		PPP1R14B		AC159540.14
	AC117532.1	AL133461.1	MST1	DAOA	PTGES2	EVI5L		CLASRP		IFIT1		METAP2		PPP1R8
	ACSM5	SNIP1	TIMM17B	AC008739.2	POLM	POLR2A		AC064850.1		ARHGEF17		EVA1A		SKA3
	PHBP5	FAM76B	TIPIN	ACCS	CDC26	GNGT1		FLG.AS1		TAF4		MIB1		MFGE8
	RTEL1	PSMG3	FAAHP1	AKAP7	RAB42	ATAD3A		BAK1		IL15		C3orf58		ASNS
	LAT	OTUD5	AC009474.1	CENPA	POLR3K	LOC119637		AC092198.1		MIR4435.2HG		ZNF300		C20orf96
	MAN1A1	OR4F17	MANBA	LRIG2	PPP6C	RPL35		MS4A8		LMO7		TTC27		TSSK5P
	CKS1B	CCR10	PI16	NSMCE4A	SGO1	LOC116000		DKK4		MEIS3		CNOT2		RP11.160E2.19
	SMAD5	PTRH2	ZFP28	AL137222.1	TRBV24.1	AGAP11		ZNF485		GFI1		ZNF706		RP11.628J14.1
	PHBP10	SLC25A33	PPIAP90	PRR13P2	SLC30A7	FTH1P3		HGS		STMN1		CENPW		RP11.383G10.3
	GPR55	VMA21	AC005588.1	YBX1P10	ARID5A	GOSR2		ARHGAP39		LAMB3		TXNDC5		AP006477.1
	TRAV1.2	MTMR1	AL031320.1	AC106047.1	MARCH9	PPGB		MTMR9		AC097359.2		SLC44A2		DKFZp434J0226
	FAM227A	VRK3	AL645933.1	AGAP5	EDC4	RPL18A		SSRP1		SETP9		KIAA1524		RP11.16L14.2
	NIPSNAP1	SEC13P1	TIMM10	CCDC27	TPM3P9	RPS15		RECK		PLEKHF1		CHEK2		DSN1
	CARD17	MXD3	GLUD1	FAM169B	RAB34	MSTN		PPIAP35		IFIT3		MAST4		IFFO1
	EEF1AKMT2	VPS50	KCTD21	HEBP1	CD79A	NSL1		GFRA3		NA		ANKIB1		ANKRD18A
	TNFSF8	RHOBTB2	PRPF31	HIKESHI	MAPK11	DEPDC4		PAQR4		PIH1D1		CCT7		FANCA
	FANCB	SBNO1	TMEM240	NBPF2P	FBXL14	DKFZp434H052		AC011466.3		RBBP8		CHERP		CENPA
	PRELID3BP7	ZNF184	TXNRD1	NUP58	RPL36AP40	SNRPC		PGAP2		NA		ANKZF1		NDFIP1
	POU5F1P3	PPP2R2A	UQCRFS1P1	OSGEPL1	SIGMAR1	RPS3A		CASP3		DDX60		FEZ2		RP11.863P13.3
	VN1R1	AL445991.1	POU6F2	PRR27	PPP6R2	FAM134C		SNORA26		AL135905.1		TBX3		RP11.420J11.2
	HOXD1	CDK5RAP1	FLRT3	RPL22L1	LHFPL6	AP4B1		PFN1P1		ANAPC4		GAGE2D		RP11.348P10.2
	C1S	RRM2	NELFA	AC022973.1	P2RX1	SEMA6C		BCL2L15		LINC00346		FARSB		SLC1A4
	ATP6AP2	SRSF6	USP16	RPS3AP3	LINC00115	RPL23		C2orf40		AC073332.1		CLINT1		SOX12
	KCNE3	NUP88	AF038458.1	AC090004.1	GSTCD	RSRC2		AC027559.1		AC006441.3		ETFA		ZNF441
	SLC25A15P3	FAF1	AL132640.1	AHI1	POLG	TMEM248		LINC01748		AC254633.1		AAAS		BEND3
	S1PR1	PBX4	DHX34	DERPC	ZMYM3	BTG2		SMARCE1P2		TYK2		STK36		GNRHR2P1
	IGLV3.27	XRCC5	EXD2	PPIAP22	PTPN12	Corf110		DPAGT1		MAGED2		KLHL26		AC234031.1
	DNAJC5B	PFN1P9	AC133141.1	RARS	NUDT9P1	WDR35		AC095055.1		AC079834.2		ST6GAL1		LINC01187
	CLUL1	KPNA5	FTH1P3	KNOP1P4	CDK5RAP1	CBS		TNFRSF13C		FTH1P12		EFTUD1		CTD.3001H11.2
	TRAJ39	PIP4K2A	HPGDS	AC112484.2	IQCB1	ZNF680		PGBD4P3		RPLP0P2		MAP1A		DOCK4
	MTND4P23	NEK1	PACSIN3	AL390754.1	NTN5	ILK.2		MYO5A		IFT43		TUBG2		CCNF
	IGHV3.15	DPP9	SCUBE3	AL031667.2	RRM2B	C19ORF26		RBM20		GPLD1		SLC2A10		TMEM30A
	SIGLEC10	ZNF724	APOH	AL031119.1	LRRC27	ASIC1		DNAJB4		ITGB6		GPCPD1		PUS7L
	PTK2	HUWE1	GTSE1	AL354685.1	ADRB3	HGD		AC016773.1		PHLDA1		RABGEF1		UBE2C
	SLC25A15P4	KIF24	KMT5C	AC079447.1	HDAC5	FAM96A		AC008750.7		SNHG6		CSNK1G3		MLF2
	RNF149	ARMC10	ATP5MC2P3	CYP1A2	MKS1	SNORA71C		SBDSP1		DCLRE1B		GABPB1		PDIK1L
	SMG5	CHRNB4	OR10A3	STAG1	SLC22A13	BDKRB2		MNX1.AS1		FOLR3		ZNF358		RNGTT
	SPC24	GREM2	WFDC5	AC008443.7	DIS3L2	LOC646471		LRRIQ4		C22orf39		PKIG		ACSS1
	OR6K6	GLE1	AC140504.1	NF1P10	ARMC7	HEXDC		TRAF5		FN1		SMC4		SMAD2
	IGHEP1	ZNF121	LKAAEAR1	RPL9P32	SLC45A3	MYH3		ANO3		CA12		PEX1		NRK
	LSAMP	DUS4L	BEX2	RPS7P10	SRSF5	LOC221331		NOC4L		OR7E13P		TICAM1		RP11.542A14.2
	FBXO43	SOGA1	ZKSCAN5	TSPY8	ZNF628	COT		PHF1		MAMDC2		C9orf89		TSC2
	AC068946.2	AC008481.1	C2orf78	AC005154.2	KLHL22	CUTC		EIF4A1P10		FAM174A		SRA1		KXD1
	RNA5SP305	BRWD3	RPSAP74	GRAMD4P3	CEP128	LOC286209		LINC00618		UTP14A		INTS10		SMARCD1
	PMS2	VARS	EBLN2	PDZK1P1	CKS2	FAM63A		SNRPG		MRPL16		MAPK8IP3		ASB4
	KIF13A	TSEN54	EPN1	ST3GAL1	MAGI2	C14ORF28		EEF1E1P1		PLK2		EMC6		C22orf31
	FAM133DP	ZFR	MCM8	AC073109.1	NGFR	KIAA1254		SCAPER		RPL21		DCP2		DDX1
	BTBD6P1	ZSCAN20	TMX2	TPTE	C18orf54	PLXNC1		KPNA7		LSM11		UXT		ALKBH4
	AC007537.1	CSNK1G1	TMEM37	AC005532.2	MRPL36	EPHA4		PMS2P4		ABHD4		SDHD		SMIM10
	TMEM230	BCL7A	SMIM11P1	PRAMEF18	EIF2S1	MGC4440		HCFC2		LINC01237		PRPSAP1		ALDH1L1.AS2
	OR2A7	ATP6V0A2	ADGRV1	EIF2S2P2	H2AFZ	SYNRG		TMCO6		BEAN1		TGFB3		AC074011.2
	DPY19L4P1	HAUS6	CHST2	RPL7P11	POP5	SCNM1		AL162430.1		SNX9		GATS		ZFAND6
	TLDC2	ZDHHC1	U73479.1	GNG12	RPL23AP32	CAPN10		RPS19P7		DDX31		BRMS1		SLCO5A1
	RCN2	ASCC1	CADM4	MTMR7	FKBP14	AKIRIN2.AS1		WASHC3		DHX34		SPAG4		SRGAP2C
	KMO	RPS6KC1	CAP1	PNPT1	ASPSCR1	CCHCR1		GJB3		PRR22		DEF8		NKAIN3
	BANK1	AL133370.2	MAP1LC3B2	SLF1	PFKFB4	EEF1B2		AC012236.1		FAU		CDV3		ATXN7
	AC244102.2	PGM2	RASGEF1B	SPRN	CCL22	HABP1		PLCB3		KMT2A		MRPS24		PSPH
	GPR137C	BBS4	AC006960.1	SSBP3	TRMT61A	IQCC		CCT2		QTRT2		COMMD9		TAS1R1
	NCAN	SNAPC2	AP005242.2	LAMTOR3P2	ZNF775	NKAPL		HNRNPA3P12		AC009238.1		MAGEA2		GNB2L1
	C11orf53	RPP38	FAM71A	MAGEB10	PTCHD4	CENPP		FCHO2		ADNP2		UTP20		NOXRED1
	MKNK1	SPPL2B	DDX51	AC079316.1	FPGS	SNHG8		MCRIP2P1		ZDHHC1		TMEM255A		HDGFL1
	TBCE	ZPR1	CCNL2	ACOD1	PRSS12	RP9		SPATA7		SNAI2		MRPL46		HNRNPM
	DDX10P1	PMS1	HNRNPA1P5	AL139128.1	RGP1	STQTL9		HRC		HADH		FBXO22.AS1		GPR75
	SOX5	MSL1	IFITM8P	CYP51A1P3	RABGGTA	SYM		CMSS1		AL390728.4		SLC39A14		SRBD1
	TRAJ21	IQCC	FLAD1	COX5BP6	GNPTG	SYCP2L		SRSF10		MAMLD1		COPS6		MTATP6P1
	UNG	DNAJB7	JTB	CENPH	PSMC3IP	TMEM214		SNORD56		TPP2		PIK3R2		VARS2
	TTI1	USP21	CBX3P6	CNTLN	HOXD13	RBM13		SLC39A4		HSPA14		CREBZF		SLC2A1
	TRAJ46	NRAS	ETV2	DYNC2LI1	ZBTB46	PFN1P2		FGF2		AL021707.6		ZBTB18		RP11.151F5.2
	SLAMF1	CDC23	FAM3A	ERBIN	AP5M1	NDUFAF1		DCUN1D5		TMA16		NFU1		CIR1P2
	IGLV4.69	ANKS3	FAM84B	FAM57B	GTF3C2.AS1	RNF185		AL354993.2		FOXN2		PLXNB1		MT.TH
	ACRBP	ZNF428	MSRB1	KRT8P12	ZNF511	LOC115228		BEND5		AP000654.1		FGF2		PRPF38B
	AC079594.2	ANGEL2	RPL21P1	MTCH1	SNX17	ACBD7		TDG		GPX3		UCK2		SPANXA1
	CDK5R1	CLPTM1L	RNF40	PCDHGA6	RPSAP21	ILF3L		ZG16		LINC00852		ECE1		ALDH1L1
	NPM1P9	SRRM1	ATP6V0CP4	RP9P	TMEM79	ACPP		MPPE1		AL049830.3		TRIM24		RP11.365N19.2
	IGLC2	SPDYE2B	TMSB15A	RPL18AP3	ZNF687	GPR137B		PLXDC2		YJU2		TRMT10C		CRBN
	MTR	KIAA0319L	BEND3	STK4	HIP1R	LOC100134776		AC025175.1		SREBF2.AS1		DOCK9		ZNF136
	C20orf27	DDX46	PIP5K1A	ZNF778	PHKG1	USP45		PTDSS1		SDF2		RANBP3L		ANKS1A
	DENND2D	SMURF1	PRPF19	AL157407.1	ALPL	BCAP31		MUC5B		RBBP6		CDC42EP2		ZNF45
	AC119044.1	ZNF827	PRRT3	KNOP1P5	R3HDM1	HTL2		TXNP6		PLOD2		HEATR2		AGBL3
	RESF1	MUTYH	SETD4	MTND4LP14	SDF4	LYRM4		LIN7A		CDPF1		ASF1B		PFAS
	MTND5P31	LRRC58	TAC4	AL138885.1	PTS	PLXNB2		TMEM225B		GTPBP1		SLC37A3		ARMCX1
	PPIAP40	SPDYE12P	GRIA4	AC118758.2	PARS2	MANBA		FGF19		SPC24		ASNA1		RP11.542C10.1
	IPO7	UBE2J2	RPL27P12	AC246785.4	CCDC51	SLMO2		AC078864.1		B3GNT9		ZNF92		ZNF529.AS1
	GPR156	GUSBP1	AC020688.1	RFPL4AP3	CXCL2	EML4		SSBP4		AC109460.2		SNX4		RPH3A
	RABGGTB	ZNF669	C1orf109	AICDA	SMG5	SLC11A2		PLUT		KLHL15		SF3B1		LRRC57
	ATP1B1P1	AAAS	FOSL1P1	ATP8B5P	TBCC	FAM156A		PTMAP4		RPLP2		PCSK7		CTD.2616J11.11
	SETX	AL109618.1	HIST1H2AB	CRYZP1	MRO	ZNF586		AC105219.2		CTNND1		STIM2		UBE2E3
	KLHL23	E2F6	TTK	DNAJC25	NACC1	APOD		JAM3		BLVRB		CLGN		RAB22A
	DPY19L2	ARHGDIA	S100A11P1	SRGAP2C	HMGXB4	SLC35A2		MEX3D		AC139887.2		DDHD2		EHD2
	AC009517.1	ZNF789	QRICH2	TTC37	FBXO21	TFB2M		DOCK8		CERCAM		MFAP4		BUD13P1
	CTNNB1	LSM14B	TIMM29	ZGRF1	WWC2	POLR3K		TBC1D7		ARHGEF1		ZNF626		LINC01411
	AP001533.1	CDC73	PRYP6	PCARE	EXOC7	B4GALNT3		AC123912.4		PDGFC		RNASEH2C		FBXL17
	SLC25A16	RBM23	MFSD9	MTHFD2P3	RASSF1	LOC119151		RUSC2		WDR89		WDR60		CDCA5
	NPHP1	SLF2	XIAPP1	AL591767.3	RARA	RPL13AP20		VEGFB		LAMA3		LOC100130872		SNX27
	LIN28B	GGA2	AC026412.1	EFCAB5	SLC3A2	RAB18		ESRRG		BRPF1		TARBP2		RLBP1
	UTRN	MRGBP	MACROD2	KDM3A	EIF2B2	LOC100130729		UNC93B1		THRAP3		NAT10		E4F1
	PARD3	ELAVL3	AC104297.1	PGAM1P8	LIX1L.AS1	WDR4		SKIV2L		IGFBP7		FAR1		TMSB4XP8
	SLC16A3	ZNF830	CROCCP1	RAB11FIP2	ZSCAN9	TRAF4		DTX2P1		AL391095.1		TNFRSF14		RP11.280O24.3
	E2F6	ZNF776	AC012358.2	RFX2	WDR73	TMCC1		ATP6V1A		CENPV		RNMT		RP11.195M16.3
	AL138878.2	AC092115.1	ABCF2	PTMAP3	CSTF2T	CLEC2L		CENPV		AC125232.1		MCM6		RP11.54C4.3
	PDXK	HNRNPK	ASF1A	AL590762.1	NECTIN2	PHF2P1		PSMC4		AL353796.1		NUPL2		AC010642.1
	TRAJ37	HNRNPC	BRCC3P1	AC008267.4	IVD	FAM13A.AS1		CCT5P2		TMEM206		RMND5A		TOMM70A
	ATP6V0E1P3	NDOR1	DCST2	C5orf60	METTL17	MED30		MRAS		AL451050.2		RPGR		KIAA0101
	LAX1	INTS11	NR2C2AP	MTCO2P27	AURKA	THEM5		ZNF483		RETSAT		CLPX		LYRM5
	RHBDL3	CHM	AURKA	TSPY9P	PTOV1	RPS14		TARBP2		COL13A1		SNUPN		CREB1
	MYO19	POLRMT	CAPN11	NEUROD2	CYP46A1	HMSNL		ZNF593		CSNK1A1		ARRDC3		CDKN2AIPNL
	IGHV3.63	AL390334.1	DHRS9	DHX57	MZT2B	LOC148922		PAXIP1		CSF1		RIOK3		PMS2P1
	TRAV9.2	PARGP1	GLRX5	DUXAP9	DCAF7	CETN2		ZNF677		PPP2R3B		ARHGAP6		PAOX
	TOR2A	MOAP1	PSMD10P2	GHR	HDAC6	GAGE1		LINC01833		MTG1		NDE1		PPFIA2
	NONO	TYW1B	ZNF705D	KIAA1328	PSME2P2	ZMYM1		REG4		UGDH		NDUFB6		LCE1B
	RNASE8	MIER3	AP001486.1	KIF15	CENPO	F8		CENPP		HELB		HIPK2		LRRK1
	HMGB3P3	TIGD1	C3orf70	KIN	TNFAIP8L1	LIPI		SNHG14		ACOX2		EMG1		EEF1A1P36
	PITPNM1	SMARCAD1	SLC25A1	METTL8	RPL7AP49	AIMP2		RAI2		GEN1		ADAMTS1		RP11.533F5.2
	ARHGEF6	TFAM	SCGB1A1	OR7D4	RGMB.AS1	GAGE12D		SF3B4		MIXL1		SCLY		PDSS1P1
	RPL23P8	C1orf109	AC008751.1	RPS2P45	TNFRSF14	LOC121647		PIK3IP1		TREH		TNFRSF21		RP1.127H14.3
	GAPDHP33	ARL1	CRYZL1	RSPH10B	TRBV5.1	LDB1		IFNAR1		NUFIP1		RPN1		RP11.188C12.3
	AC119751.3	EWSR1	DEPDC1B	SCAI	CHD4	PQLC3		AC027228.2		SVIL		ARL14EP		DBT
	PEX19	TCTN2	FAAP100	TMPRSS5	PPP2R1A	PRPF19		SPINDOC		SNX21		CHADL		AC007461.2
	DIAPH2	GAPDHP72	SEMA5A	ZNF571	STOML2	NBAS		FAM167B		UNK		GATAD2A		ATOH1
	ROBO4	RPA3	SRRT	RPL7AP34	ANKRD11	SLC25A33		SNORD100		VCL		TPI1		CYB5R2
	SLC37A1	METTL4	TAF4	OR4G1P	MCOLN1	MFSD5		KIT		PMEPA1		SH3RF1		CNBP
	AC002069.1	WDR20	OR8F1P	AC017007.3	SMYD5	TMEM18		ARPC5L		NOL8		SCRN3		GTPBP3
	NDUFB4P4	RBM34	BTF3P1	XKRY	TMEM202.AS1	KCNIP2		VAT1		NA		DYX1C1.CCPG1		MAT2B
	LZTFL1	DEDD	AC007450.4	THAP12P7	LINC01521	EIF3G		ARRDC4		LINC01089		NARG2		POLQ
	SPRR2F	RNFT2	ENTPD5	AC009153.1	HOXA7	AEBP1		CNDP2		CALU		BET1		ZRANB2
	GTF2IP11	AC060780.2	KLHL26	MTND4P14	KIF23	LOC136466		ANGPT1		HIST1H2AC		DCUN1D5		RP11.838N2.3
	KCNMA1	PASK	RAB28	RPS3AP12	GPR137C	TDP1		RPS2P7		EFTUD2		ORC2		AC026202.3
	IRAK4	MINDY3	AC122718.1	AL035555.1	ACTR1B	PPM1G		ZNF25		AL391422.1		B3GALNT2		LINC00555
	AC008758.5	SMC4	GTF3A	AL157893.1	LINC00473	NDUFAF7		SPATA18		LEAP2		ALKBH3		RP11.647K16.1
	MAN2B1	AC025423.2	AC004980.2	CBLB	GNB2	DCST2		INSR		ANP32AP1		SCAF11		CTNND1
	AL390039.1	TEPSIN	ADRA1D	LRP2BP	MYLK2	NPTXR		FBXL3		NA		AGXT		NCBP2
	AQP7P2	MAGEA10	NDUFA9P1	PUS7L	UBE2W	DCAF17		CLCN2		SCARA3		MEF2BNB		FAM222B
	CDC42BPA	FASTKD2	TRIM46	SLC4A1	P3H1	ABHD16A		CYP4F23P		CST6		TEX261		STK4
	TMEFF1	ANKIB1	NBEAL1	ZNF599	DOCK1	SCN5A		AC002075.2		AC005726.3		FTH1		RP11.424C20.2
	AC034198.1	LSS	AC093166.2	AC090241.1	NOLC1	FLJ14069		PSMD10P2		PNPT1		ENO3		AC109642.1
	AC124319.1	CCDC61	RPL23AP90	SPDYE4	PRIM2	P2RX4		YDJC		AC020928.3		CLEC2L		IGKV1D.16
	POM121L10P	POGZ	AHNAK	CLVS2	EMILIN1	FMR1.AS1		POLD2		ISG20L2		PXMP2		ACTR6
	WNT1	GPS2	EARS2	FKBP1AP2	RPSAP6	LOC51080		FAM207A		GIGYF1		SMYD3		ZFP64
	KRTAP5.10	UBE2M	EIF2B5	AC022001.1	ZSCAN12P1	TRPV1		ARPP19		ZNF184		MPRIP		MAB21L2
	SNRPGP5	SPHK2	FAM45BP	AJM1	THOC6	HKE1.5		STX19		AVPR2		ATHL1		TUBBP8
	MX2	ITGB3BP	GPR183	FAM111B	C20orf96	TOMM20		MRPL11		ITGB1.DT		OBSL1		GPS2P2
	UTS2	PHF10	ORC6	IARS2P1	LRRC75B	RNU12.2P		RPL23AP43		PCYT1A		DNAJB9		GATA6.AS1
	VCX3A	TUBBP1	UBXN6	JAG1	RAB13	PGAM5		CKAP5		PRMT3		CHRNA1		TRAM1L1
	DNAAF2	PPIAP82	RPS2P4	RPL13AP20	TECPR1	REEP5		POLI		FOXQ1		C21orf7		CSNK2B
	NMRK1	CNOT1	ADCYAP1R1	SSB	RBFA	ZNF518A		SMARCA2		SLC39A13		RRM1		GTSE1
	TPSD1	CTBP1	AR	STIL	YEATS2	FETUB		DARS2		SERINC3		HOXA2		THPO
	DRAM1	KCTD2	CTSK	ZNF675	KCNAB3	WASH5P		NSMCE4A		BX679664.3		NSUN5P1		GATA6
	C4B	AC011511.4	NFIL3	WNT1	HBEGF	HDAC2		AC007406.5		AC092115.2		C2orf44		CRYGB
[truncated: 47,416 more rows]

## Sheet: 7B_Hugo
Supplementary Table 7B. Spearman correlations of TERTmRNA with genes from Hugo cohort
genes	p	coeff	q_Bonf	q_FDR
TERT	0	1	0	0
NPIPB3	2.30206298581076E-06	0.789819376026273	0.081969556735764	0.033395175931449
PSG1	2.84662989421473E-06	0.758980327010526	0.101359950643304	0.033395175931449
RPS3AP25	3.98421600306354E-06	0.75181502441026	0.141865979221083	0.033395175931449
GCLM	4.68927992746703E-06	0.765736179529283	0.166971190377319	0.033395175931449
OR6Y1	6.86514543360843E-06	0.755336617405583	0.244447233454495	0.035010327934817
ZNF33BP1	6.88250661491006E-06	0.739634012786958	0.245065413037102	0.035010327934817
OR2AT4	8.6316890333225E-06	0.749315818281335	0.307348551409514	0.038419647887318
ZNF121	1.8341507697577E-05	0.729611384783799	0.653086064587624	0.059251905269971
IFT172	2.20626344637973E-05	0.724685276409414	0.78558422535243	0.059251905269971
AL449212.1	2.29794219118308E-05	0.723590585659551	0.818228276014559	0.059251905269971
RPL35AP26	2.54036675019418E-05	0.707597561486197	0.904548388741642	0.059251905269971
AC024558.1	2.76454007429671E-05	0.705367028009541	0.98436978425483	0.059251905269971
CCDC12	2.81109848045913E-05	-0.718117131910235	1	0.059251905269971
GALR1	3.16709736096382E-05	0.714833059660646	1	0.059251905269971
AC067752.1	3.23025229390518E-05	0.714285714285714	1	0.059251905269971
OR9H1P	3.35998920141443E-05	0.713191023535851	1	0.059251905269971
RAD1	3.35998920141443E-05	0.713191023535851	1	0.059251905269971
PPIAP70	3.38583626283847E-05	0.699936578218024	1	0.059251905269971
LCLAT1	3.42660583812896E-05	0.712643678160919	1	0.059251905269971
AC087359.1	3.49441139819535E-05	0.712096332785988	1	0.059251905269971
AL353625.1	4.08184901431306E-05	0.707717569786535	1	0.066066581682573
AL954705.1	4.66107113518737E-05	0.691128252599411	1	0.069451106688277
AC073410.1	4.70846870342391E-05	0.690844402254384	1	0.069451106688277
AC021087.2	4.9396997379524E-05	0.702244116037219	1	0.069451106688277
ANKRD36	5.32555318543376E-05	0.700054734537493	1	0.069451106688277
UBE3D	5.52834763664741E-05	0.69896004378763	1	0.069451106688277
GPR137C	5.63229394814658E-05	0.698412698412698	1	0.069451106688277
AC003002.2	5.6562629014829E-05	0.685643909527429	1	0.069451106688277
RPL31P52	6.11130417655928E-05	0.683418059606978	1	0.070442107913282
AC087481.2	6.27497057626417E-05	0.6826534224434	1	0.070442107913282
ZCCHC7	6.40978277225254E-05	0.694581280788177	1	0.070442107913282
PHKA2	6.5282789292808E-05	0.694033935413246	1	0.070442107913282
RPEP4	6.76303238432269E-05	0.680474090697204	1	0.070797189468517
RPL5P34	6.95883405807148E-05	0.679638895086163	1	0.070797189468517
IRAK1BP1	7.28082543865848E-05	0.690749863163656	1	0.072015453394375
RPL7L1P1	7.81044950861369E-05	0.676233121125596	1	0.075166077325059
AC007688.1	8.94914897806472E-05	0.672161274758226	1	0.078579084988299
L3MBTL1	9.34184467794726E-05	0.683087027914614	1	0.078579084988299
AMD1P4	9.50699544572552E-05	0.682539682539682	1	0.078579084988299
NDUFAF8	0.000100179611224	0.680897646414888	1	0.078579084988299
RPL7P49	0.000100539949639	0.668628423396675	1	0.078579084988299
VENTXP4	0.000101293662072	0.668400170485422	1	0.078579084988299
AL356585.1	0.000101685939472	0.668281969033703	1	0.078579084988299
CEBPZOS	0.000101935676863	0.680350301039956	1	0.078579084988299
DNAJB7	0.000101935676863	0.680350301039956	1	0.078579084988299
CACNB2	0.000103718742823	0.679802955665025	1	0.078579084988299
AC007283.2	0.000108683718523	0.66623855170424	1	0.080625205191287
CCT4	0.000123113707857	0.674329501915709	1	0.088549578996063
EIF3FP1	0.00012566054311	0.661728015008338	1	0.088549578996063
FAHD2A	0.000129520944568	0.672687465790914	1	0.088549578996063
AF254983.2	0.000131803759422	0.660228272515604	1	0.088549578996063
AL020997.1	0.000131999585195	0.660181491234906	1	0.088549578996063
AP002512.3	0.000138517810896	0.670498084291188	1	0.088549578996063
ZNF439	0.000138517810896	0.670498084291188	1	0.088549578996063
MARK2P8	0.000139601956797	0.658411179232325	1	0.088549578996063
MTND5P30	0.000144677795422	0.657276110332527	1	0.088549578996063
FERP1	0.000145123849208	0.657178054600941	1	0.088549578996063
YIPF4	0.000150530810456	0.66776135741653	1	0.088549578996063
AC139256.1	0.000153039969335	0.667214012041598	1	0.088549578996063
NPIPA9	0.000153039969335	0.667214012041598	1	0.088549578996063
PMCHL1	0.000156430543436	0.654777438073439	1	0.088549578996063
PSG2	0.000160788570717	0.665571975916804	1	0.088549578996063
SPDYE21P	0.000160788570717	0.665571975916804	1	0.088549578996063
OR52K1	0.000163446666797	0.665024630541872	1	0.088549578996063
PSG10P	0.000165118190428	0.653034994911849	1	0.088549578996063
RPS24P12	0.000166614856008	0.65274303226438	1	0.088549578996063
SMIM8	0.000177322418495	0.662287903667214	1	0.092854362908302
CCDC30	0.000180217981206	0.661740558292282	1	0.093002925721293
AL590426.1	0.000192218041999	0.659551176792556	1	0.096401409007247
CCNI	0.000192218041999	0.659551176792556	1	0.096401409007247
PSMD10P2	0.000198475868926	0.658456486042693	1	0.097041926370702
AL356534.1	0.000201671044468	0.657909140667761	1	0.097041926370702
TFDP2	0.000201671044468	0.657909140667761	1	0.097041926370702
FER1L5	0.000204911099011	0.65736179529283	1	0.09717907452109
LSP1P4	0.000208196567242	0.656814449917898	1	0.09717907452109
NUP155	0.000211527989079	0.656267104542967	1	0.09717907452109
AC064850.1	0.000215102377827	0.644349297819126	1	0.09717907452109
AC015813.2	0.000218330879625	0.655172413793103	1	0.09717907452109
NPIPB4	0.000218330879625	0.655172413793103	1	0.09717907452109
ARL4AP4	0.000233223582241	0.641638378978555	1	0.102482148782876
DBIL5P2	0.000236001353634	0.64123936517126	1	0.102482148782876
MPV17L	0.000243670423458	0.651340996168582	1	0.104439038892728
SHOX	0.000251366336643	0.650246305418719	1	0.104439038892728
C1orf146	0.000255463994449	0.638554312623544	1	0.104439038892728
AL356235.1	0.000259273675279	0.649151614668856	1	0.104439038892728
RPL7L1P10	0.000259273675279	0.649151614668856	1	0.104439038892728
AC090013.1	0.000260894039466	0.63783738737918	1	0.104439038892728
TPRKBP2	0.000261038936797	0.637818437362844	1	0.104439038892728
OR5A1	0.000267397354823	0.648056923918993	1	0.105794277894722
PBOV1	0.000274808765791	0.636058513179473	1	0.106724291443535
BMS1P22	0.000275742384094	0.64696223316913	1	0.106724291443535
OR7E94P	0.000288191199789	0.634420984727608	1	0.108721981315128
AL365503.1	0.000291064639264	0.634078129967849	1	0.108721981315128
TM4SF19.TCTEX1D2	0.00029279678693	0.633872888844474	1	0.108721981315128
ARHGAP29	0.000293117001973	0.644772851669403	1	0.108721981315128
ENPP1	0.000302157087163	0.64367816091954	1	0.109233831304908
MRPL30	0.000302157087163	0.64367816091954	1	0.109233831304908
BRD9	0.000306767668234	0.643130815544609	1	0.109233831304908
EEF2K	0.000306767668234	0.643130815544609	1	0.109233831304908
HSPE1P26	0.000316743778445	0.63113971027004	1	0.111669430325454
AC243654.2	0.000321625635255	0.63060493475207	1	0.112278878628902
CFAP54	0.000325829612433	0.640941434044882	1	0.112642144073031
LIPT1	0.000335742174774	0.639846743295019	1	0.114952955378396
SHOX2	0.000340796353194	0.639299397920087	1	0.115572157566983
RALA	0.000367075572937	0.63656267104543	1	0.117985764646691
SLC24A2	0.000367075572937	0.63656267104543	1	0.117985764646691
ABHD17AP1	0.000367245625525	0.625925498539031	1	0.117985764646691
UNGP1	0.000369566336801	0.62570138809569	1	0.117985764646691
AC083923.1	0.000370529025943	0.625608784039473	1	0.117985764646691
CDH18	0.000378071824819	0.635467980295567	1	0.117985764646691
RICTOR	0.000378071824819	0.635467980295567	1	0.117985764646691
TMEM236	0.000378071824819	0.635467980295567	1	0.117985764646691
MFSD13B	0.000378360719194	0.624863182421496	1	0.117985764646691
PRMT1P1	0.000384650851539	0.62427409286041	1	0.117985764646691
DYDC1	0.000387750937399	0.623986866177165	1	0.117985764646691
THUMPD2	0.000395104610946	0.633825944170772	1	0.117985764646691
PSG6	0.000398833127719	0.622976308087081	1	0.117985764646691
BPIFB9P	0.000398950869487	0.622965704505757	1	0.117985764646691
CDCA7L	0.000400928935134	0.63327859879584	1	0.117985764646691
SLC2A14	0.000400928935134	0.63327859879584	1	0.117985764646691
GJD4	0.000412802491022	0.632183908045977	1	0.1185408959702
MYLK3	0.000412802491022	0.632183908045977	1	0.1185408959702
OR4K17	0.000412802491022	0.632183908045977	1	0.1185408959702
CFAP44	0.00042498136782	0.631089217296114	1	0.118624421075894
AC106800.2	0.000425604518017	0.620633194158218	1	0.118624421075894
AACSP1	0.000431187370184	0.630541871921182	1	0.118624421075894
ZNF440	0.000431187370184	0.630541871921182	1	0.118624421075894
C10orf82	0.000437472199675	0.629994526546251	1	0.118624421075894
OR10G3	0.000437472199675	0.629994526546251	1	0.118624421075894
LDHAL6CP	0.00044024436688	0.619406054794639	1	0.118624421075894
MTAP	0.000443836703834	0.629447181171319	1	0.118624421075894
FDX1	0.0004502817376	0.628899835796388	1	0.118624421075894
GON4L	0.0004502817376	0.628899835796388	1	0.118624421075894
BNIP3P37	0.000451843264286	0.618458969364737	1	0.118624421075894
SLC25A39P1	0.00045307013217	0.618360042501003	1	0.118624421075894
USF3	0.000463416850989	0.627805145046524	1	0.120447790000129
SLC36A3	0.000467467154293	0.617216373646448	1	0.12050039009069
PRELID2	0.000476884529145	0.626710454296661	1	0.12050039009069
SHISA9	0.000476884529145	0.626710454296661	1	0.12050039009069
CACNG8	0.000483745297332	0.62616310892173	1	0.12050039009069
PARD6B	0.000483745297332	0.62616310892173	1	0.12050039009069
AC074290.1	0.000490508581274	0.615448700405171	1	0.12050039009069
HNRNPA1P68	0.000490688371475	0.615435196014847	1	0.12050039009069
TPTE2P2	0.000490691882811	0.625615763546798	1	0.12050039009069
PPIAP41	0.000496229597736	0.615021094803697	1	0.120564616977281
LRPPRC	0.000497725193655	0.625068418171866	1	0.120564616977281
CEP95	0.000504846145717	0.624521072796935	1	0.120711966292047
PNISR	0.000519354676131	0.623426382047072	1	0.120711966292047
CR769776.1	0.000521784521143	0.613162242661555	1	0.120711966292047
BNIP3P29	0.000523703916254	0.613025868763085	1	0.120711966292047
AC073869.1	0.00052674412555	0.62287903667214	1	0.120711966292047
C2orf80	0.00052674412555	0.62287903667214	1	0.120711966292047
DROSHA	0.00052674412555	0.62287903667214	1	0.120711966292047
AC069282.1	0.000534224958422	0.622331691297209	1	0.120711966292047
FO393400.1	0.000534224958422	0.622331691297209	1	0.120711966292047
AC006509.1	0.000541798130255	0.621784345922277	1	0.120711966292047
PRKD3	0.000541798130255	0.621784345922277	1	0.120711966292047
AP000919.1	0.000546066624449	0.611468424311661	1	0.120711966292047
PAIP1	0.000549464604635	0.621237000547345	1	0.120711966292047
OR1C1	0.00055041548394	0.611172052219447	1	0.120711966292047
AL645924.2	0.000557225353276	0.620689655172414	1	0.120711966292047
MOGAT3	0.000557225353276	0.620689655172414	1	0.120711966292047
CCDC88A	0.00056508135607	0.620142309797482	1	0.120711966292047
SPP2	0.000566401949557	0.610099909914826	1	0.120711966292047
KCNH6	0.000570547700868	0.609826199771302	1	0.120711966292047
AC092798.1	0.000571948912842	0.609734082573301	1	0.120711966292047
NDUFAF7	0.000573033601135	0.619594964422551	1	0.120711966292047
Z98752.2	0.000576043288532	0.609466040731281	1	0.120711966292047
UBE2V1P1	0.000576304040374	0.609449026901224	1	0.120711966292047
MMD	0.000581083084869	0.619047619047619	1	0.1210012075205
RPL23AP58	0.000592476423309	0.608406728740112	1	0.122656398146363
NOP58	0.00059747779562	0.617952928297756	1	0.122929637502313
LAGE3P1	0.000600700879729	0.607886180970955	1	0.122929637502313
SEM1	0.000614273626961	-0.616858237547893	1	0.123896851035231
ATP1B4	0.00061793350527	0.606815388192539	1	0.123896851035231
RNA5SP301	0.000619548008153	0.606716409537717	1	0.123896851035231
AC244258.1	0.000622824543229	0.616310892172961	1	0.123896851035231
LRRC58	0.000622824543229	0.616310892172961	1	0.123896851035231
OR10H5	0.000631478853197	0.615763546798029	1	0.12492055002574
GPR141BP	0.000640517318765	0.605450934571792	1	0.125432623001855
BRDT	0.000641694292552	0.60538098423722	1	0.125432623001855
TMEM212	0.000649101885922	0.614668856048166	1	0.125432623001855
AC108693.1	0.000653777639506	0.604669253694762	1	0.125432623001855
HACE1	0.000658072746284	0.614121510673235	1	0.125432623001855
AC021171.1	0.000659125968142	0.604357891620908	1	0.125432623001855
E2F3P2	0.000660413159331	0.604283285263081	1	0.125432623001855
DCDC1	0.000667151275656	0.613574165298303	1	0.125432623001855
CDC14C	0.000676338564827	0.613026819923372	1	0.125432623001855
EPPIN	0.000676338564827	0.613026819923372	1	0.125432623001855
TMPRSS11BNL	0.000676338564827	0.613026819923372	1	0.125432623001855
ZIK1P1	0.000676338564827	0.613026819923372	1	0.125432623001855
MYCBPAP	0.000685635713477	0.61247947454844	1	0.126498012878159
OR11A1	0.000692992388482	0.602436025896156	1	0.126918567726222
MTRF1L	0.000695043830224	0.611932129173508	1	0.126918567726222
AL589743.3	0.000721191850336	0.600897356738906	1	0.130193136628953
OR2A3P	0.000723945210417	0.610290093048714	1	0.130193136628953
VDAC1P8	0.000723945210417	0.610290093048714	1	0.130193136628953
CEACAMP5	0.000729037163445	0.600478632210575	1	0.130450026713274
AC124283.4	0.000738377897462	0.599985191850656	1	0.131460800864172
MSX1	0.000743788369382	0.60919540229885	1	0.131765255009716
LPCAT1	0.000753886082868	0.608648056923919	1	0.132609527102289
POLR2KP1	0.000756002415237	0.599068800265465	1	0.132609527102289
CLPTM1L	0.00077443964117	0.607553366174056	1	0.133218583298471
DDX10	0.00077443964117	0.607553366174056	1	0.133218583298471
EEF1A1P19	0.00077443964117	0.607553366174056	1	0.133218583298471
SYNJ2	0.00077443964117	0.607553366174056	1	0.133218583298471
HTR5BP	0.000783069653343	0.597697091418252	1	0.133480533143461
SPATA21	0.000784897859418	0.607006020799124	1	0.133480533143461
NF1P4	0.000787208266685	0.597491012881656	1	0.133480533143461
VN1R54P	0.000793099474157	0.597199289388106	1	0.133610392633289
PCDH1	0.000795478635089	-0.606458675424193	1	0.133610392633289
OLA1	0.000806183178583	0.605911330049261	1	0.134772632032782
KIAA1147	0.000817012709868	0.605363984674329	1	0.135773849316861
AL929601.4	0.000821233861329	0.595831650906878	1	0.135773849316861
MLF1	0.000827968458536	0.604816639299398	1	0.135773849316861
TIMM29	0.000827968458536	0.604816639299398	1	0.135773849316861
UBA52P6	0.000837789307002	0.59504585202101	1	0.135773849316861
ADO	0.000839051663851	0.604269293924466	1	0.135773849316861
AC024589.2	0.000843166500305	0.594793536525531	1	0.135773849316861
RBMY2FP	0.000846692084089	0.594628864726789	1	0.135773849316861
MSRB3	0.000850263574809	0.603721948549535	1	0.135773849316861
AC008267.1	0.000850302415122	0.594460852719562	1	0.135773849316861
PTPN2P1	0.000855389078166	0.594225189341352	1	0.13597631381846
CCNL1	0.000873078558589	0.602627257799672	1	0.138171472507791
KCNV2	0.000884684178524	0.60207991242474	1	0.139388647030453
PABPC1P3	0.000891588966111	0.592582460729295	1	0.13985770883388
Z93929.1	0.000896423598431	0.601532567049808	1	0.139999348653171
AC090099.1	0.000908298116749	0.600985221674877	1	0.140577411289558
HNRNPA1P54	0.000908298116749	0.600985221674877	1	0.140577411289558
RPL7P15	0.000911968715117	0.59168303820577	1	0.140577411289558
NIFK	0.000920309041967	0.600437876299945	1	0.140645340628216
OR7C1	0.000920309041967	0.600437876299945	1	0.140645340628216
LYPD4	0.000924408353452	0.591142604112935	1	0.140668088246612
HESX1	0.00093245769268	0.599890530925014	1	0.1412891639189
IGF2BP2	0.000944745397638	0.599343185550082	1	0.141847781875134
MAP1LC3B2	0.000944745397638	0.599343185550082	1	0.141847781875134
AL359922.1	0.00098103544657	0.588759739177368	1	0.141847781875134
NPIPB14P	0.000982456279007	0.597701149425287	1	0.141847781875134
OR2AG1	0.000982456279007	0.597701149425287	1	0.141847781875134
SLC25A5P1	0.000982456279007	0.597701149425287	1	0.141847781875134
VEPH1	0.000982456279007	0.597701149425287	1	0.141847781875134
TTTY25P	0.000987400741759	0.588499425027906	1	0.141847781875134
AL355877.2	0.00099095003279	0.588354907167505	1	0.141847781875134
HPS3	0.000995313693519	0.597153804050356	1	0.141847781875134
LRP5L	0.000995313693519	0.597153804050356	1	0.141847781875134
TEPSIN	0.000995313693519	0.597153804050356	1	0.141847781875134
AL022394.1	0.001004238590192	0.587817800651008	1	0.141847781875134
PFN1P3	0.001004238590192	0.587817800651008	1	0.141847781875134
AC022415.1	0.001021467470199	0.596059113300493	1	0.141847781875134
NPM1P50	0.001022559313958	0.587087349229144	1	0.141847781875134
ASZ1	0.001028967280389	0.586834547715293	1	0.141847781875134
CDC20B	0.001034766624583	0.595511767925561	1	0.141847781875134
SLC26A1	0.001034766624583	0.595511767925561	1	0.141847781875134
SNX29P1	0.001036783964378	0.58652801785576	1	0.141847781875134
FCF1P7	0.001045946669126	0.586171252189801	1	0.141847781875134
CEBPZ	0.001048215835428	0.594964422550629	1	0.141847781875134
H3F3AP2	0.001048215835428	0.594964422550629	1	0.141847781875134
MRPS30	0.001048215835428	0.594964422550629	1	0.141847781875134
OR2V1	0.001048215835428	0.594964422550629	1	0.141847781875134
TMEM110.MUSTN1	0.001048215835428	0.594964422550629	1	0.141847781875134
AC087633.2	0.001061816525351	0.594417077175698	1	0.141847781875134
NACA4P	0.001061816525351	0.594417077175698	1	0.141847781875134
NPIPB5	0.001061816525351	0.594417077175698	1	0.141847781875134
AC012066.1	0.001063331685009	0.585501741802541	1	0.141847781875134
OR11H2	0.001074169809064	0.585089157290963	1	0.141847781875134
AL359955.1	0.001074581587873	0.585073553215663	1	0.141847781875134
AL591499.1	0.001075570127676	0.593869731800766	1	0.141847781875134
CTCFL	0.001075570127676	0.593869731800766	1	0.141847781875134
MRPL3	0.001075570127676	0.593869731800766	1	0.141847781875134
AP1B1P1	0.00108223842428	0.584784345398176	1	0.142103061184624
FAM171B	0.001089478086481	0.593322386425835	1	0.142103061184624
ST6GALNAC3	0.001089478086481	0.593322386425835	1	0.142103061184624
RPAP2	0.001117762903964	0.592227695675972	1	0.144732005397593
ZNF490	0.001117762903964	0.592227695675972	1	0.144732005397593
MAPK10	0.001132142705082	0.59168035030104	1	0.144834711165003
MFSD5	0.001132142705082	-0.59168035030104	1	0.144834711165003
PSMA2P1	0.001139628937461	0.582671520040693	1	0.144834711165003
AC011477.1	0.001146682747671	0.591133004926108	1	0.144834711165003
OPRM1	0.001146682747671	0.591133004926108	1	0.144834711165003
ZNF557	0.001146682747671	0.591133004926108	1	0.144834711165003
POTEG	0.001149177553549	0.582328998582428	1	0.144834711165003
PABPC1P1	0.001158875144804	0.581983654088798	1	0.144834711165003
USP31	0.001161384530422	0.590585659551177	1	0.144834711165003
KRT18P62	0.001162676386512	0.581848971088777	1	0.144834711165003
CCT5P1	0.001163298342878	0.581826970770151	1	0.144834711165003
FBXO48	0.001176249563113	0.590038314176245	1	0.145936914436739
SZT2	0.001191279366668	0.589490968801314	1	0.147288457251051
AC093249.4	0.001203284519363	0.580433540238909	1	0.147629479896494
CCNYL2	0.001206475473205	0.588943623426382	1	0.147629479896494
SLC7A14	0.001206475473205	0.588943623426382	1	0.147629479896494
AC110048.1	0.001217450865961	0.579949509116935	1	0.147955598754694
OSTCP8	0.001217450865961	0.579949509116935	1	0.147955598754694
MTCYBP37	0.001251158976784	0.578817146069048	1	0.150741788561799
AC016831.3	0.001252885299316	0.578759869098234	1	0.150741788561799
SLC3A1	0.001253077101053	0.587301587301587	1	0.150741788561799
SPDYE9P	0.001268953966627	0.586754241926656	1	0.151386606548026
ERVFRD.3	0.001270935661881	0.578165049088883	1	0.151386606548026
RPS15AP30	0.001271191736628	0.578156663430416	1	0.151386606548026
ADGRB1	0.001285004965697	-0.586206896551724	1	0.152521522728498
GUSBP1	0.001301231698737	0.585659551176792	1	0.153424696452378
OR10G4	0.001301231698737	0.585659551176792	1	0.153424696452378
AC092953.1	0.001328278854944	0.576322821115404	1	0.155766767140014
AC012441.1	0.001334218826604	0.584564860426929	1	0.155766767140014
SENP6	0.001334218826604	0.584564860426929	1	0.155766767140014
MARCKS	0.001350982480532	0.584017515051998	1	0.156187610931112
PTBP2	0.001350982480532	0.584017515051998	1	0.156187610931112
ZNF333	0.001350982480532	0.584017515051998	1	0.156187610931112
CENPV	0.001367928386742	0.583470169677066	1	0.156234671318083
PIPSL	0.001367928386742	0.583470169677066	1	0.156234671318083
PPIAL4G	0.001367928386742	0.583470169677066	1	0.156234671318083
H3.Y	0.001375727477746	-0.574849900734846	1	0.156234671318083
BRIX1	0.001385058204196	0.582922824302135	1	0.156234671318083
AC124242.2	0.001395672222766	0.574243881113192	1	0.156234671318083
FOXK1	0.00140237360372	0.582375478927203	1	0.156234671318083
AC097636.2	0.00141987626806	0.581828133552271	1	0.156234671318083
AL022334.1	0.00141987626806	0.581828133552271	1	0.156234671318083
CEACAM8	0.00141987626806	0.581828133552271	1	0.156234671318083
NR2C1	0.00141987626806	0.581828133552271	1	0.156234671318083
OR2G6	0.00141987626806	0.581828133552271	1	0.156234671318083
AL355864.2	0.001424383657495	0.573384532861793	1	0.156234671318083
AC087894.1	0.001437567891939	0.58128078817734	1	0.156234671318083
UBE2R2	0.001437567891939	0.58128078817734	1	0.156234671318083
MANSC4	0.001443858184318	0.572810152595263	1	0.156234671318083
AC073065.1	0.001450985378956	0.572601620252049	1	0.156234671318083
NPIPB13	0.001455450182111	0.580733442802408	1	0.156234671318083
RMND1	0.001455450182111	0.580733442802408	1	0.156234671318083
SAR1A	0.001455450182111	0.580733442802408	1	0.156234671318083
UCN	0.001455450182111	0.580733442802408	1	0.156234671318083
AC091057.4	0.00146427037839	0.572215275576282	1	0.156234671318083
AL162615.1	0.001464379941256	0.572212101991899	1	0.156234671318083
FTLP6	0.00146672282026	0.572144287616932	1	0.156234671318083
AK4P1	0.001483408892938	0.571664006108765	1	0.156234671318083
GAGE1	0.001488906891322	0.571506779677953	1	0.156234671318083
AL451074.1	0.001491793648847	0.579638752052545	1	0.156234671318083
CCDC144A	0.001491793648847	0.579638752052545	1	0.156234671318083
CDC42EP3	0.001491793648847	0.579638752052545	1	0.156234671318083
ENTR1	0.001491793648847	0.579638752052545	1	0.156234671318083
TMEM160	0.001491793648847	0.579638752052545	1	0.156234671318083
ZC3HAV1	0.001491793648847	0.579638752052545	1	0.156234671318083
PSMC1P10	0.001499847574754	0.5711953983787	1	0.156617514492181
RPS4XP2	0.001510258299582	0.579091406677613	1	0.157144163687217
MTRNR2L2	0.001513717370948	0.570803466551866	1	0.157144163687217
AL583832.1	0.001528920565062	0.578544061302682	1	0.157346252834507
OR10A3	0.001528920565062	0.578544061302682	1	0.157346252834507
SNX9	0.001528920565062	0.578544061302682	1	0.157346252834507
AC090519.1	0.001547782213039	0.57799671592775	1	0.158371922534204
POLR1E	0.001547782213039	0.57799671592775	1	0.158371922534204
OR1I1	0.00156684502363	0.577449370552819	1	0.158500618185844
POLR2J2	0.00156684502363	0.577449370552819	1	0.158500618185844
ADPRHL1	0.00156684502363	-0.577449370552819	1	0.158500618185844
INPP5K	0.00156684502363	-0.577449370552819	1	0.158500618185844
PSG11	0.001583041910851	0.568889887798133	1	0.159093614050805
AL845552.1	0.001586110789374	0.576902025177887	1	0.159093614050805
FAM161A	0.001586110789374	0.576902025177887	1	0.159093614050805
AL359641.1	0.00160558131529	0.576354679802956	1	0.160594212007974
FRG1EP	0.001625258418929	0.575807334428024	1	0.160756116058939
NOL10	0.001625258418929	0.575807334428024	1	0.160756116058939
OR14J1	0.001625258418929	0.575807334428024	1	0.160756116058939
OR5AN1	0.001625258418929	0.575807334428024	1	0.160756116058939
FKBP6	0.001645143930433	0.575259989053092	1	0.161378195798521
KANTR	0.001645143930433	0.575259989053092	1	0.161378195798521
MAGI3	0.001645143930433	0.575259989053092	1	0.161378195798521
OR6J1	0.00166523969259	0.574712643678161	1	0.162900700477331
AC027612.2	0.001681240723012	0.56629978275628	1	0.163539448359998
GTF2IP7	0.001685547560889	0.574165298303229	1	0.163539448359998
VMA21	0.001685547560889	0.574165298303229	1	0.163539448359998
TOMM22P2	0.001692138888547	0.566020455393533	1	0.163654025755681
WFDC11	0.001702400291078	0.56575886666395	1	0.163654025755681
CLEC19A	0.001706069403574	0.573617952928298	1	0.163654025755681
SDHA	0.001706069403574	0.573617952928298	1	0.163654025755681
MICD	0.001725602678058	0.56517236856383	1	0.163654025755681
NPIPB12	0.001726807101706	0.573070607553366	1	0.163654025755681
ARHGEF39	0.001747762549212	0.572523262178435	1	0.163654025755681
FAAP100	0.001747762549212	0.572523262178435	1	0.163654025755681
MTND2P12	0.001756966243649	0.564390315946331	1	0.163654025755681
AL807752.1	0.001768937652942	0.571975916803503	1	0.163654025755681
BRIP1	0.001768937652942	0.571975916803503	1	0.163654025755681
FAM76A	0.001768937652942	0.571975916803503	1	0.163654025755681
NPHP3	0.001768937652942	0.571975916803503	1	0.163654025755681
TPMTP1	0.001779178633628	0.563843713229953	1	0.163654025755681
AC022080.1	0.001784101448323	0.563723371201237	1	0.163654025755681
AC007326.4	0.001790334332729	0.571428571428571	1	0.163654025755681
ANKRD36C	0.001790334332729	0.571428571428571	1	0.163654025755681
CCNH	0.001790334332729	0.571428571428571	1	0.163654025755681
DPF1	0.001790334332729	0.571428571428571	1	0.163654025755681
OR2M3	0.001790334332729	0.571428571428571	1	0.163654025755681
AL353662.2	0.00179563401683	0.563442567861755	1	0.163654025755681
ABHD17A	0.00181195452144	0.57088122605364	1	0.163654025755681
GTF3A	0.00181195452144	0.57088122605364	1	0.163654025755681
JMJD1C	0.00181195452144	0.57088122605364	1	0.163654025755681
MYH7B	0.00181195452144	0.57088122605364	1	0.163654025755681
AC007923.2	0.00181480224485	0.562979273908236	1	0.163654025755681
NPM1P24	0.001825779037865	0.562715865890839	1	0.163654025755681
VCY	0.001826453364043	0.562699728845765	1	0.163654025755681
VCY1B	0.001826453364043	0.562699728845765	1	0.163654025755681
PNLIPP1	0.001829780052329	0.562620194349571	1	0.163654025755681
STX8P1	0.001833352600276	0.562534920779736	1	0.163654025755681
AGPAT4	0.001833800165034	0.570333880678708	1	0.163654025755681
EIF2AK2	0.001855873222614	0.569786535303777	1	0.164319604747752
RPL26P30	0.001855873222614	0.569786535303777	1	0.164319604747752
RPL23AP90	0.001860295374171	0.56189640214094	1	0.164319604747752
FAM153C	0.001878175666489	0.569239189928845	1	0.164319604747752
GNL2	0.001878175666489	0.569239189928845	1	0.164319604747752
NLRP8	0.001878175666489	0.569239189928845	1	0.164319604747752
RBM44	0.001878175666489	0.569239189928845	1	0.164319604747752
ZNF292	0.001878175666489	0.569239189928845	1	0.164319604747752
AC114267.1	0.001900709482224	0.568691844553913	1	0.16543757782355
ACTG1P20	0.0019059651598	0.56083208408052	1	0.16543757782355
AC018462.2	0.00191494080074	0.560625502681283	1	0.16543757782355
CEBPB	0.001923476668697	0.568144499178982	1	0.16543757782355
KHDRBS1	0.001923476668697	0.568144499178982	1	0.16543757782355
RNF115	0.001923476668697	0.568144499178982	1	0.16543757782355
RWDD1	0.001923476668697	0.568144499178982	1	0.16543757782355
MTND1P10	0.001929829476493	0.560284663793472	1	0.165584019274586
REPS2	0.001946479238155	0.56759715380405	1	0.166598009151927
ATP5MGL	0.00195957326608	0.55961049473421	1	0.166598009151927
AC063976.2	0.001969719216271	0.567049808429119	1	0.166598009151927
OR6C75	0.001969719216271	0.567049808429119	1	0.166598009151927
TCERG1	0.001969719216271	0.567049808429119	1	0.166598009151927
TRAPPC12	0.001969719216271	0.567049808429119	1	0.166598009151927
AC113420.1	0.001988644179939	0.558960055464953	1	0.167664018481172
CDK5RAP2	0.001993198642193	0.566502463054187	1	0.167664018481172
AC104763.1	0.001996448658617	0.558786833431323	1	0.167664018481172
AC069499.2	0.002021463603404	0.558235530373684	1	0.168478149289343
PRELID1P3	0.002028417973834	0.558083308889376	1	0.168478149289343
AL627308.1	0.002029242532428	0.558065290308161	1	0.168478149289343
AC144530.1	0.002029921085383	0.558050467035499	1	0.168478149289343
SLC35A4	0.002040884061793	-0.565407772304324	1	0.168478149289343
OR7A5	0.002040884061793	0.565407772304324	1	0.168478149289343
AL512593.1	0.002043900350491	0.557746030988762	1	0.168478149289343
RPL5P14	0.002043994621798	0.557743984080745	1	0.168478149289343
OR11H4	0.002064850370344	0.557293132809692	1	0.168799469291992
ANKRD61	0.002065094201665	0.564860426929392	1	0.168799469291992
C2orf92	0.002065094201665	0.564860426929392	1	0.168799469291992
TAF11L12	0.002079767386894	-0.556973064978169	1	0.168799469291992
AC239800.3	0.002089552081846	0.564313081554461	1	0.168799469291992
OR1A1	0.002089552081846	0.564313081554461	1	0.168799469291992
ZNF514	0.002089552081846	0.564313081554461	1	0.168799469291992
EIF1P6	0.002109285504146	0.556345497597735	1	0.168799469291992
C12orf45	0.002114259809712	0.563765736179529	1	0.168799469291992
OR8G1	0.002114259809712	0.563765736179529	1	0.168799469291992
PACRG	0.002114259809712	0.563765736179529	1	0.168799469291992
RAC1	0.002114259809712	0.563765736179529	1	0.168799469291992
RPS27A	0.002114259809712	0.563765736179529	1	0.168799469291992
TRIT1	0.002114259809712	0.563765736179529	1	0.168799469291992
TPM4P1	0.002119170749488	0.556137024881797	1	0.168813047086759
AL772337.1	0.002139219506449	0.563218390804598	1	0.16913565355596
DPY19L1P1	0.002139219506449	0.563218390804598	1	0.16913565355596
ZCCHC9	0.002139219506449	0.563218390804598	1	0.16913565355596
RNA5SP483	0.002143629271351	0.555624792110127	1	0.16913565355596
RPL23AP81	0.00215272039254	0.555435680913931	1	0.16913565355596
SAPCD2P3	0.002152731755069	0.555435444984435	1	0.16913565355596
SYCP1	0.00215647008297	0.555357881210041	1	0.16913565355596
AC112184.1	0.002164433307107	0.562671045429666	1	0.169387123515301
AL109897.1	0.002175391224747	0.554967068724206	1	0.169871339321888
SUCLG2P4	0.002189903360658	0.562123700054735	1	0.170630369510511
RPL5P4	0.002207966592543	0.554301040186901	1	0.17166217123862
ZNF169	0.002215631830047	0.561576354679803	1	0.171882828331851
AC011933.1	0.002233007999157	0.553794779536244	1	0.172396623609591
ANXA2P1	0.002233852678822	0.553777788111719	1	0.172396623609591
CYP2G1P	0.00224162089225	0.561029009304871	1	0.172396623609591
OR52I1	0.00224162089225	0.561029009304871	1	0.172396623609591
TREML4	0.002261673038485	0.553221227520652	1	0.173292730614379
CLASRP	0.002267872738326	0.56048166392994	1	0.173292730614379
TRAPPC3L	0.002267872738326	0.56048166392994	1	0.173292730614379
VN2R3P	0.002273689521882	0.552982653005596	1	0.173365174507888
IFT74	0.002294389573472	0.559934318555008	1	0.174372046744604
AC004987.4	0.002313158558594	0.552206602257508	1	0.174372046744604
EEF1A1P25	0.002318209873792	0.552108106338518	1	0.174372046744604
AC006144.1	0.002321173617079	0.559386973180077	1	0.174372046744604
HES4	0.002321173617079	0.559386973180077	1	0.174372046744604
TIGD1	0.002321173617079	0.559386973180077	1	0.174372046744604
ZNF625	0.002321173617079	0.559386973180077	1	0.174372046744604
AL355877.1	0.002348227102785	0.558839627805145	1	0.17474728474037
KCNJ3	0.002348227102785	0.558839627805145	1	0.17474728474037
OR5H14	0.002348227102785	0.558839627805145	1	0.17474728474037
PPP5D1	0.002348227102785	0.558839627805145	1	0.17474728474037
AC097714.1	0.002354901401565	0.551398148668101	1	0.17474728474037
MS4A6E	0.00235561381362	0.551384458432807	1	0.17474728474037
EFCAB3	0.00237555227853	0.558292282430213	1	0.174769970111374
LRRC36	0.00237555227853	0.558292282430213	1	0.174769970111374
RPL9P7	0.00237555227853	0.558292282430213	1	0.174769970111374
RSPH10B2	0.00237555227853	0.558292282430213	1	0.174769970111374
AL117329.2	0.002381722191911	0.550885181917932	1	0.174862605792933
CDKN2A	0.00240315140661	0.557744937055282	1	0.174992669297669
FASTKD3	0.00240315140661	0.557744937055282	1	0.174992669297669
OR7E25P	0.00240315140661	0.557744937055282	1	0.174992669297669
REV1	0.00240315140661	0.557744937055282	1	0.174992669297669
KIAA1841	0.002431026763729	0.55719759168035	1	0.176661226536452
FAM71F2	0.002459180641057	0.556650246305419	1	0.176833605807201
GEMIN7	0.002459180641057	0.556650246305419	1	0.176833605807201
GMPS	0.002459180641057	0.556650246305419	1	0.176833605807201
KCNV1	0.002459180641057	0.556650246305419	1	0.176833605807201
METTL23	0.002459180641057	0.556650246305419	1	0.176833605807201
AC092638.1	0.002463195587519	0.549356856500583	1	0.176833605807201
RPL7L1P9	0.002481533496162	0.549018868630699	1	0.176983286893361
CTH	0.002487615344281	0.556102900930487	1	0.176983286893361
TEX35	0.002487615344281	0.556102900930487	1	0.176983286893361
YWHAQP5	0.002487615344281	0.556102900930487	1	0.176983286893361
MYT1L	0.002516333193659	0.555555555555556	1	0.176983286893361
NDUFA6	0.002516333193659	0.555555555555556	1	0.176983286893361
SLC5A12	0.002516333193659	0.555555555555556	1	0.176983286893361
FZD5	0.002545336524076	0.555008210180624	1	0.176983286893361
HERC2P10	0.002545336524076	0.555008210180624	1	0.176983286893361
LCN10	0.002545336524076	-0.555008210180624	1	0.176983286893361
NPAP1	0.002545336524076	0.555008210180624	1	0.176983286893361
NXNL2	0.002545336524076	0.555008210180624	1	0.176983286893361
RALGAPA1P1	0.002545336524076	0.555008210180624	1	0.176983286893361
RNF145	0.002545336524076	0.555008210180624	1	0.176983286893361
THSD8	0.002545336524076	0.555008210180624	1	0.176983286893361
ZNF37BP	0.002545336524076	0.555008210180624	1	0.176983286893361
AL139805.1	0.002552694314962	0.547727306852082	1	0.176983286893361
RPS10P28	0.00256342992947	0.547535150983446	1	0.176983286893361
GAGE13	0.002572171363493	0.547379199025726	1	0.176983286893361
PEBP1	0.002574627685092	0.554460864805692	1	0.176983286893361
RNASEH1	0.002574627685092	0.554460864805692	1	0.176983286893361
TMEM201	0.002574627685092	0.554460864805692	1	0.176983286893361
AL035078.4	0.0025803100933	-0.547234408602646	1	0.177030508185045
AC013474.1	0.002585257926764	0.547146576904324	1	0.177030508185045
FASTKD2	0.002604209041003	0.553913519430761	1	0.177644972283615
OR7D2	0.002604209041003	0.553913519430761	1	0.177644972283615
RNA5SP53	0.002632967346049	0.546306991925979	1	0.17765300191227
C4orf17	0.002634082970889	0.553366174055829	1	0.17765300191227
ELAVL2	0.002634082970889	0.553366174055829	1	0.17765300191227
XKR4	0.002634082970889	0.553366174055829	1	0.17765300191227
RFX4	0.002647621367253	0.546051736330228	1	0.17765300191227
COX6CP2	0.002651410030352	0.54598593983678	1	0.17765300191227
RNA5SP493	0.002655255236189	0.545919243920447	1	0.17765300191227
ANKRD36B	0.002664251868668	0.552818828680898	1	0.17765300191227
OR2C3	0.002664251868668	0.552818828680898	1	0.17765300191227
SEPT14	0.002664251868668	0.552818828680898	1	0.17765300191227
ZNF670.ZNF695	0.002664251868668	0.552818828680898	1	0.17765300191227
SRRM1P3	0.00267625880854	0.545556390146687	1	0.17765300191227
AC023050.4	0.002694718143151	0.552271483305966	1	0.17765300191227
CEP83	0.002694718143151	0.552271483305966	1	0.17765300191227
RAB28P5	0.002694718143151	0.552271483305966	1	0.17765300191227
SLC25A33	0.002694718143151	0.552271483305966	1	0.17765300191227
SUZ12P1	0.002694718143151	0.552271483305966	1	0.17765300191227
YBX1	0.002694718143151	0.552271483305966	1	0.17765300191227
CPHL1P	0.002699120254845	0.545164209854149	1	0.17765300191227
AC104162.1	0.002725484218092	0.551724137931034	1	0.178398974334255
SLC25A34	0.002725484218092	0.551724137931034	1	0.178398974334255
TAF1D	0.002725484218092	0.551724137931034	1	0.178398974334255
FEZF2	0.002752451244186	0.544260308555893	1	0.178464222851238
CCDC38	0.002756552532245	0.551176792556103	1	0.178464222851238
CR381670.1	0.002756552532245	0.551176792556103	1	0.178464222851238
HSD17B4	0.002756552532245	-0.551176792556103	1	0.178464222851238
KLHL17	0.002756552532245	0.551176792556103	1	0.178464222851238
ZNF487	0.002756552532245	0.551176792556103	1	0.178464222851238
AP001885.1	0.002779254296841	0.543811691625368	1	0.178869283977243
SLC25A15P4	0.002783632266947	0.543738768418495	1	0.178869283977243
HADHA	0.002787925539412	0.550629447181171	1	0.178869283977243
RPSAP52	0.002787925539412	0.550629447181171	1	0.178869283977243
ZC3H8	0.002787925539412	0.550629447181171	1	0.178869283977243
AC243591.1	0.002812696711479	-0.543257127351375	1	0.179286642978908
OR51M1	0.002818405887069	0.543163020185797	1	0.179286642978908
OFCC1	0.002819605708498	0.55008210180624	1	0.179286642978908
RAVER2	0.002819605708498	0.55008210180624	1	0.179286642978908
SRSF11	0.002819605708498	0.55008210180624	1	0.179286642978908
TMEM189.UBE2V1	0.002839780248595	-0.542812142711342	1	0.180034775537356
ATG12	0.002851595523564	0.549534756431308	1	0.180034775537356
C6orf163	0.002851595523564	0.549534756431308	1	0.180034775537356
CEACAM22P	0.002851595523564	0.549534756431308	1	0.180034775537356
RPSAP48	0.002873493422787	0.542263293224273	1	0.180791939447098
RPL5P23	0.002876179976044	0.542219794320893	1	0.180791939447098
IQCM	0.002883897483879	0.548987411056376	1	0.180791939447098
SPTAN1	0.002883897483879	0.548987411056376	1	0.180791939447098
ADGRG2	0.002916514103969	0.548440065681445	1	0.181558101772966
GCFC2	0.002916514103969	0.548440065681445	1	0.181558101772966
HELZ2	0.002916514103969	0.548440065681445	1	0.181558101772966
SH2D6	0.002916514103969	0.548440065681445	1	0.181558101772966
TUBB8P1	0.002944512307452	0.541124953746797	1	0.181702320605777
ACSM2A	0.002949447913675	0.547892720306513	1	0.181702320605777
ARGFX	0.002949447913675	0.547892720306513	1	0.181702320605777
MRPS15	0.002949447913675	0.547892720306513	1	0.181702320605777
TFG	0.002949447913675	0.547892720306513	1	0.181702320605777
EMC3	0.002949447913675	-0.547892720306513	1	0.181702320605777
RPS27AP7	0.002978499458393	0.540588495848596	1	0.181863071101936
AC127024.1	0.002979597476057	0.540571252300526	1	0.181863071101936
AC009237.3	0.002982701458198	0.547345374931582	1	0.181863071101936
LHFPL5	0.002982701458198	0.547345374931582	1	0.181863071101936
PCDHGA8	0.002982701458198	0.547345374931582	1	0.181863071101936
RPL11	0.002982701458198	0.547345374931582	1	0.181863071101936
AC008764.4	0.00298908139705	-0.540422540770127	1	0.181940530574613
AC012414.2	0.003002856378689	0.540207262776771	1	0.18246708179583
AC097721.1	0.003057740215506	0.539357848816125	1	0.18548554274914
EVA1A	0.003084406184236	0.545703338806787	1	0.185836777340539
FABP2	0.003084406184236	0.545703338806787	1	0.185836777340539
TAS2R4	0.003084406184236	0.545703338806787	1	0.185836777340539
TSPAN19	0.003084406184236	0.545703338806787	1	0.185836777340539
ZNF962P	0.003100107829774	0.53871103645421	1	0.186467296625976
AL355916.3	0.003118964429128	0.545155993431855	1	0.186655605701501
MNS1	0.003118964429128	0.545155993431855	1	0.186655605701501
SLFNL1	0.003118964429128	0.545155993431855	1	0.186655605701501
NCLP1	0.003153855367105	0.544608648056924	1	0.187310323849052
SPAG8	0.003153855367105	0.544608648056924	1	0.187310323849052
TMEM69	0.003153855367105	0.544608648056924	1	0.187310323849052
USP6	0.003153855367105	0.544608648056924	1	0.187310323849052
AC009994.1	0.003157598567692	0.537845352940964	1	0.187310323849052
IFNA20P	0.003161466654496	0.537787594336467	1	0.187310323849052
NEUROD1	0.003173313981003	0.537611064965789	1	0.187599199134931
AL121601.2	0.003183977138671	0.537452662269684	1	0.187599199134931
AL139344.1	0.003186988295114	0.53740801341289	1	0.187599199134931
NKTR	0.003189081636627	0.544061302681992	1	0.187599199134931
TNRC18P1	0.003192684640411	0.537323647840651	1	0.187599199134931
AL356432.3	0.003205523811048	0.537133965471323	1	0.187621991429226
OR7E59P	0.003211568631641	0.537044886193595	1	0.187621991429226
ATCAY	0.00322464589188	0.543513957307061	1	0.187621991429226
KCNJ14	0.00322464589188	0.543513957307061	1	0.187621991429226
TMOD2	0.00322464589188	0.543513957307061	1	0.187621991429226
RNA5SP298	0.003229185922371	0.536786086349473	1	0.187621991429226
PDILT	0.003229956210574	0.536774798353582	1	0.187621991429226
C3orf14	0.003260550802818	0.542966611932129	1	0.188783240628865
ZDHHC15	0.003260550802818	0.542966611932129	1	0.188783240628865
AC117522.1	0.003279246441958	0.53605723616523	1	0.189250254951763
AC117522.3	0.003279246441958	0.53605723616523	1	0.189250254951763
AC020779.1	0.003296799055221	0.542419266557198	1	0.189342614126306
B3GAT2	0.003296799055221	0.542419266557198	1	0.189342614126306
SULT1C2P1	0.003296799055221	0.542419266557198	1	0.189342614126306
UBE2L5	0.00330745312848	0.535650750876319	1	0.189648616745456
LPO	0.003333393350739	0.541871921182266	1	0.190217100053073
ZNF556	0.003333393350739	0.541871921182266	1	0.190217100053073
NSFL1C	0.003333393350739	-0.541871921182266	1	0.190217100053073
AMELX	0.003362213740908	0.534869999771213	1	0.190796405053311
LMOD3	0.003370336406946	0.541324575807334	1	0.190796405053311
RAB42	0.003370336406946	0.541324575807334	1	0.190796405053311
XBP1P1	0.003370336406946	0.541324575807334	1	0.190796405053311
Z97634.1	0.003370336406946	0.541324575807334	1	0.190796405053311
GAGE12F	0.003378279210496	0.534643011289163	1	0.190942485916423
DDX50P1	0.003407630957388	0.540777230432403	1	0.191632844319343
METTL5	0.003407630957388	0.540777230432403	1	0.191632844319343
ST6GALNAC4P1	0.003407630957388	0.540777230432403	1	0.191632844319343
TUBG1P	0.003417747441402	0.534089263996269	1	0.191632844319343
AL118556.2	0.003422783896515	0.534018995723537	1	0.191632844319343
Z97180.1	0.003422783896515	0.534018995723537	1	0.191632844319343
HPN	0.003445279751631	-0.540229885057471	1	0.191986731449276
SMBD1P	0.003445279751631	0.540229885057471	1	0.191986731449276
ZNF799	0.003445279751631	0.540229885057471	1	0.191986731449276
ATAD5	0.003483285555316	0.53968253968254	1	0.193498957962092
OR5AS1	0.003483285555316	0.53968253968254	1	0.193498957962092
SELENOV	0.003494839460863	0.533023246347818	1	0.193586659940404
AL096855.1	0.003497206020431	0.532990841363392	1	0.193586659940404
DNAJC2	0.003521651150202	0.539135194307608	1	0.193586659940404
LGALS14	0.003521651150202	0.539135194307608	1	0.193586659940404
LUC7L3	0.003521651150202	0.539135194307608	1	0.193586659940404
TAF9	0.003521651150202	0.539135194307608	1	0.193586659940404
AMER3	0.003522920569574	0.532639939297556	1	0.193586659940404
AC114495.2	0.003560379334216	0.538587848932676	1	0.194743452124057
AK3P3	0.003560379334216	0.538587848932676	1	0.194743452124057
MUC20	0.003560379334216	0.538587848932676	1	0.194743452124057
AP000529.1	0.003578715721072	0.531886026117503	1	0.195146875032033
RPL21P5	0.003578715721072	0.531886026117503	1	0.195146875032033
TOPORS	0.003599472921506	0.538040503557745	1	0.195637403388272
USP24	0.003599472921506	0.538040503557745	1	0.195637403388272
PRDM14	0.003604193906502	0.53154509872346	1	0.195637403388272
AC242843.1	0.003638934742485	0.537493158182813	1	0.196029029213929
RPS7	0.003638934742485	0.537493158182813	1	0.196029029213929
SLFN12L	0.003638934742485	0.537493158182813	1	0.196029029213929
TFDP1	0.003638934742485	0.537493158182813	1	0.196029029213929
ZNF131	0.003638934742485	0.537493158182813	1	0.196029029213929
PPIAP9	0.003670439308202	0.530668206631402	1	0.196476622547052
AC025449.1	0.003678767643881	0.536945812807882	1	0.196476622547052
AL355802.1	0.003678767643881	0.536945812807882	1	0.196476622547052
FAM151B	0.003678767643881	0.536945812807882	1	0.196476622547052
ATP6V0E1P2	0.003694907633104	0.530347737582571	1	0.196476622547052
AC015743.1	0.003698932008215	0.530295202909307	1	0.196476622547052
AC092933.1	0.003708911219369	0.530165143516759	1	0.196476622547052
AC005865.2	0.003718974488787	0.53639846743295	1	0.196476622547052
ASNSD1	0.003718974488787	0.53639846743295	1	0.196476622547052
CCDC150	0.003718974488787	0.53639846743295	1	0.196476622547052
EXOSC6	0.003718974488787	0.53639846743295	1	0.196476622547052
GRM6	0.003718974488787	0.53639846743295	1	0.196476622547052
SHOC2	0.003718974488787	0.53639846743295	1	0.196476622547052
AF131216.2	0.003759558156703	0.535851122058019	1	0.197127312245051
CASP8AP2	0.003759558156703	0.535851122058019	1	0.197127312245051
FAM219A	0.003759558156703	0.535851122058019	1	0.197127312245051
AL136146.1	0.003760531653082	0.52949710832842	1	0.197127312245051
SETP14	0.003796524792598	0.529035931283496	1	0.197127312245051
AC012512.1	0.003800521543591	0.535303776683087	1	0.197127312245051
B4GALNT2	0.003800521543591	0.535303776683087	1	0.197127312245051
KLHL18	0.003800521543591	-0.535303776683087	1	0.197127312245051
NPM1P40	0.003800521543591	0.535303776683087	1	0.197127312245051
PLSCR1	0.003800521543591	0.535303776683087	1	0.197127312245051
BLZF2P	0.003816761987588	0.528778271703354	1	0.197127312245051
AC068491.1	0.003832309890531	0.528581107538396	1	0.197127312245051
AC073610.3	0.003835395808741	0.528542056047545	1	0.197127312245051
AL157712.1	0.003840491840676	0.528477625799074	1	0.197127312245051
DCAF10	0.003841867561919	0.534756431308155	1	0.197127312245051
DCHS2	0.003841867561919	0.534756431308155	1	0.197127312245051
ELOVL3	0.003841867561919	0.534756431308155	1	0.197127312245051
OR2L2	0.003841867561919	0.534756431308155	1	0.197127312245051
RNF149	0.003841867561919	0.534756431308155	1	0.197127312245051
RNA5SP507	0.003847508060909	0.528389037550179	1	0.197127312245051
RPL23AP2	0.003849458822676	0.528364431341178	1	0.197127312245051
CCT6P1	0.003883599140707	0.534209085933224	1	0.197127312245051
KIRREL3	0.003883599140707	0.534209085933224	1	0.197127312245051
MINAR2	0.003883599140707	0.534209085933224	1	0.197127312245051
OR8D1	0.003883599140707	0.534209085933224	1	0.197127312245051
PIGG	0.003883599140707	0.534209085933224	1	0.197127312245051
WDR77	0.003883599140707	0.534209085933224	1	0.197127312245051
CR391992.1	0.003886300078522	0.52790171691116	1	0.197127312245051
RNA5SP212	0.003920998851694	0.527469323810074	1	0.197160804209104
AL032819.3	0.003923010438509	0.527444357073407	1	0.197160804209104
AC026412.1	0.003925719225574	0.533661740558292	1	0.197160804209104
CYP46A1	0.003925719225574	0.533661740558292	1	0.197160804209104
FAF1	0.003925719225574	0.533661740558292	1	0.197160804209104
PDZK1	0.003925719225574	0.533661740558292	1	0.197160804209104
SPAST	0.003925719225574	0.533661740558292	1	0.197160804209104
AL357552.1	0.003939359977523	0.527241839765021	1	0.197567225464262
MTND4P25	0.003963665474373	0.52694209635223	1	0.197623442756886
ATF1P1	0.003966515785814	0.526907048229722	1	0.197623442756886
CHRNA2	0.003967737990918	0.526892026283553	1	0.197623442756886
MFSD14C	0.003968230778791	0.533114395183361	1	0.197623442756886
USP37	0.003968230778791	0.533114395183361	1	0.197623442756886
OR4K2	0.003990063758698	0.526618316140029	1	0.198433226703538
AC010326.4	0.004011136779316	0.532567049808429	1	0.198716245990069
AC097504.1	0.004011136779316	0.532567049808429	1	0.198716245990069
EBAG9P1	0.004012496654315	0.526344605996505	1	0.198716245990069
IFNA5	0.004047337125907	0.525922085472743	1	0.198857448285556
AKIRIN2	0.004054440222852	0.532019704433498	1	0.198857448285556
GREM1	0.004054440222852	0.532019704433498	1	0.198857448285556
PHACTR4	0.004054440222852	0.532019704433498	1	0.198857448285556
RPS3AP26	0.004054440222852	0.532019704433498	1	0.198857448285556
ULBP1	0.004054440222852	0.532019704433498	1	0.198857448285556
ZNF709	0.004054440222852	0.532019704433498	1	0.198857448285556
AC007899.1	0.004070519756103	0.525642659310504	1	0.199085326930333
AL157884.1	0.004080442263597	0.525523475565934	1	0.199085326930333
AL132777.1	0.004090434094189	0.525403708745517	1	0.199085326930333
HAUS6	0.004098144121885	0.531472359058566	1	0.199085326930333
KPNA4	0.004098144121885	0.531472359058566	1	0.199085326930333
SMG1	0.004098144121885	0.531472359058566	1	0.199085326930333
OTOP2	0.004098223563242	-0.525310513480702	1	0.199085326930333
RPL23AP32	0.004114842732636	0.525112181392933	1	0.199620327007772
ARPP21	0.004127516444415	0.524961392848947	1	0.199962728643169
CEND1	0.004142251505734	0.530925013683634	1	0.200132010334024
NCBP2.AS2	0.004142251505734	0.530925013683634	1	0.200132010334024
AC139769.3	0.004151631964041	0.524675560017071	1	0.200313429506189
HSPBAP1	0.004186765420594	0.530377668308703	1	0.200649183171604
SKA1	0.004186765420594	0.530377668308703	1	0.200649183171604
UTP6	0.004186765420594	0.530377668308703	1	0.200649183171604
ZNF969P	0.004186765420594	0.530377668308703	1	0.200649183171604
MYO18A	0.004186765420594	-0.530377668308703	1	0.200649183171604
LINC00032	0.004222394035133	0.52384493907773	1	0.201716170554963
AC025918.2	0.004223865460667	0.523827793515073	1	0.201716170554963
EEF1A1P4	0.004231688929582	0.529830322933771	1	0.201716170554963
TIAL1	0.004231688929582	0.529830322933771	1	0.201716170554963
AC007919.2	0.004237937840588	0.523664073979899	1	0.201743971427341
AL359692.1	0.004268472964116	0.523310413088222	1	0.202791358476708
AL139220.1	0.004277025112784	0.52928297755884	1	0.202791358476708
PATE4	0.004277025112784	0.52928297755884	1	0.202791358476708
MED15P6	0.00430756028738	0.522860833695535	1	0.203402883552817
AC004461.1	0.004310665767861	0.522825264000552	1	0.203402883552817
AC124319.1	0.004322777067296	0.528735632183908	1	0.203402883552817
EFHC1	0.004322777067296	0.528735632183908	1	0.203402883552817
FAM9C	0.004322777067296	0.528735632183908	1	0.203402883552817
SUCLA2P3	0.004324196328058	0.522670541472796	1	0.203402883552817
XRCC6P5	0.004346952274639	0.522411254302847	1	0.203443212277128
LDHAP7	0.004360982318488	0.522251968209917	1	0.203443212277128
TAS2R50	0.004360982318488	0.522251968209917	1	0.203443212277128
AC008267.3	0.004368947907272	0.528188286808976	1	0.203443212277128
EMC8	0.004368947907272	0.528188286808976	1	0.203443212277128
OR5A2	0.004368947907272	0.528188286808976	1	0.203443212277128
ZNF805	0.004368947907272	0.528188286808976	1	0.203443212277128
RPL7P41	0.004378487933327	0.522053834420897	1	0.203443212277128
TPT1P10	0.004384230335324	0.521988987216157	1	0.203443212277128
HNRNPCP8	0.004386549102124	0.52196282259591	1	0.203443212277128
MTND1P36	0.00438790123087	0.521947570814988	1	0.203443212277128
TESK2	0.004415540763965	0.527640941434045	1	0.204458485725951
VCX3A	0.00444088287443	0.521353076259707	1	0.204771640778123
AL359839.1	0.004445375364204	0.521302945449771	1	0.204771640778123
RPS15AP6	0.004453835933472	0.52120865267529	1	0.204771640778123
RHOXF2	0.004460773666431	0.521131445650658	1	0.204771640778123
INPP5B	0.004462558785774	0.527093596059113	1	0.204771640778123
PDCD2	0.004462558785774	0.527093596059113	1	0.204771640778123
SHLD2	0.004462558785774	0.527093596059113	1	0.204771640778123
LDHAP4	0.004477952129342	0.520940713238763	1	0.205213538509171
IGKV2.24	0.004484298862278	-0.520870403126027	1	0.20522384313063
AL356273.2	0.004489703824948	0.520810592885927	1	0.20522384313063
SLC25A51	0.004510005138284	0.526546250684182	1	0.205623896240758
TBC1D8	0.004510005138284	0.526546250684182	1	0.205623896240758
RNA5SP217	0.004528401649935	0.520384152647696	1	0.206160846439475
AC116553.1	0.004537301833314	0.520286514023158	1	0.206160846439475
AC104066.1	0.004557883004315	0.52599890530925	1	0.206160846439475
MFSD13A	0.004557883004315	0.52599890530925	1	0.206160846439475
PFN1P6	0.004557883004315	0.52599890530925	1	0.206160846439475
YAF2	0.004557883004315	0.52599890530925	1	0.206160846439475
Z82190.1	0.004604578989575	0.519553685935708	1	0.206160846439475
FAM229A	0.004606195583958	0.525451559934319	1	0.206160846439475
SYCE2	0.004606195583958	0.525451559934319	1	0.206160846439475
EQTN	0.004630754013484	0.519271031465562	1	0.206160846439475
ATP5MFP1	0.004633687017591	0.519239443826367	1	0.206160846439475
YWHAZP4	0.004638602597998	0.519186542534737	1	0.206160846439475
TAF1L	0.004640358489635	0.519167657261681	1	0.206160846439475
AL049873.1	0.004640432239628	0.519166864185957	1	0.206160846439475
AL096701.1	0.004651803685676	0.519044708708771	1	0.206160846439475
APOLD1	0.004654946094623	0.524904214559387	1	0.206160846439475
CATSPERG	0.004654946094623	0.524904214559387	1	0.206160846439475
RBL1	0.004654946094623	0.524904214559387	1	0.206160846439475
RRAGD	0.004654946094623	0.524904214559387	1	0.206160846439475
SPAG17	0.004654946094623	0.524904214559387	1	0.206160846439475
STRAP	0.004654946094623	0.524904214559387	1	0.206160846439475
TWISTNB	0.004654946094623	0.524904214559387	1	0.206160846439475
RARG	0.004654946094623	-0.524904214559387	1	0.206160846439475
FTH1P1	0.004682664307321	0.518714470874495	1	0.206796219447617
ACP1	0.004704137771079	0.524356869184455	1	0.206796219447617
DCDC2B	0.004704137771079	0.524356869184455	1	0.206796219447617
FAHD2B	0.004704137771079	0.524356869184455	1	0.206796219447617
FRA10AC1	0.004704137771079	0.524356869184455	1	0.206796219447617
ORC3	0.004704137771079	0.524356869184455	1	0.206796219447617
EDRF1	0.004753773865496	0.523809523809524	1	0.208604589160786
AC006001.4	0.004791438138279	0.517565066306163	1	0.208604589160786
AC013268.1	0.004795294870391	0.517524721637435	1	0.208604589160786
AC132008.2	0.004803857647491	0.523262178434592	1	0.208604589160786
APPL1	0.004803857647491	0.523262178434592	1	0.208604589160786
CEP78	0.004803857647491	0.523262178434592	1	0.208604589160786
MDM4	0.004803857647491	0.523262178434592	1	0.208604589160786
TCEANC	0.004803857647491	0.523262178434592	1	0.208604589160786
VWA5B1	0.004803857647491	0.523262178434592	1	0.208604589160786
ZNF791	0.004803857647491	0.523262178434592	1	0.208604589160786
UBE2FP3	0.004815657170818	0.517312171260216	1	0.208686765018349
RPL6P24	0.004831885509914	0.517143319670077	1	0.208686765018349
AC092747.2	0.004841986867506	0.517038461116692	1	0.208686765018349
TDGF1P3	0.004841986867506	0.517038461116692	1	0.208686765018349
C12orf50	0.004854392404162	0.522714833059661	1	0.208686765018349
ZNF230	0.004854392404162	0.522714833059661	1	0.208686765018349
ZNF543	0.004854392404162	0.522714833059661	1	0.208686765018349
ASS1P2	0.004895013736686	0.516491040829644	1	0.208686765018349
PAICSP1	0.004895013736686	0.516491040829644	1	0.208686765018349
PDC	0.004900312794764	0.516436613813684	1	0.208686765018349
AC244154.1	0.004905381440136	0.522167487684729	1	0.208686765018349
FNBP4	0.004905381440136	0.522167487684729	1	0.208686765018349
JAZF1	0.004905381440136	0.522167487684729	1	0.208686765018349
MS4A15	0.004905381440136	0.522167487684729	1	0.208686765018349
PSIP1	0.004905381440136	0.522167487684729	1	0.208686765018349
RPIA	0.004905381440136	0.522167487684729	1	0.208686765018349
LEPROTL1	0.004905381440136	-0.522167487684729	1	0.208686765018349
RBFOX3	0.004956828077607	0.521620142309797	1	0.210319645344715
TTLL7	0.004956828077607	0.521620142309797	1	0.210319645344715
HMGB1P38	0.004999486565718	0.515427113108111	1	0.210319645344715
AC011511.1	0.005008735656378	0.521072796934866	1	0.210319645344715
AC018638.2	0.005008735656378	0.521072796934866	1	0.210319645344715
CCDC194	0.005008735656378	0.521072796934866	1	0.210319645344715
HEMGN	0.005008735656378	0.521072796934866	1	0.210319645344715
HNRNPA1P40	0.005008735656378	0.521072796934866	1	0.210319645344715
NUTM2D	0.005008735656378	0.521072796934866	1	0.210319645344715
RRAGA	0.005008735656378	0.521072796934866	1	0.210319645344715
ZBED1	0.005008735656378	0.521072796934866	1	0.210319645344715
HSPA8P15	0.005021024359624	0.515210130145962	1	0.210450157552731
VCX	0.005023664174338	0.51518358972794	1	0.210450157552731
GAPDHP39	0.005060893798197	0.514810543771567	1	0.210945704476187
PDXP	0.005061107533899	0.520525451559934	1	0.210945704476187
PFN1P2	0.005061107533899	0.520525451559934	1	0.210945704476187
AC099328.1	0.005063308550043	0.51478642825701	1	0.210945704476187
OR11H12	0.005065113944258	0.51476840462716	1	0.210945704476187
ATP5PBP1	0.005071552259726	0.514704173988381	1	0.210967094467651
AC244669.1	0.005113947085309	0.519978106185003	1	0.211005130722672
CHAF1B	0.005113947085309	0.519978106185003	1	0.211005130722672
MS4A10	0.005113947085309	0.519978106185003	1	0.211005130722672
NOL9	0.005113947085309	0.519978106185003	1	0.211005130722672
WDR27	0.005113947085309	0.519978106185003	1	0.211005130722672
YRDC	0.005113947085309	0.519978106185003	1	0.211005130722672
ZC3H12B	0.005113947085309	0.519978106185003	1	0.211005130722672
GAGE12J	0.005122881411388	0.51419456182474	1	0.211129121871176
AL136116.2	0.005155878157313	0.513869245841785	1	0.211718236259803
YY1P1	0.005159870335345	0.513830006862905	1	0.211718236259803
AC005041.1	0.005167257703474	0.519430760810071	1	0.211718236259803
AC006548.1	0.005174013114106	0.513691205180861	1	0.211718236259803
AC004858.1	0.005205388957563	0.513384419696103	1	0.211718236259803
AC017035.1	0.005205983225752	0.513378624256946	1	0.211718236259803
DMBT1P1	0.005211613898845	0.513323740512744	1	0.211718236259803
CNOT10	0.005221042799028	0.51888341543514	1	0.211718236259803
NPAT	0.005221042799028	0.51888341543514	1	0.211718236259803
UHRF2	0.005221042799028	0.51888341543514	1	0.211718236259803
AC093591.1	0.005230135491408	0.513143559972779	1	0.211718236259803
AC005261.4	0.005236965348794	0.513077254947589	1	0.211718236259803
AC006020.1	0.005247282291429	0.512977236024609	1	0.211718236259803
AC089984.2	0.005247282291429	0.512977236024609	1	0.211718236259803
SPTLC1P1	0.005272356211473	0.512734848060306	1	0.211718236259803
ACBD7	0.005275305800414	0.518336070060208	1	0.211718236259803
ALMS1P1	0.005275305800414	0.518336070060208	1	0.211718236259803
ERVW.1	0.005275305800414	0.518336070060208	1	0.211718236259803
FANCA	0.005275305800414	0.518336070060208	1	0.211718236259803
GTF2IP13	0.005275305800414	0.518336070060208	1	0.211718236259803
NEB	0.005275305800414	0.518336070060208	1	0.211718236259803
ZRANB2	0.005275305800414	0.518336070060208	1	0.211718236259803
RPS12P27	0.005277812797664	0.512682229321231	1	0.211718236259803
MRPL53P1	0.005279875134765	0.512662353901189	1	0.211718236259803
AP003041.1	0.005287730072522	0.51258671360421	1	0.211794704637093
AL022238.4	0.005330050153915	0.517788724685276	1	0.21229577838993
MAK	0.005330050153915	0.517788724685276	1	0.21229577838993
MSS51	0.005330050153915	0.517788724685276	1	0.21229577838993
RP9	0.005330050153915	0.517788724685276	1	0.21229577838993
TMEM269	0.005330050153915	0.517788724685276	1	0.21229577838993
AC120036.1	0.00535252530878	0.511966371354342	1	0.212952761111792
AC005104.2	0.005383198392622	0.511674931378717	1	0.213540118216413
BACH2	0.005385279323701	0.517241379310345	1	0.213540118216413
RDX	0.005385279323701	0.517241379310345	1	0.213540118216413
AC013470.1	0.005406610380379	0.511453429676014	1	0.214113403345632
MTND4LP5	0.005411763171508	-0.511404788257686	1	0.214113403345632
C3orf49	0.005440996791862	0.516694033935413	1	0.214554832518957
DUXAP8	0.005440996791862	0.516694033935413	1	0.214554832518957
MAP4K3	0.005440996791862	0.516694033935413	1	0.214554832518957
SOSTDC1	0.005482270695058	-0.510743127815642	1	0.215194396216092
OR14L1P	0.005497206058447	0.516146688560482	1	0.215194396216092
SUPT7L	0.005497206058447	0.516146688560482	1	0.215194396216092
NECAP1P1	0.005499855773096	0.510579230644069	1	0.215194396216092
AL513366.1	0.005518717375717	0.510403929434664	1	0.215194396216092
AC096533.1	0.005523930488862	0.510355568022903	1	0.215194396216092
AC097065.1	0.005532286569481	0.510278130401827	1	0.215194396216092
CCL16	0.005532379775858	0.510277267197756	1	0.215194396216092
PVRIG2P	0.005532882594494	-0.510272610700286	1	0.215194396216092
AC093023.1	0.005540853560694	0.510198841175093	1	0.215194396216092
ACSM6	0.005553910641502	0.51559934318555	1	0.215194396216092
BIRC6.AS2	0.005553910641502	0.51559934318555	1	0.215194396216092
GNRHR2	0.005553910641502	0.51559934318555	1	0.215194396216092
TOMM5	0.005553910641502	0.51559934318555	1	0.215194396216092
ZNF644	0.005553910641502	0.51559934318555	1	0.215194396216092
FAM83H	0.005553910641502	-0.51559934318555	1	0.215194396216092
AC009967.1	0.00557784268595	0.509857688724288	1	0.215534573956326
RPL35P3	0.005597241209237	0.509679541674176	1	0.215534573956326
AC004062.1	0.005610278153916	0.509560110423222	1	0.215534573956326
AC064862.6	0.005611114077104	0.515051997810619	1	0.215534573956326
FAM136A	0.005611114077104	0.515051997810619	1	0.215534573956326
FAM228B	0.005611114077104	0.515051997810619	1	0.215534573956326
GAD1	0.005611114077104	0.515051997810619	1	0.215534573956326
PUM3	0.005611114077104	0.515051997810619	1	0.215534573956326
HSD3BP2	0.00561912071786	0.509479237731968	1	0.215584684025796
PAGE4	0.005625040480082	0.509425156819269	1	0.215584684025796
AC022826.1	0.005630581783419	0.509374577098022	1	0.215584684025796
HSPA8P14	0.005651823773415	0.509181075431488	1	0.216165564901997
BCORP1	0.005668819919402	0.514504652435687	1	0.21635084639878
C9orf66	0.005668819919402	0.514504652435687	1	0.21635084639878
AC009220.3	0.005690851663015	0.508827156810974	1	0.216944836405369
AC018644.1	0.005719960111805	0.508564528617945	1	0.216944836405369
CDK13	0.005727031740649	0.513957307060755	1	0.216944836405369
CFAP70	0.005727031740649	0.513957307060755	1	0.216944836405369
DCTN3	0.005727031740649	0.513957307060755	1	0.216944836405369
SPX	0.005727031740649	0.513957307060755	1	0.216944836405369
SYT15	0.005727031740649	0.513957307060755	1	0.216944836405369
OR7A19P	0.005770333019011	0.508112709092806	1	0.217479960305951
ABCA5	0.005785753131242	0.513409961685824	1	0.217479960305951
AC009120.1	0.005785753131242	0.513409961685824	1	0.217479960305951
ATPAF1	0.005785753131242	0.513409961685824	1	0.217479960305951
PCDH11Y	0.005785753131242	0.513409961685824	1	0.217479960305951
POLG2	0.005785753131242	0.513409961685824	1	0.217479960305951
ZNF569	0.005785753131242	0.513409961685824	1	0.217479960305951
VINAC1P	0.005818276452492	0.507685775538919	1	0.217479960305951
KRT78	0.00582678432926	0.507610325107992	1	0.217479960305951
AL359547.2	0.005836772054394	0.507521869981529	1	0.217479960305951
DPPA2	0.005843613697536	0.507461351766279	1	0.217479960305951
AC124944.2	0.005843924259628	0.507458606093355	1	0.217479960305951
AC112128.1	0.005844987699753	0.512862616310892	1	0.217479960305951
AC116562.4	0.005844987699753	0.512862616310892	1	0.217479960305951
FKBP9P1	0.005844987699753	0.512862616310892	1	0.217479960305951
PCDHB1	0.005844987699753	0.512862616310892	1	0.217479960305951
SUZ12	0.005844987699753	0.512862616310892	1	0.217479960305951
AC004893.1	0.005854877351404	0.50736184903421	1	0.217620535207517
RNA5SP323	0.005892177448066	0.507033495193097	1	0.217656261811769
DDX53	0.005901050296712	0.506955646644463	1	0.217656261811769
BNIP3P28	0.005904739072966	0.512315270935961	1	0.217656261811769
DFFA	0.005904739072966	0.512315270935961	1	0.217656261811769
FAM133B	0.005904739072966	0.512315270935961	1	0.217656261811769
OTUD3	0.005904739072966	0.512315270935961	1	0.217656261811769
PRKAR2A	0.005904739072966	0.512315270935961	1	0.217656261811769
RPL32P3	0.005904739072966	0.512315270935961	1	0.217656261811769
EEF1A1P16	0.005928590572582	0.506714643957385	1	0.218309465468983
AC125232.1	0.005965010895913	0.511767925561029	1	0.218686064054063
ONECUT3	0.005965010895913	0.511767925561029	1	0.218686064054063
TSC22D2	0.005965010895913	0.511767925561029	1	0.218686064054063
HSD3B2	0.00596888139346	0.506363765519259	1	0.218686064054063
PPIAP31	0.005969525226369	0.506358174914614	1	0.218686064054063
AC008567.1	0.006025806831908	0.511220580186097	1	0.219618147052812
ATP5PB	0.006025806831908	0.511220580186097	1	0.219618147052812
IQCB1	0.006025806831908	0.511220580186097	1	0.219618147052812
MITD1	0.006025806831908	0.511220580186097	1	0.219618147052812
PTMA	0.006025806831908	0.511220580186097	1	0.219618147052812
AC104772.1	0.006087130562579	0.510673234811166	1	0.220499028557802
AKIRIN1	0.006087130562579	0.510673234811166	1	0.220499028557802
CEP57L1	0.006087130562579	0.510673234811166	1	0.220499028557802
MIER1	0.006087130562579	0.510673234811166	1	0.220499028557802
PRPF4B	0.006087130562579	0.510673234811166	1	0.220499028557802
TMEM240	0.006087130562579	0.510673234811166	1	0.220499028557802
PPIHP1	0.006112702488854	0.505127422224872	1	0.2212003152674
C5orf51	0.006148985787903	0.510125889436234	1	0.221464048689517
IGF2R	0.006148985787903	0.510125889436234	1	0.221464048689517
PLA2G12A	0.006148985787903	0.510125889436234	1	0.221464048689517
SAMD12	0.006148985787903	0.510125889436234	1	0.221464048689517
OR2J2	0.006151714598988	0.504796308366416	1	0.221464048689517
AL590762.4	0.006157307577023	0.504748983968651	1	0.221464048689517
AC004223.1	0.006190069784784	0.504472498639604	1	0.222286115240061
KLF4P1	0.006193691129668	0.504442013630099	1	0.222286115240061
GPBP1	0.006211376226237	0.509578544061303	1	0.222286115240061
MRPS9	0.006211376226237	0.509578544061303	1	0.222286115240061
VN1R2	0.006211376226237	0.509578544061303	1	0.222286115240061
AL049758.1	0.006228931560284	0.504146139650158	1	0.222340481387234
AC024568.1	0.006274305614357	0.509031198686371	1	0.222340481387234
AC084824.1	0.006274305614357	0.509031198686371	1	0.222340481387234
BCCIP	0.006274305614357	0.509031198686371	1	0.222340481387234
MCCC1	0.006274305614357	0.509031198686371	1	0.222340481387234
LY6G6E	0.006290975078782	0.503628656035089	1	0.222340481387234
RPS4Y2	0.006313072827503	0.503445389098144	1	0.222340481387234
KRT8P36	0.006323839912215	0.503356289240652	1	0.222340481387234
AC022080.2	0.006332351337315	0.503285946227305	1	0.222340481387234
AC111200.1	0.006337777707483	0.508483853311439	1	0.222340481387234
CCDC138	0.006337777707483	0.508483853311439	1	0.222340481387234
CCT6P3	0.006337777707483	0.508483853311439	1	0.222340481387234
EEF1A1P9	0.006337777707483	0.508483853311439	1	0.222340481387234
KLHL9	0.006337777707483	0.508483853311439	1	0.222340481387234
OR4D9	0.006337777707483	0.508483853311439	1	0.222340481387234
RPF2	0.006337777707483	0.508483853311439	1	0.222340481387234
SIGMAR1	0.006337777707483	0.508483853311439	1	0.222340481387234
SLC35F6	0.006337777707483	0.508483853311439	1	0.222340481387234
TMEM262	0.006337777707483	0.508483853311439	1	0.222340481387234
UBE2D2	0.006337777707483	0.508483853311439	1	0.222340481387234
OR7E162P	0.00635207317648	0.503123261216399	1	0.22262265912215
AP004607.7	0.006401796279313	0.507936507936508	1	0.223485452856652
FAM86HP	0.006401796279313	0.507936507936508	1	0.223485452856652
PXMP2	0.006401796279313	0.507936507936508	1	0.223485452856652
TCTE3	0.006401796279313	0.507936507936508	1	0.223485452856652
AIFM1P1	0.006437156871526	-0.502426268877297	1	0.224419424236137
KLKP1	0.00645782776789	0.5022581133664	1	0.224419424236137
PRDM9	0.006466135903424	0.502190655811141	1	0.224419424236137
CCL28	0.006466365122059	0.507389162561576	1	0.224419424236137
POLR2H	0.006466365122059	0.507389162561576	1	0.224419424236137
POLR3C	0.006466365122059	0.507389162561576	1	0.224419424236137
NDUFB4P8	0.006497724893753	0.501934837685195	1	0.22470843126451
AL022331.1	0.006500792641728	0.50191005010879	1	0.22470843126451
TNPO1P1	0.006527088505007	0.501697982856012	1	0.22470843126451
ATG3	0.006531488046472	0.506841817186645	1	0.22470843126451
HNRNPA1P10	0.006531488046472	0.506841817186645	1	0.22470843126451
PPIAP53	0.006531488046472	0.506841817186645	1	0.22470843126451
RFNG	0.006531488046472	0.506841817186645	1	0.22470843126451
RPL21P28	0.006531488046472	0.506841817186645	1	0.22470843126451
SAG	0.006531488046472	0.506841817186645	1	0.22470843126451
OR8B2	0.006573994434924	0.501321489450567	1	0.225952503705364
HMGB1P35	0.006593790937277	0.501163272792304	1	0.225972148423292
TSGA10	0.006597168881876	0.506294471811713	1	0.225972148423292
AC112191.1	0.006601774356976	0.50109958169409	1	0.225972148423292
CYCSP4	0.006649785815887	0.500717917373581	1	0.225972148423292
FTLP2	0.006653515492107	0.500688366129247	1	0.225972148423292
AL359976.1	0.006663411476198	0.505747126436782	1	0.225972148423292
CCDC112	0.006663411476198	0.505747126436782	1	0.225972148423292
CELP	0.006663411476198	0.505747126436782	1	0.225972148423292
ERI3	0.006663411476198	0.505747126436782	1	0.225972148423292
HEPACAM	0.006663411476198	0.505747126436782	1	0.225972148423292
METTL22	0.006663411476198	0.505747126436782	1	0.225972148423292
PSPN	0.006663411476198	0.505747126436782	1	0.225972148423292
RAD51AP1	0.006663411476198	0.505747126436782	1	0.225972148423292
ZNF833P	0.006663411476198	0.505747126436782	1	0.225972148423292
SUGT1P2	0.006710191671085	0.500241019335302	1	0.22684990549458
AC119751.2	0.006717078806702	0.500186876773324	1	0.22684990549458
TSPY1	0.006717078806702	0.500186876773324	1	0.22684990549458
ANAPC5	0.006730219695998	0.50519978106185	1	0.22684990549458
CFAP36	0.006730219695998	0.50519978106185	1	0.22684990549458
XPO1	0.006730219695998	0.50519978106185	1	0.22684990549458
OR8D4	0.006740655830858	0.500001882719952	1	0.22684990549458
Z84492.2	0.006740886567441	-0.500000074978813	1	0.22684990549458
NANOGP7	0.006753873407293	-0.499898411780498	1	0.22684990549458
AC012513.2	0.006785848453601	0.49964880785459	1	0.22684990549458
DSPP	0.006785848453601	0.49964880785459	1	0.22684990549458
AL391669.1	0.006795952120567	0.499570143115276	1	0.22684990549458
ARHGEF38	0.006797597426497	0.504652435686918	1	0.22684990549458
BOD1	0.006797597426497	0.504652435686918	1	0.22684990549458
CEP135	0.006797597426497	0.504652435686918	1	0.22684990549458
OR56A4	0.006797597426497	0.504652435686918	1	0.22684990549458
OR5AU1	0.006797597426497	0.504652435686918	1	0.22684990549458
AC087752.1	0.006827961608654	0.49932157553888	1	0.226990207556039
GAGE2A	0.006843252223517	0.499203184543947	1	0.226990207556039
AL078604.1	0.006859334320069	0.499078906187415	1	0.226990207556039
ACTG1P10	0.006865548571609	0.504105090311987	1	0.226990207556039
AL512605.1	0.006865548571609	0.504105090311987	1	0.226990207556039
CNTD1	0.006865548571609	0.504105090311987	1	0.226990207556039
GYG2P1	0.006865548571609	0.504105090311987	1	0.226990207556039
KANSL3	0.006865548571609	0.504105090311987	1	0.226990207556039
MRPS17P1	0.006865548571609	0.504105090311987	1	0.226990207556039
RIF1	0.006865548571609	0.504105090311987	1	0.226990207556039
AL929472.4	0.006923753360112	0.498583546490411	1	0.227775475772698
ABCA10	0.006934077053966	0.503557744937055	1	0.227775475772698
CFAP221	0.006934077053966	0.503557744937055	1	0.227775475772698
KLHL42	0.006934077053966	0.503557744937055	1	0.227775475772698
PHF10	0.006934077053966	0.503557744937055	1	0.227775475772698
ZC3H11B	0.006934077053966	0.503557744937055	1	0.227775475772698
ZNF430	0.006934077053966	0.503557744937055	1	0.227775475772698
RPL21P44	0.006968337560803	0.498242983938389	1	0.228151396254935
AC018638.5	0.007003186814947	0.503010399562124	1	0.228151396254935
AL157392.5	0.007003186814947	0.503010399562124	1	0.228151396254935
AP1M1	0.007003186814947	0.503010399562124	1	0.228151396254935
HSD3BP5	0.007003186814947	0.503010399562124	1	0.228151396254935
PPCDC	0.007003186814947	-0.503010399562124	1	0.228151396254935
RARS2	0.007003186814947	0.503010399562124	1	0.228151396254935
SGTB	0.007003186814947	0.503010399562124	1	0.228151396254935
TTN	0.007003186814947	0.503010399562124	1	0.228151396254935
RPL21P10	0.007024205556323	0.497818816311712	1	0.22862697573084
LILRA2	0.007072881814711	0.502463054187192	1	0.22895561423474
MAP2K4P1	0.007072881814711	0.502463054187192	1	0.22895561423474
TMEM56	0.007072881814711	0.502463054187192	1	0.22895561423474
UTP18	0.007072881814711	0.502463054187192	1	0.22895561423474
ZNF326	0.007072881814711	0.502463054187192	1	0.22895561423474
KCNH2	0.007072881814711	-0.502463054187192	1	0.22895561423474
PSG5	0.007088879866271	0.497331330782969	1	0.229059871631959
RNA5SP469	0.007088968168345	0.497330667773065	1	0.229059871631959
RANP1	0.007116676389002	0.49712296600254	1	0.229746702501889
FAM160B1	0.007143166032214	0.50191570881226	1	0.230184485135821
KDELR2	0.007143166032214	0.50191570881226	1	0.230184485135821
DYNC1I2P1	0.007180038171275	0.496650556724979	1	0.231163471250239
AL163193.1	0.007193091477262	0.496553671906172	1	0.231374526939791
RFX3	0.007214043465247	0.501368363437329	1	0.231421315054519
USP48	0.007214043465247	0.501368363437329	1	0.231421315054519
ZNF70	0.007214043465247	0.501368363437329	1	0.231421315054519
OR8B6P	0.007237168515293	0.49622761389649	1	0.231954182261534
AL355987.1	0.007257213245972	-0.496079887798486	1	0.232263880295996
AC084757.1	0.007259876959376	0.496060282625005	1	0.232263880295996
CCZ1B	0.007285518130454	0.500821018062397	1	0.232457643001085
CWF19L1	0.007285518130454	0.500821018062397	1	0.232457643001085
SPINK9	0.007285518130454	0.500821018062397	1	0.232457643001085
AL135905.2	0.007357594063362	0.500273672687466	1	0.232466024319616
HMGA1P2	0.007357594063362	0.500273672687466	1	0.232466024319616
ING5	0.007357594063362	0.500273672687466	1	0.232466024319616
NRXN2	0.007357594063362	-0.500273672687466	1	0.232466024319616
OR51L1	0.007357594063362	0.500273672687466	1	0.232466024319616
OR8B9P	0.007357594063362	0.500273672687466	1	0.232466024319616
RAI14	0.007357594063362	0.500273672687466	1	0.232466024319616
RNF168	0.007357594063362	0.500273672687466	1	0.232466024319616
SFR1	0.007357594063362	0.500273672687466	1	0.232466024319616
SHOC1	0.007357594063362	0.500273672687466	1	0.232466024319616
YWHAB	0.007357594063362	0.500273672687466	1	0.232466024319616
RPL21P75	0.007376938944223	0.495204630411571	1	0.232697663621649
AC114324.1	0.00738561789388	0.495141649634778	1	0.232697663621649
AL353692.1	0.007420347704133	0.494890247779785	1	0.232697663621649
ABCG8	0.007430275318406	0.499726327312534	1	0.232697663621649
ALKBH3	0.007430275318406	0.499726327312534	1	0.232697663621649
GTF2IRD2B	0.007430275318406	0.499726327312534	1	0.232697663621649
MTURN	0.007430275318406	0.499726327312534	1	0.232697663621649
PMS1	0.007430275318406	0.499726327312534	1	0.232697663621649
TUT4	0.007430275318406	0.499726327312534	1	0.232697663621649
WBP2NL	0.007430275318406	0.499726327312534	1	0.232697663621649
RPL39P36	0.007472666760414	0.494513387849261	1	0.233003934008391
HMGN2P20	0.007475268254196	0.494494707129782	1	0.233003934008391
TSPY4	0.00747983608043	0.494461919893298	1	0.233003934008391
PIGHP1	0.007490912264646	0.49438248658687	1	0.233003934008391
AC005154.5	0.007503565968953	0.499178981937603	1	0.233003934008391
EPS15P1	0.007503565968953	0.499178981937603	1	0.233003934008391
FAM86FP	0.007503565968953	0.499178981937603	1	0.233003934008391
KLHL23	0.007503565968953	0.499178981937603	1	0.233003934008391
AC023813.2	0.007506158818628	0.494273307110526	1	0.233003934008391
HMGN1P12	0.007514532061608	0.494213426428508	1	0.233003934008391
CDC42P1	0.007571376815099	0.493808385537652	1	0.233003934008391
CMSS1	0.007577470107327	0.498631636562671	1	0.233003934008391
DCLRE1C	0.007577470107327	0.498631636562671	1	0.233003934008391
DCUN1D1	0.007577470107327	0.498631636562671	1	0.233003934008391
HSD3B1	0.007577470107327	0.498631636562671	1	0.233003934008391
MYSM1	0.007577470107327	0.498631636562671	1	0.233003934008391
PCSK5	0.007577470107327	0.498631636562671	1	0.233003934008391
PRORSD1P	0.007577470107327	0.498631636562671	1	0.233003934008391
PSTK	0.007577470107327	0.498631636562671	1	0.233003934008391
VSIG10	0.007577470107327	0.498631636562671	1	0.233003934008391
GPR19	0.007577470107327	-0.498631636562671	1	0.233003934008391
AL513343.1	0.007607564540775	0.493551867279997	1	0.233256463535176
AC009879.1	0.007614985758549	0.493499388773634	1	0.233256463535176
PPIAP89	0.007625043865704	0.49342833248183	1	0.233256463535176
PPIAP68	0.007649741746393	0.493254186889679	1	0.233256463535176
AC010132.3	0.007651991844834	0.498084291187739	1	0.233256463535176
BX322639.1	0.007651991844834	0.498084291187739	1	0.233256463535176
ITPRIPL2	0.007651991844834	0.498084291187739	1	0.233256463535176
RBM20	0.007651991844834	0.498084291187739	1	0.233256463535176
RPS8	0.007651991844834	0.498084291187739	1	0.233256463535176
ZCCHC14	0.007651991844834	0.498084291187739	1	0.233256463535176
RBMY1A1	0.007668524785847	0.493122063945522	1	0.233256463535176
RBMY1B	0.007668524785847	0.493122063945522	1	0.233256463535176
SETP21	0.00767084135025	0.493105787751733	1	0.233256463535176
RPS3AP46	0.007716300471783	0.492787226812631	1	0.233572015434632
MTCO3P42	0.007717491307061	0.492778903149456	1	0.233572015434632
AC244517.3	0.007727135311784	0.497536945812808	1	0.233572015434632
PATE2	0.007727135311784	0.497536945812808	1	0.233572015434632
SLAMF9	0.007727135311784	0.497536945812808	1	0.233572015434632
SLC1A6	0.007727135311784	0.497536945812808	1	0.233572015434632
TMEM120B	0.007727135311784	0.497536945812808	1	0.233572015434632
CHRM2	0.007781505662093	0.492333042065666	1	0.234469054046221
AC133552.1	0.007802904657514	0.496989600437876	1	0.234469054046221
CYP20A1	0.007802904657514	0.496989600437876	1	0.234469054046221
OR7A17	0.007802904657514	0.496989600437876	1	0.234469054046221
PCGF6	0.007802904657514	0.496989600437876	1	0.234469054046221
RDH14	0.007802904657514	0.496989600437876	1	0.234469054046221
SRRM2	0.007802904657514	0.496989600437876	1	0.234469054046221
AC138409.1	0.007810684116652	0.492130838056015	1	0.234504924136388
AP003396.2	0.007824529557815	0.492035112924496	1	0.23455275068336
AC008953.1	0.00786597432212	0.491749420761261	1	0.23455275068336
MED15P7	0.007872674138897	0.49170335584967	1	0.23455275068336
ATL3	0.007879304050415	0.496442255062945	1	0.23455275068336
EIF5B	0.007879304050415	0.496442255062945	1	0.23455275068336
LINC01145	0.007879304050415	0.496442255062945	1	0.23455275068336
MRPL37	0.007879304050415	0.496442255062945	1	0.23455275068336
NANOG	0.007879304050415	0.496442255062945	1	0.23455275068336
RBM45	0.007879304050415	0.496442255062945	1	0.23455275068336
SMAP1	0.007879304050415	0.496442255062945	1	0.23455275068336
AL391516.1	0.007899196309633	0.491521324795881	1	0.23455275068336
CR383656.9	0.007903891795427	0.491489151653862	1	0.23455275068336
MTND5P19	0.007907376162121	0.491465287417125	1	0.23455275068336
AL035456.1	0.007943222445554	0.491220290926846	1	0.23455275068336
EIF5AL1	0.007956337677946	0.495894909688013	1	0.23455275068336
GAN	0.007956337677946	0.495894909688013	1	0.23455275068336
GGNBP2	0.007956337677946	0.495894909688013	1	0.23455275068336
MAIP1	0.007956337677946	0.495894909688013	1	0.23455275068336
PRRT2	0.007956337677946	0.495894909688013	1	0.23455275068336
ZSCAN4	0.007956337677946	0.495894909688013	1	0.23455275068336
CACNA2D2	0.007956337677946	-0.495894909688013	1	0.23455275068336
NANOGP4	0.007957192845021	0.491125060311196	1	0.23455275068336
SIX3	0.007970277141128	0.491035997481919	1	0.234744109546152
AC017099.1	0.007988273627213	0.490913698991292	1	0.235079708527115
AF274858.1	0.008034009746665	0.495347564313082	1	0.235646638434297
LRRC7	0.008034009746665	0.495347564313082	1	0.235646638434297
RYK	0.008034009746665	0.495347564313082	1	0.235646638434297
TSPAN33	0.008034009746665	0.495347564313082	1	0.235646638434297
BX276092.5	0.008080775695924	0.49028871958124	1	0.23573174262386
OR5T2	0.008091765793969	0.490214867051347	1	0.23573174262386
AC106038.2	0.008094452385188	0.49019682622714	1	0.23573174262386
ADCY2	0.008112324482242	0.49480021893815	1	0.23573174262386
IRX3	0.008112324482242	0.49480021893815	1	0.23573174262386
NAP1L6	0.008112324482242	0.49480021893815	1	0.23573174262386
SIX1	0.008112324482242	0.49480021893815	1	0.23573174262386
SYT16	0.008112324482242	0.49480021893815	1	0.23573174262386
TENT4B	0.008112324482242	0.49480021893815	1	0.23573174262386
TMEM213	0.008112324482242	0.49480021893815	1	0.23573174262386
WDR43	0.008112324482242	0.49480021893815	1	0.23573174262386
TPMTP2	0.008116353528894	0.490049944767614	1	0.23573174262386
PPIAP67	0.008164442766439	0.489728597746233	1	0.236749445209979
AC091390.3	0.008173621044587	0.4896674467643	1	0.236749445209979
AL512646.1	0.00818770216181	0.489573742465639	1	0.236749445209979
AC022415.2	0.008191286129485	0.494252873563218	1	0.236749445209979
AC079416.1	0.008191286129485	0.494252873563218	1	0.236749445209979
ASLP1	0.008191286129485	0.494252873563218	1	0.236749445209979
OR7E46P	0.008213562142069	0.489402007064064	1	0.237125740656659
EIF3EP2	0.008247763263102	0.489175575697097	1	0.237125740656659
AC011511.4	0.008267211239674	0.489047170817174	1	0.237125740656659
AC008038.1	0.008270898952358	0.493705528188287	1	0.237125740656659
BCAT1	0.008270898952358	0.493705528188287	1	0.237125740656659
GARS	0.008270898952358	0.493705528188287	1	0.237125740656659
MUC19	0.008270898952358	0.493705528188287	1	0.237125740656659
PABPC4	0.008270898952358	0.493705528188287	1	0.237125740656659
SBF2	0.008270898952358	0.493705528188287	1	0.237125740656659
TUBA3D	0.008270898952358	0.493705528188287	1	0.237125740656659
PSG8	0.008282121665467	0.488948897002676	1	0.237256466825379
GRK6P1	0.008289316758849	0.48890152775553	1	0.237271697065187
MTND3P2	0.008339066953714	0.488574937916442	1	0.238085158421418
HGS	0.008351167234002	0.493158182813355	1	0.238085158421418
OR4K13	0.008351167234002	0.493158182813355	1	0.238085158421418
TBPL1	0.008351167234002	0.493158182813355	1	0.238085158421418
USP34	0.008351167234002	0.493158182813355	1	0.238085158421418
MTND4P22	0.008430597821711	0.487978331936673	1	0.239433850569858
ADGB	0.008432095276752	0.492610837438424	1	0.239433850569858
ADRA1A	0.008432095276752	0.492610837438424	1	0.239433850569858
NBPF20	0.008432095276752	0.492610837438424	1	0.239433850569858
NEURL3	0.008432095276752	0.492610837438424	1	0.239433850569858
MARCKSL1P1	0.008455079044975	0.487819684769414	1	0.239895182974889
AL031133.1	0.008465478768253	0.487752407667576	1	0.239999019092308
CTAG2	0.008488431612873	0.487604168436295	1	0.24029816921437
AC044836.1	0.008489527546385	0.487597098864848	1	0.24029816921437
AC074019.1	0.008497285275256	0.48754707777474	1	0.240326714917652
AC007256.1	0.008508044689512	0.487477765616108	1	0.240440043892168
NDE1P2	0.008523497947403	0.487378344517363	1	0.240655152666029
THAP12P9	0.008542353362392	0.487257240106128	1	0.240655152666029
RPL7P26	0.008542690209219	0.487255078652782	1	0.240655152666029
SEPHS1P6	0.008542690209219	0.487255078652782	1	0.240655152666029
SLC22A14	0.008580584661731	0.487012376498421	1	0.240821805381032
C1orf100	0.008595947951002	0.49151614668856	1	0.240821805381032
CCDC130	0.008595947951002	0.49151614668856	1	0.240821805381032
DTX3L	0.008595947951002	0.49151614668856	1	0.240821805381032
HNF1B	0.008595947951002	0.49151614668856	1	0.240821805381032
ZNF12	0.008595947951002	0.49151614668856	1	0.240821805381032
ZNF580	0.008595947951002	0.49151614668856	1	0.240821805381032
RPL34P19	0.00866863083363	0.486451927551992	1	0.241624397760979
NUDT19P5	0.008671466573986	0.486433956592606	1	0.241624397760979
AC074141.1	0.008678881283315	0.490968801313629	1	0.241624397760979
AL590627.1	0.008678881283315	0.490968801313629	1	0.241624397760979
ANKRD26	0.008678881283315	0.490968801313629	1	0.241624397760979
CDKL1	0.008678881283315	0.490968801313629	1	0.241624397760979
ORC1	0.008678881283315	0.490968801313629	1	0.241624397760979
UPF3B	0.008678881283315	0.490968801313629	1	0.241624397760979
AC003080.1	0.008740923092562	0.485995323495162	1	0.24254238164332
KHDC3L	0.008740923092562	0.485995323495162	1	0.24254238164332
DPH7	0.008762491778396	0.490421455938697	1	0.24254238164332
ELOVL6	0.008762491778396	0.490421455938697	1	0.24254238164332
MTHFD1L	0.008762491778396	0.490421455938697	1	0.24254238164332
PFDN4	0.008762491778396	0.490421455938697	1	0.24254238164332
ZNF354A	0.008762491778396	0.490421455938697	1	0.24254238164332
AC010197.2	0.008766345910328	0.485835504754965	1	0.24254238164332
OR2V2	0.008846783834826	0.489874110563766	1	0.24382064921865
ST7	0.008846783834826	0.489874110563766	1	0.24382064921865
TARS	0.008846783834826	0.489874110563766	1	0.24382064921865
WARS2	0.008846783834826	0.489874110563766	1	0.24382064921865
ZNF519	0.008846783834826	0.489874110563766	1	0.24382064921865
AL590240.2	0.008853896880701	0.485288084467917	1	0.243827966069612
AC110775.1	0.008873722634649	0.48516475387553	1	0.244185097043733
AP001102.1	0.008884764668024	0.485096164709787	1	0.244300154671041
IGHV1OR16.4	0.008898213715075	-0.485012720665744	1	0.244306035023739
PMS2P11	0.008898700500612	0.485009702412128	1	0.244306035023739
AC091959.2	0.008911810535894	0.484928467362069	1	0.244459782232385
GPHN	0.008931761870488	0.489326765188834	1	0.244459782232385
NBPF9	0.008931761870488	0.489326765188834	1	0.244459782232385
ZNF611	0.008931761870488	0.489326765188834	1	0.244459782232385
KRT18P63	0.008954277991696	0.484666009152519	1	0.244735258327999
AP002812.1	0.008959453140552	0.484634097082017	1	0.244735258327999
NFX1	0.009017430322577	0.488779419813903	1	0.244735258327999
NUDT19	0.009017430322577	0.488779419813903	1	0.244735258327999
RBM22P2	0.009017430322577	0.488779419813903	1	0.244735258327999
RGR	0.009017430322577	0.488779419813903	1	0.244735258327999
RIOK2	0.009017430322577	0.488779419813903	1	0.244735258327999
RPS6	0.009017430322577	0.488779419813903	1	0.244735258327999
RTEL1.TNFRSF6B	0.009017430322577	0.488779419813903	1	0.244735258327999
THOC2	0.009017430322577	0.488779419813903	1	0.244735258327999
TRIM25	0.009017430322577	0.488779419813903	1	0.244735258327999
MTCO2P30	0.009030119105439	0.484199883247829	1	0.24489297875588
ASXL1	0.009103793647621	0.488232074438971	1	0.246188858506873
GPR75	0.009103793647621	0.488232074438971	1	0.246188858506873
SLC14A2	0.009103793647621	0.488232074438971	1	0.246188858506873
ASS1P10	0.009105558488361	0.483739475515144	1	0.246188858506873
AC091390.4	0.009190856321492	0.487684729064039	1	0.246947693504629
ANKRD20A1	0.009190856321492	0.487684729064039	1	0.246947693504629
C3orf52	0.009190856321492	0.487684729064039	1	0.246947693504629
CHRNG	0.009190856321492	0.487684729064039	1	0.246947693504629
GLUD1	0.009190856321492	0.487684729064039	1	0.246947693504629
LCN15	0.009190856321492	0.487684729064039	1	0.246947693504629
MYNN	0.009190856321492	0.487684729064039	1	0.246947693504629
TBC1D27P	0.009190856321492	0.487684729064039	1	0.246947693504629
AP000553.4	0.009196041383597	0.483191461029631	1	0.246947693504629
AC090971.4	0.009217362987951	0.483062984681215	1	0.247333731179334
HMGB1P21	0.009249861462602	0.482867639403574	1	0.248018875723134
DAP	0.009278622839418	0.487137383689108	1	0.248602860847243
TAS2R20	0.009287875061151	0.482639872603798	1	0.248663650509372
NXF4	0.009313951913993	0.482484079267504	1	0.249099040680639
MTCO1P46	0.009328270773189	0.482398688353662	1	0.249099040680639
TAS1R2	0.009328270773189	0.482398688353662	1	0.249099040680639
AC092718.8	0.009367097716001	0.486590038314176	1	0.249099040680639
AL137803.1	0.009367097716001	0.486590038314176	1	0.249099040680639
DDX59	0.009367097716001	0.486590038314176	1	0.249099040680639
PCDHA9	0.009367097716001	0.486590038314176	1	0.249099040680639
SMC4	0.009367097716001	0.486590038314176	1	0.249099040680639
ZSCAN5A	0.009367097716001	0.486590038314176	1	0.249099040680639
ISX	0.009415881146821	0.481878602787465	1	0.249746030611257
AL442663.2	0.009417456402196	0.481869288732677	1	0.249746030611257
C19orf48	0.009456285485229	0.486042692939245	1	0.249746030611257
CAD	0.009456285485229	0.486042692939245	1	0.249746030611257
DYNC1LI2	0.009456285485229	0.486042692939245	1	0.249746030611257
EIF2A	0.009456285485229	0.486042692939245	1	0.249746030611257
GSTO1	0.009456285485229	0.486042692939245	1	0.249746030611257
RPL9P29	0.009456285485229	0.486042692939245	1	0.249746030611257
ZNF639	0.009456285485229	0.486042692939245	1	0.249746030611257
FNDC7	0.00946156468475	0.48160901748647	1	0.249746030611257
FAM197Y9	0.009477962276349	0.481512519056316	1	0.249993541286095
RPL23AP39	0.009545568150342	-0.481116136643814	1	0.251049304625428
C8orf34	0.009546190700484	0.485495347564313	1	0.251049304625428
CDKN2B	0.009546190700484	0.485495347564313	1	0.251049304625428
ZNF724	0.009546190700484	0.485495347564313	1	0.251049304625428
CBLL2	0.009561213002889	0.481024744239522	1	0.251258798971872
AC002558.1	0.009577535997709	0.480929523878445	1	0.251502139975241
BAGE2	0.009594193434815	0.480832492695945	1	0.251664756136873
MTND5P24	0.009597863930405	0.48081113069379	1	0.251664756136873
SERBP1P6	0.009634440925164	0.480598628689306	1	0.252129179290041
OR6C4	0.009636817934558	0.484948002189381	1	0.252129179290041
PSME4	0.009636817934558	0.484948002189381	1	0.252129179290041
AKR7L	0.009728171779664	0.48440065681445	1	0.253773436432426
DNAH17	0.009728171779664	0.48440065681445	1	0.253773436432426
NRBF2	0.009728171779664	0.48440065681445	1	0.253773436432426
COMMD4	0.009728171779664	-0.48440065681445	1	0.253773436432426
RNA5SP467	0.009737130584787	0.480005624018675	1	0.253821190236515
AL050341.1	0.009758665596242	0.479881930474634	1	0.253943141484191
IGKV1D.35	0.009764796561258	-0.479846757055587	1	0.253943141484191
HMGB3P21	0.009783635605896	0.479738792898983	1	0.253943141484191
RPL12P37	0.00978505156771	0.479730685243017	1	0.253943141484191
LSM3P2	0.009809438110398	0.479591204356512	1	0.253943141484191
AL391666.1	0.009820256847442	0.483853311439518	1	0.253943141484191
CYB5D2	0.009820256847442	-0.483853311439518	1	0.253943141484191
PHB2	0.009820256847442	0.483853311439518	1	0.253943141484191
RPL36	0.009820256847442	0.483853311439518	1	0.253943141484191
SMG1P3	0.009820256847442	0.483853311439518	1	0.253943141484191
THOC7	0.009820256847442	0.483853311439518	1	0.253943141484191
RPL5P24	0.009831562971706	0.479464910473931	1	0.254051011826202
AC100821.1	0.009913077768978	0.483305966064587	1	0.255046873697798
FRRS1L	0.009913077768978	0.483305966064587	1	0.255046873697798
HELB	0.009913077768978	0.483305966064587	1	0.255046873697798
RBMS1	0.009913077768978	0.483305966064587	1	0.255046873697798
REV3L	0.009913077768978	0.483305966064587	1	0.255046873697798
TCF23	0.009913077768978	0.483305966064587	1	0.255046873697798
RPS2P1	0.009932988573265	0.478888979097392	1	0.255374626077129
AL139156.2	0.009955511608304	0.478761753917551	1	0.255769016845953
AC090695.1	0.009976766693638	0.478641911863617	1	0.255790673688793
AC089984.3	0.009985760554264	-0.478591266360346	1	0.255790673688793
NF1P6	0.009985760554264	0.478591266360346	1	0.255790673688793
AC107871.1	0.010006639194801	0.482758620689655	1	0.255790673688793
AL160272.2	0.010006639194801	0.482758620689655	1	0.255790673688793
FRG1	0.010006639194801	0.482758620689655	1	0.255790673688793
LRRFIP1	0.010006639194801	0.482758620689655	1	0.255790673688793
TSPY10	0.010017840495168	0.478410930950739	1	0.255893302978425
CR769775.1	0.010050619394721	0.478227165197135	1	0.256245724767961
ACAT1	0.010100945794905	0.482211275314724	1	0.256245724767961
CCDC198	0.010100945794905	0.482211275314724	1	0.256245724767961
CCDC40	0.010100945794905	0.482211275314724	1	0.256245724767961
KCNJ16	0.010100945794905	0.482211275314724	1	0.256245724767961
NAV3	0.010100945794905	0.482211275314724	1	0.256245724767961
NBPF8	0.010100945794905	0.482211275314724	1	0.256245724767961
NEPRO	0.010100945794905	0.482211275314724	1	0.256245724767961
NFE2L3P1	0.010100945794905	0.482211275314724	1	0.256245724767961
OR4Q3	0.010103600246411	0.477931201139197	1	0.256245724767961
AL365357.1	0.010161896761197	0.477607040121081	1	0.256578974155123
AC004233.2	0.010181379240671	0.477499053750119	1	0.256578974155123
MTND4P15	0.010185854835818	0.477474271111688	1	0.256578974155123
ACD	0.010196002258748	0.481663929939792	1	0.256578974155123
CCDC184	0.010196002258748	0.481663929939792	1	0.256578974155123
CCDC84	0.010196002258748	0.481663929939792	1	0.256578974155123
CRYM.AS1	0.010196002258748	0.481663929939792	1	0.256578974155123
KIAA1257	0.010196002258748	0.481663929939792	1	0.256578974155123
PKP4	0.010196002258748	0.481663929939792	1	0.256578974155123
RFXAP	0.010196002258748	0.481663929939792	1	0.256578974155123
ZYG11B	0.010196002258748	0.481663929939792	1	0.256578974155123
AL513548.2	0.010249290134097	0.477123988345469	1	0.257523915024976
PSMC1P3	0.010254176302644	0.477097082791377	1	0.257523915024976
RPL34P27	0.010255249143603	0.477091176658461	1	0.257523915024976
GAPDHP33	0.010272009407091	0.476998976239371	1	0.257534004088334
AC024681.1	0.010281237801707	0.476948263356136	1	0.257534004088334
OFD1P5Y	0.010281237801707	0.476948263356136	1	0.257534004088334
AC007621.1	0.010285915436204	0.476922572853733	1	0.257534004088334
CEP162	0.010291813295262	0.48111658456486	1	0.257534004088334
BRCC3P1	0.010312560471362	0.47677641918174	1	0.257871947517028
GNB4	0.010388383632864	0.480569239189929	1	0.259234061288329
NKAP	0.010388383632864	0.480569239189929	1	0.259234061288329
AP000619.1	0.010388873440195	0.476359567789514	1	0.259234061288329
AC005086.4	0.010458413134671	0.475981939588103	1	0.260010757128673
AL157884.3	0.010481079634095	0.475859305362331	1	0.260010757128673
ZRSR2P1	0.010481079634095	0.475859305362331	1	0.260010757128673
AL391650.1	0.010485718019456	0.480021893814997	1	0.260010757128673
CACNA1A	0.010485718019456	0.480021893814997	1	0.260010757128673
DNAH11	0.010485718019456	0.480021893814997	1	0.260010757128673
HEBP2	0.010485718019456	0.480021893814997	1	0.260010757128673
PBX4	0.010485718019456	0.480021893814997	1	0.260010757128673
TTK	0.010485718019456	0.480021893814997	1	0.260010757128673
PSG9	0.010501831096506	0.475747226560314	1	0.260088171611703
KRT18P52	0.010503448404225	0.475738499252631	1	0.260088171611703
MTND4P30	0.01057452890893	0.475356040615125	1	0.260506114950466
AC002543.1	0.01058351369811	0.475307849873847	1	0.260506114950466
AC010325.1	0.010583821222436	0.479474548440066	1	0.260506114950466
ALMS1	0.010583821222436	0.479474548440066	1	0.260506114950466
FOXL2NB	0.010583821222436	0.479474548440066	1	0.260506114950466
NUDT2	0.010583821222436	0.479474548440066	1	0.260506114950466
PCDH11X	0.010583821222436	0.479474548440066	1	0.260506114950466
EEF1A1P3	0.010584295952121	0.475303655801842	1	0.260506114950466
ZMAT4	0.010586170195836	0.475293608057566	1	0.260506114950466
BARHL2	0.010619499812666	0.475115177303058	1	0.260719336124782
AC245052.2	0.010637987019133	0.475016407494606	1	0.260719336124782
CR383656.4	0.010652630975517	0.474938272462004	1	0.260719336124782
CPNE6	0.010656501698855	-0.474917634642138	1	0.260719336124782
IGHEP2	0.010656501698855	0.474917634642138	1	0.260719336124782
GBA2	0.010682698028703	0.478927203065134	1	0.260719336124782
GPM6A	0.010682698028703	0.478927203065134	1	0.260719336124782
IFIT3	0.010682698028703	0.478927203065134	1	0.260719336124782
KATNBL1	0.010682698028703	0.478927203065134	1	0.260719336124782
MRPS22	0.010682698028703	0.478927203065134	1	0.260719336124782
RFC4	0.010682698028703	0.478927203065134	1	0.260719336124782
SPTBN4	0.010682698028703	0.478927203065134	1	0.260719336124782
NCOA4P4	0.010691555610634	0.474731019958952	1	0.260756789166755
MTCO3P20	0.010771702688096	0.474306259285287	1	0.26207374357393
DCAF17	0.010782353244659	0.478379857690203	1	0.26207374357393
MMP12	0.010782353244659	0.478379857690203	1	0.26207374357393
NIPBL	0.010782353244659	0.478379857690203	1	0.26207374357393
RTN4	0.010782353244659	0.478379857690203	1	0.26207374357393
TSPY6P	0.010857079194512	0.4738566798926	1	0.263257096955703
OR6L1P	0.010861389554719	0.473834060658486	1	0.263257096955703
LMBRD2	0.010882791696214	0.477832512315271	1	0.263257096955703
NRF1	0.010882791696214	0.477832512315271	1	0.263257096955703
PABPC1	0.010882791696214	0.477832512315271	1	0.263257096955703
SERPINE3	0.010882791696214	0.477832512315271	1	0.263257096955703
UQCRHL	0.010882791696214	0.477832512315271	1	0.263257096955703
AC126603.1	0.010895159464336	0.473657107340635	1	0.263377351124293
RPL7P47	0.010906669386297	0.47359690041586	1	0.263379744842326
TSEN15P2	0.010929673562249	0.473476727443159	1	0.263379744842326
UBE2L4	0.010960344615185	0.473316831284923	1	0.263379744842326
RPL15P18	0.010979196337968	0.473218737773747	1	0.263379744842326
AC132942.1	0.010984018228793	0.477285166940339	1	0.263379744842326
C4orf48	0.010984018228793	0.477285166940339	1	0.263379744842326
GCSAML	0.010984018228793	0.477285166940339	1	0.263379744842326
IFT52	0.010984018228793	0.477285166940339	1	0.263379744842326
OR5H1	0.010984018228793	0.477285166940339	1	0.263379744842326
SMG1P5	0.010984018228793	0.477285166940339	1	0.263379744842326
SNX7	0.010984018228793	0.477285166940339	1	0.263379744842326
WBP1	0.010984018228793	-0.477285166940339	1	0.263379744842326
HSPE1P27	0.010994362143735	0.473139925737001	1	0.263410088921429
AL391647.1	0.011000078696534	0.473110242135478	1	0.263410088921429
AC074140.1	0.011046092101797	0.47287178247275	1	0.264224652398066
AC097374.1	0.011086037707333	0.476737821565408	1	0.264224652398066
SPDYE1	0.011086037707333	0.476737821565408	1	0.264224652398066
TGFBI	0.011086037707333	0.476737821565408	1	0.264224652398066
TPRXL	0.011086037707333	0.476737821565408	1	0.264224652398066
VPS54	0.011086037707333	0.476737821565408	1	0.264224652398066
ZXDC	0.011086037707333	0.476737821565408	1	0.264224652398066
MTCO1P40	0.011106611265729	0.472559408366497	1	0.264537935752549
ANKLE1	0.011188855016291	0.476190476190476	1	0.265431545249884
ARFGEF3	0.011188855016291	0.476190476190476	1	0.265431545249884
C1orf158	0.011188855016291	0.476190476190476	1	0.265431545249884
CD99P1	0.011188855016291	0.476190476190476	1	0.265431545249884
PTCHD1	0.011188855016291	0.476190476190476	1	0.265431545249884
TANC1	0.011188855016291	0.476190476190476	1	0.265431545249884
ZNF587P1	0.011200766102806	0.472076235941484	1	0.265537203321382
AL138847.1	0.011213585496782	0.472010713503738	1	0.265664239766742
CENPCP1	0.01122223433494	0.471966542920001	1	0.265692367153282
CCDC85B	0.011292475059641	0.475643130815545	1	0.266498696923126
PGM5P2	0.011292475059641	0.475643130815545	1	0.266498696923126
PVR	0.011292475059641	0.475643130815545	1	0.266498696923126
STUM	0.011292475059641	0.475643130815545	1	0.266498696923126
SGK2	0.01129371303238	0.471602577291721	1	0.266498696923126
TEDDM1	0.0113094854397	0.471522524158552	1	0.266646035278728
RPL3P6	0.011324558546123	0.471446107387107	1	0.266646035278728
AC010326.1	0.011372409478268	0.47120407677635	1	0.266646035278728
HNRNPA1P38	0.011382671446065	0.47115228234321	1	0.266646035278728
AC079414.2	0.01139690276088	0.475095785440613	1	0.266646035278728
DMRT1	0.01139690276088	0.475095785440613	1	0.266646035278728
IRX5	0.01139690276088	0.475095785440613	1	0.266646035278728
NONOP2	0.01139690276088	0.475095785440613	1	0.266646035278728
PSMD14	0.01139690276088	0.475095785440613	1	0.266646035278728
RBM15	0.01139690276088	0.475095785440613	1	0.266646035278728
SGO2	0.01139690276088	0.475095785440613	1	0.266646035278728
PYDC1	0.011431275285578	-0.470907496112435	1	0.266646035278728
AL591471.1	0.011445993355111	0.470833542031057	1	0.266646035278728
PPIAP16	0.011487199432155	0.470626914599589	1	0.266646035278728
ATP5F1AP10	0.011502143063023	0.474548440065681	1	0.266646035278728
BNIP3	0.011502143063023	0.474548440065681	1	0.266646035278728
C2orf91	0.011502143063023	0.474548440065681	1	0.266646035278728
GK5	0.011502143063023	0.474548440065681	1	0.266646035278728
GTF2IP20	0.011502143063023	0.474548440065681	1	0.266646035278728
MRPL19	0.011502143063023	0.474548440065681	1	0.266646035278728
MTIF2	0.011502143063023	0.474548440065681	1	0.266646035278728
NHLH1	0.011502143063023	0.474548440065681	1	0.266646035278728
RAB32	0.011502143063023	0.474548440065681	1	0.266646035278728
SATL1	0.011502143063023	0.474548440065681	1	0.266646035278728
SCRN1	0.011502143063023	0.474548440065681	1	0.266646035278728
TAS2R64P	0.011502143063023	0.474548440065681	1	0.266646035278728
WIZ	0.011502143063023	0.474548440065681	1	0.266646035278728
MTND3P7	0.011548371492107	0.470321305696349	1	0.267364048296167
AL136310.1	0.01154925631185	0.470316895153844	1	0.267364048296167
AC090720.1	0.011608200928608	0.47400109469075	1	0.267364048296167
ETV2	0.011608200928608	0.47400109469075	1	0.267364048296167
FGF23	0.011608200928608	0.47400109469075	1	0.267364048296167
MCTS1	0.011608200928608	0.47400109469075	1	0.267364048296167
PPP1R14B	0.011608200928608	0.47400109469075	1	0.267364048296167
RUNDC3B	0.011608200928608	0.47400109469075	1	0.267364048296167
TRIM72	0.011608200928608	0.47400109469075	1	0.267364048296167
ZNF383	0.011608200928608	0.47400109469075	1	0.267364048296167
AC011475.1	0.011715081339691	0.473453749315818	1	0.268955909957269
AP005597.3	0.011715081339691	0.473453749315818	1	0.268955909957269
HIST1H1E	0.011715081339691	0.473453749315818	1	0.268955909957269
RPS2P7	0.011715081339691	0.473453749315818	1	0.268955909957269
TYW3	0.011715081339691	0.473453749315818	1	0.268955909957269
MFSD1P1	0.011725521277553	0.469443840573781	1	0.269022140239111
HSPD1P10	0.011734075431597	0.469401750383808	1	0.269045046985376
AC067942.1	0.01176163654477	0.469266311444082	1	0.269172558387322
AC103810.6	0.01176163654477	0.469266311444082	1	0.269172558387322
AC091812.1	0.011811089119652	0.469023957081224	1	0.269172558387322
CRX	0.011822789297848	0.472906403940887	1	0.269172558387322
DYNAP	0.011822789297848	0.472906403940887	1	0.269172558387322
EIF2S2	0.011822789297848	0.472906403940887	1	0.269172558387322
GRIN2C	0.011822789297848	0.472906403940887	1	0.269172558387322
IRF7	0.011822789297848	0.472906403940887	1	0.269172558387322
NDUFB4	0.011822789297848	0.472906403940887	1	0.269172558387322
SRARP	0.011822789297848	0.472906403940887	1	0.269172558387322
TTC14	0.011822789297848	0.472906403940887	1	0.269172558387322
AC246787.1	0.011860162076318	0.468784298118142	1	0.269850895344109
AL356585.4	0.011883074959177	0.468672680876647	1	0.26985706496773
TSPY7P	0.011911297373452	0.468535445273572	1	0.26985706496773
AC135279.1	0.011924732591226	0.46847020978833	1	0.26985706496773
CTSLP3	0.01193132982417	0.472359058565955	1	0.26985706496773
OSER1	0.01193132982417	0.472359058565955	1	0.26985706496773
RSRC1	0.01193132982417	0.472359058565955	1	0.26985706496773
SCOC	0.01193132982417	0.472359058565955	1	0.26985706496773
SLC30A7	0.01193132982417	0.472359058565955	1	0.26985706496773
UBA52P8	0.01193132982417	0.472359058565955	1	0.26985706496773
GDF1	0.011936218752083	0.468414486628836	1	0.26985706496773
RPS14P8	0.011962805500757	0.468285676810031	1	0.27028653443589
AL365436.1	0.011981895265898	0.468193336141883	1	0.270546180487064
AMYH02020865.1	0.012040707959262	0.471811713191024	1	0.270672682457964
BMPR2	0.012040707959262	0.471811713191024	1	0.270672682457964
OR10K1	0.012040707959262	0.471811713191024	1	0.270672682457964
OR2T12	0.012040707959262	0.471811713191024	1	0.270672682457964
POU5F2	0.012040707959262	0.471811713191024	1	0.270672682457964
PPP3R1	0.012040707959262	0.471811713191024	1	0.270672682457964
SMU1	0.012040707959262	0.471811713191024	1	0.270672682457964
KARSP3	0.012071220648886	0.467762875451052	1	0.271187397391503
AL139811.1	0.012101040720049	0.467619762982875	1	0.271436807654631
RPL29P14	0.012101040720049	0.467619762982875	1	0.271436807654631
AC095041.1	0.012112975403454	0.467562568394975	1	0.271436807654631
OSBPL9P1	0.012112975403454	0.467562568394975	1	0.271436807654631
AC073107.2	0.012120655412165	0.467525788313304	1	0.271436807654631
BARD1	0.012150928763241	0.471264367816092	1	0.271436807654631
GOLGB1	0.012150928763241	0.471264367816092	1	0.271436807654631
NCOA1	0.012150928763241	0.471264367816092	1	0.271436807654631
PYGM	0.012150928763241	0.471264367816092	1	0.271436807654631
GJB5	0.012183989541497	-0.467223214995338	1	0.272004701939577
AGBL5	0.012261997315728	0.47071702244116	1	0.272720300073969
CDHR3	0.012261997315728	0.47071702244116	1	0.272720300073969
HADH	0.012261997315728	0.47071702244116	1	0.272720300073969
LEP	0.012261997315728	0.47071702244116	1	0.272720300073969
OTULIN	0.012261997315728	0.47071702244116	1	0.272720300073969
RGSL1	0.012261997315728	0.47071702244116	1	0.272720300073969
OR2T7	0.012299275333906	0.46667579470829	1	0.273378649244511
AC079203.1	0.012316638775066	0.466593717285815	1	0.273593807549944
CYCSP28	0.012352931550457	0.466422471199381	1	0.273598026308471
OR2S1P	0.012357258087119	0.466402084564766	1	0.273598026308471
DAND5	0.012373918715846	0.470169677066229	1	0.273598026308471
FOXD1	0.012373918715846	0.470169677066229	1	0.273598026308471
SYTL2	0.012373918715846	0.470169677066229	1	0.273598026308471
TRIP13	0.012373918715846	0.470169677066229	1	0.273598026308471
ZNF197	0.012373918715846	0.470169677066229	1	0.273598026308471
RPL12P6	0.012378297584334	0.466303031144513	1	0.273598026308471
EXOSC3P1	0.012426084533685	0.46607857123552	1	0.274122284409101
HEATR9	0.012433016237185	0.466046072077733	1	0.274122284409101
HSPE1P10	0.012448567632606	0.465973214521668	1	0.274122284409101
ANAPC10P1	0.012469928100982	0.465873265174099	1	0.274122284409101
EEF1B2P6	0.012477487978466	0.465837925346316	1	0.274122284409101
C4orf47	0.012486698082216	0.469622331691297	1	0.274122284409101
DIPK2A	0.012486698082216	0.469622331691297	1	0.274122284409101
EBLN2	0.012486698082216	0.469622331691297	1	0.274122284409101
RPS18P9	0.012486698082216	0.469622331691297	1	0.274122284409101
TLN1	0.012486698082216	0.469622331691297	1	0.274122284409101
WTAP	0.012486698082216	0.469622331691297	1	0.274122284409101
POLR3GP2	0.012554447493223	0.465479176871021	1	0.274561844620258
AC027544.1	0.012555368297454	0.465474895618663	1	0.274561844620258
PNMT	0.012596341897004	-0.465284654132057	1	0.274561844620258
AES	0.01260034055295	0.469074986316366	1	0.274561844620258
ALS2CR12	0.01260034055295	0.469074986316366	1	0.274561844620258
AP000346.2	0.01260034055295	0.469074986316366	1	0.274561844620258
DDX18	0.01260034055295	0.469074986316366	1	0.274561844620258
LCORL	0.01260034055295	0.469074986316366	1	0.274561844620258
MORC4	0.01260034055295	0.469074986316366	1	0.274561844620258
RDH16	0.01260034055295	0.469074986316366	1	0.274561844620258
YBX3	0.01260034055295	0.469074986316366	1	0.274561844620258
ZPBP2	0.01260034055295	0.469074986316366	1	0.274561844620258
PRADC1P1	0.012606959558361	0.465235440104163	1	0.274561844620258
GOLGA6L7	0.012650597755239	0.465033533847146	1	0.275272556107192
SP8	0.012655054323396	0.46501294673	1	0.275272556107192
CHD1	0.01271485128564	0.468527640941434	1	0.275563252939171
FN1	0.01271485128564	0.468527640941434	1	0.275563252939171
GDA	0.01271485128564	0.468527640941434	1	0.275563252939171
RFC1	0.01271485128564	0.468527640941434	1	0.275563252939171
RHOXF1P1	0.01271485128564	0.468527640941434	1	0.275563252939171
WDR31	0.01271485128564	0.468527640941434	1	0.275563252939171
SSX4	0.012737170174551	0.46463468822585	1	0.275711340775335
SSX4B	0.012737170174551	0.46463468822585	1	0.275711340775335
PRY	0.012754850567344	0.464553510881821	1	0.275881053240107
FO393419.3	0.012774596388655	0.464462960985789	1	0.275881053240107
MCUR1P1	0.012781750265696	0.46443018365438	1	0.275881053240107
YBX1P4	0.01278765601254	0.464403136453487	1	0.275881053240107
AL451062.2	0.012810949688012	0.464296557076055	1	0.275881053240107
DHTKD1	0.012830235457358	0.467980295566502	1	0.275881053240107
FGFR1OP	0.012830235457358	0.467980295566502	1	0.275881053240107
SLC35G1	0.012830235457358	0.467980295566502	1	0.275881053240107
SMG1P7	0.012830235457358	0.467980295566502	1	0.275881053240107
SPDYA	0.012830235457358	0.467980295566502	1	0.275881053240107
ZNF493	0.012830235457358	0.467980295566502	1	0.275881053240107
AC091489.2	0.012883434602259	0.463965933253476	1	0.276212648416708
PEBP1P3	0.012899330694568	0.463893633735682	1	0.276212648416708
AC113410.1	0.012924828769517	0.463777816573391	1	0.276212648416708
AC104333.1	0.012926275360944	0.463771251575938	1	0.276212648416708
MTCO1P11	0.012928014926149	0.463763357798731	1	0.276212648416708
ANKS4B	0.012946498264645	0.467432950191571	1	0.276212648416708
DFFBP1	0.012946498264645	0.467432950191571	1	0.276212648416708
DMAC1	0.012946498264645	0.467432950191571	1	0.276212648416708
DYNC1I1	0.012946498264645	0.467432950191571	1	0.276212648416708
LSM14A	0.012946498264645	0.467432950191571	1	0.276212648416708
MTND1P23	0.012946498264645	0.467432950191571	1	0.276212648416708
SMARCA4	0.012946498264645	0.467432950191571	1	0.276212648416708
UTP20	0.012946498264645	0.467432950191571	1	0.276212648416708
RPL22P3	0.012960751132675	0.463614972358856	1	0.276351153492392
RPL31P58	0.013048939642433	0.463216780169979	1	0.277547892861577
BBIP1P1	0.013049231268641	0.463215467125579	1	0.277547892861577
GOSR2	0.0130636449235	0.466885604816639	1	0.277547892861577
NAE1	0.0130636449235	0.466885604816639	1	0.277547892861577
TRIML2	0.0130636449235	0.466885604816639	1	0.277547892861577
TTF1	0.0130636449235	0.466885604816639	1	0.277547892861577
NEK2P2	0.013082290877959	0.463066774468101	1	0.277778302672851
SLC5A4P1	0.013092557864225	0.463020660091773	1	0.277830631960254
S100G	0.013137992626384	0.462816949196189	1	0.278064742461547
RNA5SP179	0.013163013922359	0.462705013928892	1	0.278064742461547
CCDC196	0.013168584471701	0.462680117599253	1	0.278064742461547
VRTN	0.013168584471701	0.462680117599253	1	0.278064742461547
SLC17A4	0.013176365701013	0.462645355781425	1	0.278064742461547
AC073610.1	0.013181680669375	0.466338259441708	1	0.278064742461547
AC087481.1	0.013181680669375	0.466338259441708	1	0.278064742461547
COA5	0.013181680669375	0.466338259441708	1	0.278064742461547
OR7E126P	0.013181680669375	0.466338259441708	1	0.278064742461547
TOR1AIP2	0.013181680669375	0.466338259441708	1	0.278064742461547
AC068044.1	0.013252365835631	0.462306727556679	1	0.278921170695486
FDPSP4	0.013252365835631	0.462306727556679	1	0.278921170695486
AC017007.2	0.013298464266135	0.462102115920049	1	0.278921170695486
ANKRD20A2	0.01330061075716	0.465790914066776	1	0.278921170695486
CCDC66	0.01330061075716	0.465790914066776	1	0.278921170695486
CIR1	0.01330061075716	0.465790914066776	1	0.278921170695486
HMGB1P3	0.01330061075716	0.465790914066776	1	0.278921170695486
OLA1P3	0.01330061075716	0.465790914066776	1	0.278921170695486
PXMP4	0.01330061075716	0.465790914066776	1	0.278921170695486
TWIST1	0.01330061075716	0.465790914066776	1	0.278921170695486
GPR26	0.013311394595661	0.462044829481964	1	0.278935975787859
AC019206.1	0.013324226426518	0.461988025136842	1	0.278935975787859
AL035410.1	0.013324817311142	0.461985410485768	1	0.278935975787859
RAD1P1	0.013398195526666	0.461661460043439	1	0.27951719821347
AP2B1	0.013420440461177	0.465243568691845	1	0.27951719821347
CCDC65	0.013420440461177	0.465243568691845	1	0.27951719821347
CCN3	0.013420440461177	0.465243568691845	1	0.27951719821347
CHCHD2P6	0.013420440461177	0.465243568691845	1	0.27951719821347
MRPS5	0.013420440461177	0.465243568691845	1	0.27951719821347
NPIPB11	0.013420440461177	0.465243568691845	1	0.27951719821347
RPS6P25	0.013420440461177	0.465243568691845	1	0.27951719821347
PRY2	0.013423230985875	0.461551270707534	1	0.27951719821347
SUMO4	0.013435636409347	0.46149673359883	1	0.2796120054144
PPIAP15	0.013461845708508	0.461381648905607	1	0.279993809572755
RPEL1	0.013488270332032	0.461265807042644	1	0.280379643889654
SPATA31A7	0.013522217175121	0.461117265204995	1	0.280921300566929
UBE4B	0.013541175075169	0.464696223316913	1	0.281151114913471
AL445213.1	0.013552387706313	-0.460985507246795	1	0.281219942567822
HNRNPA3P7	0.013653385783331	0.460546203599519	1	0.28186888263993
ARHGEF10	0.013662819912282	0.464148877941981	1	0.28186888263993
CPN2	0.013662819912282	0.464148877941981	1	0.28186888263993
EXPH5	0.013662819912282	0.464148877941981	1	0.28186888263993
NSD2	0.013662819912282	0.464148877941981	1	0.28186888263993
PARP6	0.013662819912282	0.464148877941981	1	0.28186888263993
SDHB	0.013662819912282	0.464148877941981	1	0.28186888263993
SNX3	0.013662819912282	0.464148877941981	1	0.28186888263993
STOML2	0.013662819912282	0.464148877941981	1	0.28186888263993
UACA	0.013662819912282	0.464148877941981	1	0.28186888263993
AC026117.1	0.013694233399401	0.460369298111976	1	0.282189966947832
RPL12P48	0.013694233399401	0.460369298111976	1	0.282189966947832
CEACAMP10	0.013741763982357	0.46016400039492	1	0.282433729518129
ATR	0.013785380305058	0.46360153256705	1	0.282433729518129
CENPK	0.013785380305058	0.46360153256705	1	0.282433729518129
EML4	0.013785380305058	0.46360153256705	1	0.282433729518129
MOV10	0.013785380305058	0.46360153256705	1	0.282433729518129
OR5M2P	0.013785380305058	0.46360153256705	1	0.282433729518129
SPATA17	0.013785380305058	0.46360153256705	1	0.282433729518129
TBCD	0.013785380305058	0.46360153256705	1	0.282433729518129
ZNF525	0.013785380305058	0.46360153256705	1	0.282433729518129
ZNF565	0.013785380305058	0.46360153256705	1	0.282433729518129
AL358232.1	0.013818111168638	0.459835466727209	1	0.28268649774306
KLHDC7A	0.013875529360882	-0.45958937893785	1	0.28268649774306
AC098591.2	0.013878523474774	0.459576569716777	1	0.28268649774306
AC244636.2	0.013908861605421	0.463054187192118	1	0.28268649774306
ANKRD20A19P	0.013908861605421	0.463054187192118	1	0.28268649774306
BAG1	0.013908861605421	0.463054187192118	1	0.28268649774306
CAMK2N2	0.013908861605421	0.463054187192118	1	0.28268649774306
CD160	0.013908861605421	0.463054187192118	1	0.28268649774306
CEP164P1	0.013908861605421	0.463054187192118	1	0.28268649774306
DIO1	0.013908861605421	0.463054187192118	1	0.28268649774306
FBXO42	0.013908861605421	0.463054187192118	1	0.28268649774306
MTHFD2	0.013908861605421	0.463054187192118	1	0.28268649774306
ZNF345	0.013908861605421	0.463054187192118	1	0.28268649774306
ZNF417	0.013908861605421	0.463054187192118	1	0.28268649774306
AL590143.1	0.013923166710056	0.459385851549759	1	0.282815813012926
NPAP1P3	0.013940163281888	0.459313374738031	1	0.282868404219111
DNAI1	0.013942280867231	0.459304350066294	1	0.282868404219111
PA2G4P2	0.013949587671556	0.459273218845677	1	0.282868404219111
PPIAP51	0.013991501830356	0.4590949012947	1	0.283114248797401
BNIP3P38	0.014031975555513	0.458923132126359	1	0.283114248797401
AC109583.2	0.014033269184661	0.462506841817187	1	0.283114248797401
NOS2P1	0.014033269184661	0.462506841817187	1	0.283114248797401
RBM14	0.014033269184661	0.462506841817187	1	0.283114248797401
RPS15P5	0.014033269184661	0.462506841817187	1	0.283114248797401
STX5	0.014033269184661	0.462506841817187	1	0.283114248797401
UCKL1	0.014033269184661	0.462506841817187	1	0.283114248797401
URI1	0.014033269184661	0.462506841817187	1	0.283114248797401
AC135586.1	0.014066805940654	0.458775641975301	1	0.283630139260931
SYT10	0.014106902416473	0.458606227209392	1	0.284193759355807
C4orf46	0.01415860843342	0.461959496442255	1	0.284193759355807
CEP295NL	0.01415860843342	0.461959496442255	1	0.284193759355807
CHD9	0.01415860843342	0.461959496442255	1	0.284193759355807
CKMT2	0.01415860843342	0.461959496442255	1	0.284193759355807
GSTT2B	0.01415860843342	0.461959496442255	1	0.284193759355807
UBAP2	0.01415860843342	0.461959496442255	1	0.284193759355807
ZNHIT3	0.01415860843342	0.461959496442255	1	0.284193759355807
AC093525.2	0.014270988512998	0.457917070115524	1	0.285441176539688
GAPDHP42	0.014276135230231	0.457895560587957	1	0.285441176539688
ASNS	0.014284884761675	0.461412151067323	1	0.285441176539688
BCL10	0.014284884761675	0.461412151067323	1	0.285441176539688
EYS	0.014284884761675	0.461412151067323	1	0.285441176539688
HRAS	0.014284884761675	0.461412151067323	1	0.285441176539688
LDLRAD3	0.014284884761675	0.461412151067323	1	0.285441176539688
MOB3B	0.014284884761675	0.461412151067323	1	0.285441176539688
AC004865.1	0.014294738994725	0.457817864017107	1	0.285477883412319
H3F3AP5	0.01435062174455	0.457584979160054	1	0.286295458629966
BPIFA4P	0.014398508464814	0.457386014475325	1	0.286295458629966
ARL4AP5	0.014411783663491	0.457330954471325	1	0.286295458629966
AC010655.3	0.014412103598727	0.460864805692392	1	0.286295458629966
AC026316.4	0.014412103598727	0.460864805692392	1	0.286295458629966
CAMKMT	0.014412103598727	0.460864805692392	1	0.286295458629966
GYG1	0.014412103598727	0.460864805692392	1	0.286295458629966
KSR2	0.014412103598727	0.460864805692392	1	0.286295458629966
ZNF654	0.014412103598727	0.460864805692392	1	0.286295458629966
PA2G4P6	0.014416079457524	0.457313146311052	1	0.286295458629966
RPL21P71	0.014438024415265	0.457222242363163	1	0.28653866309327
MYOG	0.014445422479741	0.457191622728562	1	0.28653866309327
ACTG1P14	0.014464683081461	0.457111966533758	1	0.28653866309327
HSPD1P11	0.014464683081461	0.457111966533758	1	0.28653866309327
EXD1	0.014468560891982	0.457095939684953	1	0.28653866309327
AC008073.3	0.014540270393177	0.46031746031746	1	0.287160259656265
CCDC62	0.014540270393177	0.46031746031746	1	0.287160259656265
PRELID3A	0.014540270393177	0.46031746031746	1	0.287160259656265
SENP5	0.014540270393177	0.46031746031746	1	0.287160259656265
SULT1B1	0.014540270393177	0.46031746031746	1	0.287160259656265
OCM	0.014560933336957	0.456715216589652	1	0.287408932517931
BUB1B.PAK6	0.014580461627763	-0.456634985128153	1	0.287634946061707
AL445669.2	0.01459523406863	0.456574352109453	1	0.287766940595658
MFSD4BP1	0.014610271559599	0.456512683428653	1	0.287904012005645
AC025459.1	0.014622001540978	0.456464615347111	1	0.287975791411039
AC000367.1	0.014669390612915	0.459770114942529	1	0.288112333670524
ANKRD40CL	0.014669390612915	0.459770114942529	1	0.288112333670524
HINT2	0.014669390612915	0.459770114942529	1	0.288112333670524
NOL8	0.014669390612915	0.459770114942529	1	0.288112333670524
SAMD5	0.014669390612915	0.459770114942529	1	0.288112333670524
SRSF10P1	0.014680114127996	0.456226947171989	1	0.288164004338293
OR8H1	0.014750977978041	0.455938181950526	1	0.288822556126608
AL513325.1	0.014759801290511	0.455902308100717	1	0.288822556126608
AC104996.2	0.014783998125245	0.45580401965157	1	0.288822556126608
CCDC171	0.014799469745096	0.459222769567597	1	0.288822556126608
DYNC2H1	0.014799469745096	0.459222769567597	1	0.288822556126608
EPHB3	0.014799469745096	-0.459222769567597	1	0.288822556126608
IFT122	0.014799469745096	0.459222769567597	1	0.288822556126608
SLIT1	0.014799469745096	0.459222769567597	1	0.288822556126608
TMIGD3	0.014799469745096	0.459222769567597	1	0.288822556126608
ZC3H15	0.014799469745096	0.459222769567597	1	0.288822556126608
AL137013.1	0.014802886006826	0.455727388967333	1	0.288822556126608
AC008982.1	0.014826393949253	-0.455632127162638	1	0.289122801612821
AC113554.1	0.014867047960801	0.455467678884356	1	0.289665883757608
MTCO3P21	0.014870513241657	0.455453678823809	1	0.289665883757608
UBE2V2P3	0.014904817792419	0.455315230835876	1	0.290175370121617
FUBP1	0.014930513296125	0.458675424192666	1	0.290358119851678
MYO19	0.014930513296125	0.458675424192666	1	0.290358119851678
AP000354.1	0.014953601060379	0.455118802852506	1	0.29040716139318
AC004890.3	0.014959977291866	0.455093167916094	1	0.29040716139318
AMD1P3	0.014959977291866	0.455093167916094	1	0.29040716139318
C1orf141	0.014984110527727	0.454996224780286	1	0.29040716139318
HNRNPA1P23	0.015061041328626	0.454688054786233	1	0.29040716139318
CHST5	0.015062526791637	0.458128078817734	1	0.29040716139318
CRLF3	0.015062526791637	0.458128078817734	1	0.29040716139318
GLOD4	0.015062526791637	-0.458128078817734	1	0.29040716139318
MLLT3	0.015062526791637	0.458128078817734	1	0.29040716139318
PDZD9	0.015062526791637	0.458128078817734	1	0.29040716139318
PRKCE	0.015062526791637	0.458128078817734	1	0.29040716139318
RPP30	0.015062526791637	0.458128078817734	1	0.29040716139318
TCTEX1D4	0.015062526791637	0.458128078817734	1	0.29040716139318
WDR12	0.015062526791637	0.458128078817734	1	0.29040716139318
ZNF814	0.015062526791637	0.458128078817734	1	0.29040716139318
GUSBP6	0.015067110854194	0.454663796963261	1	0.29040716139318
AC084879.1	0.015071681483223	0.454645535059655	1	0.29040716139318
AL451007.3	0.015106160047966	0.454507923888169	1	0.290819642948106
AL591866.1	0.015121351215077	0.454447375293216	1	0.290819642948106
DAOA	0.015121351215077	0.454447375293216	1	0.290819642948106
AC008739.2	0.015125757659512	0.454429821616027	1	0.290819642948106
ACCS	0.015195515776473	0.457580733442802	1	0.29137421958463
AKAP7	0.015195515776473	0.457580733442802	1	0.29137421958463
CENPA	0.015195515776473	0.457580733442802	1	0.29137421958463
LRIG2	0.015195515776473	0.457580733442802	1	0.29137421958463
NSMCE4A	0.015195515776473	0.457580733442802	1	0.29137421958463
AL137222.1	0.015215008566932	0.454075186614351	1	0.291460281044034
PRR13P2	0.015216374479355	0.454069772611401	1	0.291460281044034
YBX1P10	0.015259631188645	0.453898525806147	1	0.291743629550268
AC106047.1	0.015320414313149	0.453658572398037	1	0.291743629550268
AGAP5	0.015329485814664	0.457033388067871	1	0.291743629550268
CCDC27	0.015329485814664	0.457033388067871	1	0.291743629550268
FAM169B	0.015329485814664	0.457033388067871	1	0.291743629550268
HEBP1	0.015329485814664	0.457033388067871	1	0.291743629550268
HIKESHI	0.015329485814664	0.457033388067871	1	0.291743629550268
NBPF2P	0.015329485814664	0.457033388067871	1	0.291743629550268
NUP58	0.015329485814664	0.457033388067871	1	0.291743629550268
OSGEPL1	0.015329485814664	0.457033388067871	1	0.291743629550268
PRR27	0.015329485814664	0.457033388067871	1	0.291743629550268
RPL22L1	0.015329485814664	0.457033388067871	1	0.291743629550268
AC022973.1	0.015358263704562	0.453509552294773	1	0.292135178414561
RPS3AP3	0.015402543611097	0.453335599397459	1	0.292821021304833
AC090004.1	0.015464442489404	0.456486042692939	1	0.293197769641092
AHI1	0.015464442489404	0.456486042692939	1	0.293197769641092
DERPC	0.015464442489404	0.456486042692939	1	0.293197769641092
PPIAP22	0.015464442489404	0.456486042692939	1	0.293197769641092
RARS	0.015464442489404	0.456486042692939	1	0.293197769641092
KNOP1P4	0.015471765029084	0.453064491619182	1	0.293197769641092
AC112484.2	0.015490756222677	0.452990287532094	1	0.293401514668669
AL390754.1	0.015512636218328	0.452904889328725	1	0.293659729113347
AL031667.2	0.015550083293297	0.452758963387948	1	0.294212202926515
AL031119.1	0.015558437363448	-0.452726448436289	1	0.294213933955208
AL354685.1	0.015583094142919	0.452630565725153	1	0.294381948637595
AC079447.1	0.015600391403031	0.455938697318008	1	0.294381948637595
CYP1A2	0.015600391403031	0.455938697318008	1	0.294381948637595
STAG1	0.015600391403031	0.455938697318008	1	0.294381948637595
AC008443.7	0.015651015615046	0.452367087381697	1	0.295180807214271
NF1P10	0.015671986459946	0.452285929213777	1	0.295419848526068
RPL9P32	0.01568524787071	0.452234653278029	1	0.295513389513346
RPS7P10	0.015711134464777	0.452134664647956	1	0.295556507282034
TSPY8	0.015729656135128	0.452063207106534	1	0.295556507282034
AC005154.2	0.015737338177003	0.455391351943076	1	0.295556507282034
GRAMD4P3	0.015737338177003	0.455391351943076	1	0.295556507282034
PDZK1P1	0.015737338177003	0.455391351943076	1	0.295556507282034
ST3GAL1	0.015737338177003	0.455391351943076	1	0.295556507282034
AC073109.1	0.015769177962608	0.451910962282028	1	0.295871204679858
TPTE	0.015770712943225	0.451905055643985	1	0.295871204679858
AC005532.2	0.015783000237952	0.451857791001509	1	0.295918702008103
PRAMEF18	0.015796135895514	0.451807296667602	1	0.295918702008103
EIF2S2P2	0.015810547628959	0.45175193694854	1	0.295918702008103
RPL7P11	0.015871874926388	0.451516826314181	1	0.295918702008103
GNG12	0.015875288451872	0.454844006568144	1	0.295918702008103
MTMR7	0.015875288451872	0.454844006568144	1	0.295918702008103
PNPT1	0.015875288451872	0.454844006568144	1	0.295918702008103
SLF1	0.015875288451872	0.454844006568144	1	0.295918702008103
SPRN	0.015875288451872	0.454844006568144	1	0.295918702008103
SSBP3	0.015875288451872	0.454844006568144	1	0.295918702008103
LAMTOR3P2	0.015883736557215	0.451471439071772	1	0.295918702008103
MAGEB10	0.015939182678108	0.45125965145952	1	0.295918702008103
AC079316.1	0.015940022880541	0.451256446825582	1	0.295918702008103
ACOD1	0.015955003506845	0.451199332331322	1	0.295918702008103
AL139128.1	0.015966828972828	0.451154278370802	1	0.295918702008103
CYP51A1P3	0.015975755548852	0.451120287188381	1	0.295918702008103
COX5BP6	0.015985575623319	0.451082911819284	1	0.295918702008103
CENPH	0.016014247887262	0.454296661193213	1	0.295918702008103
CNTLN	0.016014247887262	0.454296661193213	1	0.295918702008103
DYNC2LI1	0.016014247887262	0.454296661193213	1	0.295918702008103
ERBIN	0.016014247887262	0.454296661193213	1	0.295918702008103
FAM57B	0.016014247887262	0.454296661193213	1	0.295918702008103
KRT8P12	0.016014247887262	0.454296661193213	1	0.295918702008103
MTCH1	0.016014247887262	0.454296661193213	1	0.295918702008103
PCDHGA6	0.016014247887262	0.454296661193213	1	0.295918702008103
RP9P	0.016014247887262	0.454296661193213	1	0.295918702008103
RPL18AP3	0.016014247887262	0.454296661193213	1	0.295918702008103
STK4	0.016014247887262	0.454296661193213	1	0.295918702008103
ZNF778	0.016014247887262	0.454296661193213	1	0.295918702008103
AL157407.1	0.01606550730245	0.450779394454872	1	0.2963521600921
KNOP1P5	0.01606550730245	0.450779394454872	1	0.2963521600921
MTND4LP14	0.016145724947751	0.450476043583771	1	0.2963521600921
AL138885.1	0.01614686127805	0.45047175539578	1	0.2963521600921
AC118758.2	0.016152325723097	0.450451137614129	1	0.2963521600921
AC246785.4	0.016152325723097	0.450451137614129	1	0.2963521600921
RFPL4AP3	0.016152325723097	0.450451137614129	1	0.2963521600921
AICDA	0.016154222161839	0.453749315818281	1	0.2963521600921
ATP8B5P	0.016154222161839	0.453749315818281	1	0.2963521600921
CRYZP1	0.016154222161839	0.453749315818281	1	0.2963521600921
DNAJC25	0.016154222161839	0.453749315818281	1	0.2963521600921
SRGAP2C	0.016154222161839	0.453749315818281	1	0.2963521600921
TTC37	0.016154222161839	0.453749315818281	1	0.2963521600921
ZGRF1	0.016154222161839	0.453749315818281	1	0.2963521600921
PCARE	0.016178844347261	-0.450351162548021	1	0.296651024468213
MTHFD2P3	0.01626455107088	0.450028972080164	1	0.29725605488453
AL591767.3	0.016274656795765	0.449991074955119	1	0.29725605488453
EFCAB5	0.016295216973291	0.45320197044335	1	0.29725605488453
KDM3A	0.016295216973291	0.45320197044335	1	0.29725605488453
PGAM1P8	0.016295216973291	0.45320197044335	1	0.29725605488453
RAB11FIP2	0.016295216973291	0.45320197044335	1	0.29725605488453
RFX2	0.016295216973291	0.45320197044335	1	0.29725605488453
PTMAP3	0.016315961621219	0.44983638103215	1	0.29725605488453
AL590762.1	0.016352192101011	0.44970095758218	1	0.29725605488453
AC008267.4	0.016364872027326	0.449653620703531	1	0.29725605488453
C5orf60	0.016374763209758	0.449616715835274	1	0.29725605488453
MTCO2P27	0.0164131161197	0.449473791682295	1	0.29725605488453
TSPY9P	0.0164131161197	0.449473791682295	1	0.29725605488453
NEUROD2	0.016424329737576	0.449432055666283	1	0.29725605488453
DHX57	0.016437238038296	0.452654625068418	1	0.29725605488453
DUXAP9	0.016437238038296	0.452654625068418	1	0.29725605488453
GHR	0.016437238038296	0.452654625068418	1	0.29725605488453
KIAA1328	0.016437238038296	0.452654625068418	1	0.29725605488453
KIF15	0.016437238038296	0.452654625068418	1	0.29725605488453
KIN	0.016437238038296	0.452654625068418	1	0.29725605488453
METTL8	0.016437238038296	0.452654625068418	1	0.29725605488453
OR7D4	0.016437238038296	0.452654625068418	1	0.29725605488453
RPS2P45	0.016437238038296	0.452654625068418	1	0.29725605488453
RSPH10B	0.016437238038296	0.452654625068418	1	0.29725605488453
SCAI	0.016437238038296	0.452654625068418	1	0.29725605488453
TMPRSS5	0.016437238038296	0.452654625068418	1	0.29725605488453
ZNF571	0.016437238038296	0.452654625068418	1	0.29725605488453
RPL7AP34	0.016469913253973	0.449262640099371	1	0.297576111502803
OR4G1P	0.016501790013909	0.449144396991113	1	0.297576111502803
AC017007.3	0.016516712913888	0.449089107059781	1	0.297576111502803
XKRY	0.016516724267647	0.449089065009366	1	0.297576111502803
THAP12P7	0.016522123551067	0.449069070627192	1	0.297576111502803
AC009153.1	0.016531989747697	0.449032548509531	1	0.297576111502803
MTND4P14	0.016550876845987	0.448962683521716	1	0.297576111502803
RPS3AP12	0.01657363053413	0.448878603073955	1	0.297576111502803
AL035555.1	0.016580291092495	0.452107279693487	1	0.297576111502803
AL157893.1	0.016580291092495	0.452107279693487	1	0.297576111502803
CBLB	0.016580291092495	0.452107279693487	1	0.297576111502803
LRP2BP	0.016580291092495	0.452107279693487	1	0.297576111502803
PUS7L	0.016580291092495	0.452107279693487	1	0.297576111502803
SLC4A1	0.016580291092495	0.452107279693487	1	0.297576111502803
ZNF599	0.016580291092495	0.452107279693487	1	0.297576111502803
AC090241.1	0.016644731535951	0.448616480345181	1	0.29816886444213
SPDYE4	0.016652516470521	0.448587836400046	1	0.29816886444213
CLVS2	0.016672768034997	0.448513374403684	1	0.29816886444213
FKBP1AP2	0.016700127238227	0.448412897172436	1	0.29816886444213
AC022001.1	0.016722702194482	0.448330092466819	1	0.29816886444213
AJM1	0.016724381890465	0.451559934318555	1	0.29816886444213
FAM111B	0.016724381890465	0.451559934318555	1	0.29816886444213
IARS2P1	0.016724381890465	0.451559934318555	1	0.29816886444213
JAG1	0.016724381890465	0.451559934318555	1	0.29816886444213
RPL13AP20	0.016724381890465	0.451559934318555	1	0.29816886444213
SSB	0.016724381890465	0.451559934318555	1	0.29816886444213
STIL	0.016724381890465	0.451559934318555	1	0.29816886444213
ZNF675	0.016724381890465	0.451559934318555	1	0.29816886444213
WNT1	0.016747734644172	-0.448238381531579	1	0.29816886444213
[truncated: 33,610 more rows]

## Sheet: 7C_Gide
Supplementary Table 7C. Spearman correlations of TERTmRNA with genes from Gide cohort
genes	p	coeff	q_Bonf	q_FDR
TERT	0	1	0	0
VAMP8	1.08976510224403E-07	-0.529718107978978	0.00388032659956	0.001930589270461
UNC93B1	1.78375234684433E-07	-0.521834687052078	0.006351406981409	0.001930589270461
CTSC	2.16871407600669E-07	-0.518649466475553	0.007722140210437	0.001930589270461
CYBA	3.46171352474921E-07	-0.510893454371715	0.012326123347575	0.002465293903785
ADSL	8.63996054556481E-07	0.495174390826565	0.030764307514593	0.005127528585108
FBP1	1.56177094637172E-06	-0.484599458512502	0.055609978087458	0.007944505694058
LGALS9	1.97324955521654E-06	-0.480331262939959	0.070261496912595	0.00820215187947
TNIP1	2.07311185450537E-06	-0.479423475075649	0.073817293803373	0.00820215187947
GMFG	2.46903868967952E-06	-0.476190476190476	0.087915060623419	0.008791752966211
SELPLG	2.72870221768526E-06	-0.474327122153209	0.097160899865119	0.008833057142485
MX1	3.14176519509808E-06	-0.471683389074693	0.111868833301857	0.009322664588921
ARHGDIB	4.05246310800559E-06	-0.466857779901258	0.144296053886755	0.010661844852121
SAMD9L	4.7846297771798E-06	-0.463672559324733	0.170366312476041	0.010661844852121
SYTL3	5.07335497705741E-06	-0.462541806020067	0.180646950668083	0.010661844852121
LY96	5.66364613015858E-06	-0.460407708233795	0.201665447756557	0.010661844852121
EIF3L	6.21122773898411E-06	0.458608058608059	0.221163186102007	0.010661844852121
RILPL2	6.23149780197014E-06	-0.458544354196528	0.221884942234751	0.010661844852121
CLCN4	6.4324287303017E-06	-0.457923236184106	0.229039489799853	0.010661844852121
HFM1	6.6072055528836E-06	0.457397674788979	0.235262768121526	0.010661844852121
OAS2	6.89172974694045E-06	-0.456569517439083	0.245393821099309	0.010661844852121
SQOR	6.96464518627338E-06	-0.456362478101609	0.247990121147636	0.010661844852121
CHI3L2	7.32842852457998E-06	-0.455359133620003	0.260943354474719	0.010661844852121
IMPDH2	7.59916350574691E-06	0.454642458990285	0.27058341494913	0.010661844852121
DDX60	7.84770675100291E-06	-0.45400541487498	0.279433294282961	0.010661844852121
SERPINA1	7.84770675100291E-06	-0.45400541487498	0.279433294282961	0.010661844852121
FMNL1	8.08441392404151E-06	-0.453416149068323	0.287861726593346	0.010661844852121
CST3	8.86381663612561E-06	-0.451584647236821	0.315613918962525	0.011272242242113
THOC5	9.82996609368263E-06	0.44951425386208	0.350015602697757	0.01206984250565
CSF2RB	1.0920481153243E-05	-0.447396082178691	0.388845572423523	0.012961883096823
ALDH3B1	1.24299788279333E-05	-0.440525722752826	0.442594256126221	0.014277635035647
NCF1C	1.34413881697297E-05	-0.443175664914795	0.478607508559565	0.014956904685867
RPS6KA1	1.5443643360892E-05	-0.440324892498806	0.549901809151282	0.016033495864777
TNFRSF1B	1.55034053915074E-05	-0.440245261984392	0.552029755775404	0.016033495864777
TCIRG1	1.59647519337334E-05	-0.439640070074853	0.568456922104445	0.016033495864777
IFIH1	1.68874466825514E-05	-0.438477464564421	0.601311314025608	0.016033495864777
LCP1	1.74809508848003E-05	-0.437760789934703	0.622444218155084	0.016033495864777
OASL	1.7669556896494E-05	-0.437537824494346	0.629159912413462	0.016033495864777
SLC31A2	1.78600732106384E-05	-0.43731485905399	0.635943626811202	0.016033495864777
TMEM241	1.80111164511085E-05	0.437139671922281	0.64132182347462	0.016033495864777
HCK	1.90443059671174E-05	-0.435977066411849	0.678110602571149	0.016233860199297
TMEM273	1.92633855950394E-05	-0.43573817486861	0.685911370882568	0.016233860199297
APOBR	1.9603908912878E-05	-0.435371874502309	0.698036384660847	0.016233860199297
VSIR	2.0801284944254E-05	-0.434129638477465	0.740671353010052	0.016833912597614
LRRK2	2.48370458305435E-05	-0.430387004300048	0.884372690888162	0.019578839511229
ALOX5AP	2.62724464999301E-05	-0.429192546583851	0.935483002523011	0.019578839511229
IL32	2.66084426214608E-05	-0.428921802834846	0.947446816422355	0.019578839511229
UNC13D	2.81604046961765E-05	-0.427711419015767	1	0.019578839511229
FERMT3	2.84342232974333E-05	-0.427504379678293	1	0.019578839511229
EPSTI1	2.86891919575699E-05	-0.427313266443701	1	0.019578839511229
STOM	2.87960599915101E-05	-0.427233635929288	1	0.019578839511229
RHOF	2.99076321571257E-05	-0.426421404682274	1	0.019578839511229
IFI27	3.02870039212731E-05	-0.42615066093327	1	0.019578839511229
TOR4A	3.13826531909569E-05	-0.425386207994904	1	0.019578839511229
XPNPEP3	3.26595970717685E-05	0.424526198439242	1	0.019578839511229
GLRX	3.2852861505089E-05	-0.424398789616181	1	0.019578839511229
SYNGR2	3.33161658046853E-05	-0.424096193661411	1	0.019578839511229
SYK	3.42108317072269E-05	-0.423522853957637	1	0.019578839511229
KIF24	3.49478428438372E-05	0.42306099697404	1	0.019578839511229
VAMP5	3.52312673698579E-05	-0.422885809842332	1	0.019578839511229
N4BP2L1	3.54647592996491E-05	-0.422742474916388	1	0.019578839511229
FUT7	3.56473648674379E-05	-0.42263099219621	1	0.019578839511229
IRF5	3.56996993339551E-05	-0.422599139990444	1	0.019578839511229
PTPN22	3.56996993339551E-05	-0.422599139990444	1	0.019578839511229
CTSS	3.6253571056875E-05	-0.422264691829909	1	0.019578839511229
TRAV12.2	3.62896935447404E-05	-0.418658172738794	1	0.019578839511229
RELB	3.79361082044518E-05	-0.421277273451186	1	0.019718437158319
MID1IP1	3.88328416066465E-05	-0.420767638158943	1	0.019718437158319
ARAP2	3.90031719079098E-05	-0.420672081541647	1	0.019718437158319
OAS1	3.90031719079098E-05	-0.420672081541647	1	0.019718437158319
BET1L	3.93172612401886E-05	-0.420496894409938	1	0.019718437158319
VNN2	3.99360524433817E-05	-0.416628510229892	1	0.019750596602832
GIMAP4	4.14322896904419E-05	-0.419350215002389	1	0.019936769882395
TAPBPL	4.14322896904419E-05	-0.419350215002389	1	0.019936769882395
VAV1	4.20384148032227E-05	-0.419031692944736	1	0.019958718324175
CD74	4.27457089771802E-05	-0.418665392578436	1	0.020027489542887
RALGDS	4.39069274372707E-05	-0.418076126771779	1	0.020248146673378
LAPTM5	4.43539496889319E-05	-0.417853161331422	1	0.020248146673378
SRGN	4.52281070809894E-05	-0.417423156553591	1	0.02038585363215
ITGB2	4.60186333969843E-05	-0.417040930084408	1	0.020482893724998
TRANK1	5.01687443221492E-05	-0.415129797738493	1	0.022054427750902
ATF5	5.22976655942698E-05	-0.414206083771301	1	0.022367479392064
SECTM1	5.25602366478525E-05	-0.414094601051123	1	0.022367479392064
WDR35	5.28240388818598E-05	0.413983118330944	1	0.022367479392064
C2	5.33935000091394E-05	-0.413744226787705	1	0.022367479392064
APBB1IP	5.49794232961278E-05	-0.413091256569517	1	0.022520155738612
RAC2	5.62476709048989E-05	-0.412581621277273	1	0.022520155738612
SPI1	5.62476709048989E-05	-0.412581621277273	1	0.022520155738612
PTAFR	5.62877404160988E-05	-0.412565695174391	1	0.022520155738612
PTPN6	5.86995868518586E-05	-0.411626055104316	1	0.022663686858006
CD4	5.90758671133199E-05	-0.411482720178372	1	0.022663686858006
B2M	5.93279704016368E-05	-0.411387163561077	1	0.022663686858006
NUP35	5.97080091978783E-05	0.411243828635133	1	0.022663686858006
C1QA	6.03464616370113E-05	-0.411004937091894	1	0.022663686858006
CXorf21	6.11210160420239E-05	-0.410718267240006	1	0.022663686858006
SASH3	6.11210160420239E-05	-0.410718267240006	1	0.022663686858006
FEN1P1	6.17383067071035E-05	0.407225701473852	1	0.022663686858006
AC008446.1	6.29313742205598E-05	0.406806072943191	1	0.022865922175977
DOK2	6.38605357135954E-05	-0.409730848861284	1	0.022900566018368
ACSL4	6.43129802807453E-05	-0.409571587832457	1	0.022900566018368
STX11	6.57809846494587E-05	-0.409061952540213	1	0.023191379221762
TRAV8.2	6.72032192830787E-05	-0.405361931834029	1	0.023460512080705
ARHGEF40	6.8329346835951E-05	0.408201942984552	1	0.023533066913867
CASS4	6.87629231540679E-05	-0.408058608058608	1	0.023533066913867
CCDC138	6.93937324746143E-05	0.407851568721134	1	0.023533066913867
TNFSF10	7.04241457520992E-05	-0.407517120560599	1	0.023657197942837
INPP5D	7.30885156840361E-05	-0.40667303710782	1	0.024149087239472
CCR5	7.33959944909432E-05	-0.406577480490524	1	0.024149087239472
PCED1B	7.46901850269364E-05	-0.406179327918458	1	0.024149087239472
GIMAP1	7.59525971533849E-05	-0.405797101449275	1	0.024149087239472
CNGB1	7.7019772865611E-05	-0.405478579391623	1	0.024149087239472
SAMD9	7.70734968209143E-05	-0.40546265328874	1	0.024149087239472
COL20A1	7.74064573900769E-05	0.4022312070546	1	0.024149087239472
RARRES3	7.75045477356362E-05	-0.405335244465679	1	0.024149087239472
POLRMT	7.79921655959133E-05	0.405191909539736	1	0.024149087239472
SULT1A1	7.94169500890018E-05	-0.404777830864787	1	0.024378265161803
HCLS1	8.26831849128127E-05	-0.403854116897595	1	0.025163955969021
CARD16	8.4129287891628E-05	-0.40345596432553	1	0.025387082061399
SRP14P2	8.56224229381477E-05	-0.39997770337036	1	0.025620531394803
NOP56	8.73940568984645E-05	0.402580028666985	1	0.025932729817004
TRIP13	8.97182357621894E-05	0.401974836757445	1	0.026294590651462
TOMM22	9.00904307874163E-05	0.40187928014015	1	0.026294590651462
B4GALT6	9.17831719252412E-05	0.401449275362319	1	0.026570855170032
SLC6A18	9.49155960658159E-05	0.397659071975478	1	0.027191536109623
NFKBIA	9.54544488233771E-05	-0.400541487498009	1	0.027191536109623
TWNK	0.000100081468984	0.399442586399108	1	0.028283340853706
ARHGEF3	0.00010194820853	-0.399012581621277	1	0.0284189707435
RBM47	0.000102157612199	-0.398964803312629	1	0.0284189707435
SAMHD1	0.000104273775938	-0.398487020226151	1	0.028543230378409
CYBB	0.000106213125347	-0.39805701544832	1	0.028543230378409
CFLAR	0.000106721368951	-0.397945532728141	1	0.028543230378409
LY75.CD302	0.000107524610699	-0.397770345596433	1	0.028543230378409
CASP10	0.000108407286463	-0.397579232361841	1	0.028543230378409
AC005261.4	0.000109121348274	0.394493150803666	1	0.028543230378409
SLC25A17	0.000109222322504	0.397404045230132	1	0.028543230378409
CD300C	0.000109445592222	-0.397356266921484	1	0.028543230378409
SOD2	0.00010981865204	-0.397276636407071	1	0.028543230378409
TRAJ49	0.000111561710711	-0.393988158134595	1	0.028786155036321
IL2RB	0.000112386995626	-0.396735148909062	1	0.028790475829244
APOC2	0.00011384646678	-0.396432552954292	1	0.028813894690404
IFI6	0.000114933123251	-0.396209587513935	1	0.028813894690404
MNDA	0.000115480060901	-0.396098104793757	1	0.028813894690404
SP100	0.000115715202784	-0.396050326485109	1	0.028813894690404
BIN2	0.000117692102889	-0.395652173913044	1	0.028819165093263
TMEM71	0.000118652126964	-0.395461060678452	1	0.028819165093263
UCP2	0.000118893267898	-0.395413282369804	1	0.028819165093263
FAM171A2	0.000118973749402	0.395397356266922	1	0.028819165093263
HLA.DOA	0.000121983407346	-0.391940751422033	1	0.029310469662751
AIF1	0.000122648280716	-0.394680681637203	1	0.029310469662751
AKNA	0.000123729287201	-0.394473642299729	1	0.029371683057696
CYTH4	0.000128056246508	-0.393661411052715	1	0.029903258923063
SNX20	0.000128401494344	-0.393597706641185	1	0.029903258923063
OAS3	0.00012848794134	-0.393581780538302	1	0.029903258923063
RFTN1	0.00013110663676	-0.393103997451824	1	0.030238828356857
CCDC88B	0.000131990496222	-0.392944736422997	1	0.030238828356857
TYROBP	0.000133058433875	-0.392753623188406	1	0.030238828356857
C1QC	0.000133326669626	-0.392705844879758	1	0.030238828356857
PARD6G	0.000135399893446	0.392339544513458	1	0.030514679783691
IL10RA	0.000139636471952	-0.391606943780857	1	0.031271543982915
LYN	0.000141800621084	-0.391240643414556	1	0.031382683350921
TFEB	0.000141895417308	-0.391224717311674	1	0.031382683350921
LRRC25	0.000143324440602	-0.390985825768434	1	0.031474030361769
NOD2	0.000144188256761	-0.390842490842491	1	0.031474030361769
FGD1	0.000144960148824	0.39071508201943	1	0.031474030361769
CDKN2A	0.000149772321534	0.389934702978181	1	0.032169865505428
ZNF438	0.000149971851098	-0.389902850772416	1	0.032169865505428
PHF14	0.000152284243897	0.389536550406116	1	0.032470283573007
TMEM176A	0.000153605842594	-0.389329511068641	1	0.032557124066041
IFITM1	0.000154527022435	-0.389186176142698	1	0.032558569318774
C1QB	0.000156696415821	-0.388851727982163	1	0.032821446909081
TRAV16	0.000158625281502	-0.385840438756668	1	0.03283580656119
MAP3K5	0.000158999400579	-0.388501353718745	1	0.03283580656119
ADGRE5	0.000160693980847	-0.388246536072623	1	0.03283580656119
CD82	0.000161440615754	-0.388135053352445	1	0.03283580656119
CORO1A	0.000161975895471	-0.388055422838032	1	0.03283580656119
LRP6	0.000162297853145	0.388007644529384	1	0.03283580656119
MSH5	0.000165113125748	0.387593565854435	1	0.033216656393337
RCCD1	0.000169421070744	0.386972447842013	1	0.033858481314616
PARVG	0.000170205239141	-0.386860965121835	1	0.033858481314616
FCN1	0.000176020869249	-0.386048733874821	1	0.034441302735152
CAPZB	0.000177066085787	-0.385905398948877	1	0.034441302735152
MAFB	0.000177532471019	-0.385841694537347	1	0.034441302735152
SLFN13	0.000178351386689	-0.385730211817168	1	0.034441302735152
POLR1E	0.000178586005016	0.385698359611403	1	0.034441302735152
ESR1	0.000178938469052	-0.385650581302755	1	0.034441302735152
SIGIRR	0.000181542977505	-0.385300207039338	1	0.034637034199402
IL2RG	0.000181900847992	-0.38525242873069	1	0.034637034199402
WAS	0.000183700029862	-0.38501353718745	1	0.034693320156713
ARHGAP25	0.000184303413225	-0.384933906673037	1	0.034693320156713
SLAMF8	0.000185151236417	-0.384822423952859	1	0.034693320156713
TNIP3	0.000186980186607	-0.384583532409619	1	0.034693320156713
JAML	0.000187962459239	-0.384456123586558	1	0.034693320156713
TLR2	0.000188578805814	-0.384376493072145	1	0.034693320156713
NCF2	0.000189568857308	-0.384249084249084	1	0.034693320156713
TNFSF13	0.000190938044316	-0.384073897117375	1	0.034693320156713
RUFY4	0.000191688730351	-0.38397834050008	1	0.034693320156713
RSAD2	0.000191939566133	-0.383946488294314	1	0.034693320156713
CLEC7A	0.000192945953755	-0.383819079471253	1	0.034699088491508
NF1	0.000195100782045	0.383548335722249	1	0.03491029470882
HLA.DPA1	0.000205142973179	-0.382322025800287	1	0.036523654944829
PTPRCAP	0.000207963671331	-0.381987577639752	1	0.036841643824571
SLA	0.000209047638402	-0.381860168816691	1	0.036850338159527
PRF1	0.000210136835448	-0.38173275999363	1	0.036859864219861
CTSH	0.00021580191745	-0.381079789775442	1	0.0375328897743
ITM2B	0.000216081846881	-0.381047937569677	1	0.0375328897743
TRIM22	0.000217627477063	-0.380872750437968	1	0.037617860210056
OSTCP8	0.000218757993374	0.380745341614907	1	0.037630602067991
MAP3K8	0.000220892377461	-0.380506450071667	1	0.037722407426675
ABI3	0.000221464793243	-0.380442745660137	1	0.037722407426675
XAF1	0.000222469825871	-0.380331262939959	1	0.037722407426675
AC073869.2	0.000226349848294	0.377388629897021	1	0.03819841420878
OSTF1	0.000228441720187	-0.379678292721771	1	0.038369588549158
IFI30	0.000234864048174	-0.378993470297818	1	0.039263094025284
CSF1R	0.000237296098071	-0.378738652651696	1	0.03948429654263
TRIM14	0.000238981624955	-0.378563465519987	1	0.039579803262354
MYO1F	0.000240523526328	-0.378404204491161	1	0.039634498349112
DGKI	0.000245835093037	0.377862716993152	1	0.039634498349112
FNBP1L	0.000245835093037	0.377862716993152	1	0.039634498349112
BTK	0.000247417841599	-0.377703455964326	1	0.039634498349112
DOCK2	0.000247417841599	-0.377703455964326	1	0.039634498349112
TYMP	0.000247417841599	-0.377703455964326	1	0.039634498349112
DDX60L	0.000248053575712	-0.377639751552795	1	0.039634498349112
PLEK	0.000248531367333	-0.377591973244147	1	0.039634498349112
MTBP	0.000249329578471	0.377512342729734	1	0.039634498349112
ADPRH	0.000252061264197	-0.377241598980729	1	0.039890655535611
ALDH1A1	0.000263267090758	-0.376158623984711	1	0.041247205012989
VNN1	0.000264108959138	-0.376078993470298	1	0.041247205012989
SOWAHD	0.000265264809105	-0.373541999990984	1	0.041247205012989
SP110	0.000267330805885	-0.375776397515528	1	0.041247205012989
SH3BGRL	0.000268184677452	-0.375696767001115	1	0.041247205012989
EMB	0.000268698209642	-0.375648988692467	1	0.041247205012989
TAGAP	0.000269556116732	-0.375569358178054	1	0.041247205012989
SAMSN1	0.000269899987869	-0.375537505972289	1	0.041247205012989
CSNK1E	0.000271625433171	0.375378244943462	1	0.041333497539954
TRAF4	0.000273709422242	0.375187131708871	1	0.041473383434853
PPM1M	0.000279516821809	-0.374661570313744	1	0.042005955603724
CD53	0.000280584866018	-0.374566013696448	1	0.042005955603724
SPOCK2	0.000280763239544	-0.374550087593566	1	0.042005955603724
SERPINB1	0.00028219400401	-0.374422678770505	1	0.042043364413354
CD84	0.000283811664326	-0.374279343844561	1	0.042108190597199
NCKAP1L	0.000288167402296	-0.373897117375378	1	0.042577032618102
FGD2	0.000290736682609	-0.373674151935022	1	0.042779139646097
ARHGAP45	0.000292399518686	-0.373530817009078	1	0.042846757454134
SOCS1	0.000297278351581	-0.370749653648766	1	0.043217693888337
ZMYND15	0.000297440877616	-0.373100812231247	1	0.043217693888337
TEX10	0.000298572025852	0.373005255613951	1	0.043217693888337
MLKL	0.000300086403392	-0.37287784679089	1	0.04326103907679
DGLUCY	0.000304672198289	-0.372495620321707	1	0.043617479370935
METTL7A	0.000305249950093	-0.372447842013059	1	0.043617479370935
SLC43A2	0.000307183103296	-0.372288580984233	1	0.043617479370935
ARHGAP30	0.000308543029203	-0.372177098264055	1	0.043617479370935
HCST	0.000309322623149	-0.372113393852524	1	0.043617479370935
RBFA	0.000309908511594	0.372065615543876	1	0.043617479370935
TMEM151B	0.000313247943035	0.371794871794872	1	0.043708323703139
GRK2	0.000314038504093	-0.371731167383341	1	0.043708323703139
GALM	0.000314236431926	-0.371715241280459	1	0.043708323703139
ENPP4	0.000316819994466	-0.371508201942985	1	0.043896211528956
AMPD3	0.000318620084872	-0.371364867017041	1	0.04397451155864
ABCB1	0.000322451317617	-0.371062271062271	1	0.044177235969008
DOCK8	0.000323060121189	-0.371014492753623	1	0.044177235969008
TRAV8.7	0.000325084187363	-0.368540596182576	1	0.044177235969008
PIK3AP1	0.000326120082618	-0.370775601210384	1	0.044177235969008
KRT18P5	0.000326325028006	0.370759675107501	1	0.044177235969008
PLEKHF1	0.000327968874906	-0.37063226628444	1	0.044177235969008
BTNL8	0.000329413505707	-0.370520783564262	1	0.044177235969008
PSTPIP1	0.00033024164301	-0.370457079152731	1	0.044177235969008
TRGV5P	0.00033125483048	-0.36807402575182	1	0.044177235969008
PTGER4	0.00033462096887	-0.370122630992196	1	0.044372739155599
SIRPD	0.000335213065403	-0.367778929254151	1	0.044372739155599
LIN9	0.000344186239505	0.369405956362478	1	0.045391791171439
PSD4	0.000346562465938	-0.369230769230769	1	0.045514825904051
APOC1	0.000348953815766	-0.36905558209906	1	0.045514825904051
NCF1	0.000348953815766	-0.36905558209906	1	0.045514825904051
ADAMDEC1	0.000352019362256	-0.368832616658704	1	0.045747100186856
IL12RB1	0.000357555403347	-0.368434464086638	1	0.045809469988083
BEND3	0.000357555403347	0.368434464086638	1	0.045809469988083
CASP8	0.000358001736731	-0.368402611880873	1	0.045809469988083
FIGNL1	0.000360241119971	0.368243350852047	1	0.045809469988083
IQGAP3	0.000360465767224	0.368227424749164	1	0.045809469988083
ACSL5	0.00036091544929	-0.368195572543399	1	0.045809469988083
NHEJ1	0.000363171628384	0.368036311514572	1	0.045809469988083
ALOX5	0.000363851013542	-0.367988533205925	1	0.045809469988083
NMI	0.000364077735526	-0.367972607103042	1	0.045809469988083
C3AR1	0.000367265549977	-0.367749641662685	1	0.046047858111256
RPSAP13	0.000369098691646	0.367622232839624	1	0.046100564797422
DLX1	0.000370275262078	0.365296408847009	1	0.046100564797422
MR1	0.00037534799959	-0.367192228061793	1	0.046569308604223
ADA2	0.000384070330881	-0.366602962255136	1	0.047486028965322
CCRL2	0.000385502238091	-0.36650740563784	1	0.047498144269676
C18orf54	0.000390069129913	0.366204809683071	1	0.047611105961303
CECR7	0.000392006903688	0.36607740086001	1	0.047611105961303
TMEM176B	0.000392735852724	-0.366029622551362	1	0.047611105961303
ITGAM	0.000393709727614	-0.365965918139831	1	0.047611105961303
AMZ2P2	0.000394399088037	-0.363710935845533	1	0.047611105961303
LBH	0.000394441593422	-0.365918139831183	1	0.047611105961303
PPRC1	0.000397135838644	0.365742952699474	1	0.04774556119628
FABP5P2	0.000398237240937	0.36346693907561	1	0.04774556119628
FKBP5	0.000405821641367	-0.365185539098583	1	0.048452714368494
HIST1H1D	0.000409597418777	-0.364946647555343	1	0.048452714368494
GIMAP7	0.000410356446187	-0.364898869246695	1	0.048452714368494
FNDC7	0.000411816425823	0.362620686101065	1	0.048452714368494
CXCL16	0.000412132550864	-0.364787386526517	1	0.048452714368494
CARD11	0.000413660558527	-0.364691829909221	1	0.048452714368494
FLVCR2	0.000413660558527	-0.364691829909221	1	0.048452714368494
PIK3R5	0.000418018292425	-0.364421086160217	1	0.048773990895471
DSCC1	0.000421119749603	0.364229972925625	1	0.048773990895471
GIMAP1.GIMAP5	0.000421379158462	-0.364214046822742	1	0.048773990895471
HS3ST3B1	0.000422678411301	-0.364134416308329	1	0.048773990895471
OTULINL	0.000425026366103	-0.363991081382386	1	0.048773990895471
TMEM120B	0.000425549762038	0.36395922917662	1	0.048773990895471
FGR	0.000426335968734	-0.363911450867973	1	0.048773990895471
TRBV6.5	0.000427361412025	-0.361682817710993	1	0.048773990895471
TRIB2	0.000432939888494	0.363513298295907	1	0.049126111535534
LSM14B	0.000433205993658	0.363497372193024	1	0.049126111535534
AC005906.1	0.000439017565017	0.360999895200134	1	0.0496271030322
GIMAP6	0.000446978718982	-0.362685140946011	1	0.050220898927819
AL049634.2	0.000447091242421	-0.360536552545271	1	0.050220898927819
ADGRE2	0.00045000164835	-0.362509953814302	1	0.050388863818968
PIPOX	0.00045276608098	-0.362350692785475	1	0.050539481540883
MOCS3	0.000457501507263	0.362079949036471	1	0.050908480220653
CISH	0.000460026906995	-0.361936614110527	1	0.051030025246953
TNFRSF9	0.000462282468026	-0.361809205287466	1	0.051052121528248
TRGV1	0.000464264426106	-0.361697722567288	1	0.051052121528248
ARHGAP9	0.000465116227465	-0.36164994425864	1	0.051052121528248
LY75	0.000466254199274	-0.361586239847109	1	0.051052121528248
TRPM2	0.000467394732032	-0.361522535435579	1	0.051052121528248
PLD3	0.000472558960965	-0.361235865583692	1	0.051333098962354
LCP2	0.000474002755298	-0.361156235069279	1	0.051333098962354
TEDC2	0.000474292000635	0.361140308966396	1	0.051333098962354
ISYNA1	0.000478066993714	0.360933269628922	1	0.051584877309615
EHD1	0.000480111110212	-0.360821786908743	1	0.051648931759623
AGPAT3	0.000484813598629	-0.360566969262621	1	0.051873146915799
FLI1	0.000485108905947	-0.360551043159739	1	0.051873146915799
IL4I1	0.000487477326548	-0.360423634336678	1	0.0519703372566
ZC3HAV1L	0.000491946799165	0.360184742793438	1	0.052238442764212
CCR1	0.000494345896071	-0.360057333970377	1	0.052238442764212
GNLY	0.000498570218113	-0.359834368530021	1	0.052238442764212
TMCC3	0.00049978324891	-0.35977066411849	1	0.052238442764212
HEATR1	0.000500390781326	0.359738811912725	1	0.052238442764212
IGHV2.5	0.000503173840302	-0.357514851372803	1	0.052238442764212
MYO1G	0.000503438640958	-0.359579550883899	1	0.052238442764212
TRAV8.3	0.000503994882665	-0.357472953523626	1	0.052238442764212
PDCD1LG2	0.000504356321411	-0.359531772575251	1	0.052238442764212
ERAP1	0.000504662556473	-0.359515846472368	1	0.052238442764212
CSF1	0.000508967834417	-0.359292881032011	1	0.052260295926991
RAVER2	0.000509276642515	0.359276954929129	1	0.052260295926991
SLFN5	0.000509276642515	-0.359276954929129	1	0.052260295926991
TMPRSS3	0.000521139765639	-0.358671763019589	1	0.053323979238112
IGKV5.2	0.000526272038169	-0.356359370752108	1	0.053567529010255
ADGRE1	0.000526528733812	-0.358401019270585	1	0.053567529010255
CCL5	0.000528762568115	-0.358289536550406	1	0.053641531411515
P2RY8	0.000530363492434	-0.358209906035993	1	0.053651088745995
MPEG1	0.000539737018566	-0.357748049052397	1	0.054444633872807
PHF5A	0.000544316430924	0.35752508361204	1	0.054536905596405
MPDZ	0.000544644893784	0.357509157509158	1	0.054536905596405
NAP1L2	0.000545246528654	-0.355444425023977	1	0.054536905596405
ELMO1	0.000550920387462	-0.357206561554388	1	0.054950064864882
PYGO2	0.000554918007383	0.357015448319796	1	0.055194191080674
BCAR3	0.000562316252603	0.356665074056378	1	0.055321298804498
UGT1A7	0.000563305183976	0.354600328127916	1	0.055321298804498
RP9	0.000563671080924	0.356601369644848	1	0.055321298804498
AOAH	0.000564689168805	-0.3565535913362	1	0.055321298804498
RCSD1	0.000564689168805	-0.3565535913362	1	0.055321298804498
ABCB6	0.00056673041256	0.356458034718904	1	0.055321298804498
SLC8B1	0.000567071277905	-0.356442108616022	1	0.055321298804498
SERPING1	0.000573583596675	-0.356139512661252	1	0.05572279113642
GUCY2D	0.000580047594395	-0.353839599618984	1	0.05572279113642
THAP5P1	0.000580512801703	0.355820990603599	1	0.05572279113642
AC135068.8	0.000580755748483	-0.353807868045579	1	0.05572279113642
IGHV1OR15.1	0.000580755748483	-0.353807868045579	1	0.05572279113642
PATZ1	0.00058330593927	0.355693581780538	1	0.05572279113642
SEMA4D	0.000585408883618	-0.355598025163243	1	0.05572279113642
SH3BGRL3	0.000593534812268	-0.355231724796942	1	0.05572279113642
APOE	0.00059389045101	-0.35521579869406	1	0.05572279113642
PTPRC	0.00059389045101	-0.35521579869406	1	0.05572279113642
CETP	0.0005949585412	-0.355168020385412	1	0.05572279113642
LYZ	0.000595314962908	-0.355152094282529	1	0.05572279113642
RIPK3	0.000596028394371	-0.355120242076764	1	0.05572279113642
C1orf162	0.00059638540432	-0.355104315973881	1	0.05572279113642
AADAT	0.000596964850419	0.353091069803204	1	0.05572279113642
PWWP3A	0.000598889975098	0.354992833253703	1	0.05572279113642
JAK1	0.00060032548928	-0.354929128842172	1	0.05572279113642
ABHD3	0.000601044430053	-0.354897276636407	1	0.05572279113642
BASP1	0.000601404196701	-0.354881350533524	1	0.05572279113642
MATK	0.000602484682867	-0.354833572224877	1	0.05572279113642
CD8B	0.000607187408415	-0.354626532887402	1	0.05600127794344
MFNG	0.000608641163899	-0.354562828475872	1	0.05600127794344
PHOSPHO1	0.000612289538448	-0.354403567447046	1	0.056128218510807
CYLD	0.000613754499193	-0.354339863035515	1	0.056128218510807
ARRB2	0.000615222675682	-0.354276158623985	1	0.056128218510807
PRR5L	0.000616325922201	-0.354228380315337	1	0.056128218510807
GPR65	0.000618537863255	-0.354132823698041	1	0.056185959782626
KIF21B	0.000622983612767	-0.35394171046345	1	0.056237559562056
ENTPD1	0.000624099621589	-0.353893932154802	1	0.056237559562056
WASF1	0.000625590486688	0.353830227743271	1	0.056237559562056
SELL	0.000627458662819	-0.353750597228858	1	0.056237559562056
SCARF1	0.000628582023863	-0.35370281892021	1	0.056237559562056
TLR7	0.000628582023863	-0.35370281892021	1	0.056237559562056
ZC3H11A	0.00063196318699	0.353559483994267	1	0.056398358802896
PARP10	0.00063422655636	-0.353463927376971	1	0.056458848047169
CST7	0.000644120676867	-0.353049848702023	1	0.057184272918007
CR1L	0.000645655353471	-0.352986144290492	1	0.057184272918007
SIGLEC1	0.000647193383115	-0.352922439878962	1	0.057184272918007
TLR8	0.000654545016512	-0.352619843924192	1	0.057655577176968
TRAV17	0.000661314946492	-0.350410591347299	1	0.057655577176968
PYHIN1	0.000661580287033	-0.352333174072305	1	0.057655577176968
CD27	0.000662366248953	-0.352301321866539	1	0.057655577176968
ITGB3BP	0.000664334901038	0.352221691352126	1	0.057655577176968
ICOSLG	0.000664729274685	-0.352205765249244	1	0.057655577176968
PSMB10	0.000664729274685	-0.352205765249244	1	0.057655577176968
GLUL	0.000665913683976	-0.352157986940596	1	0.057655577176968
NFAM1	0.000667100027997	-0.352110208631948	1	0.057655577176968
ZWILCH	0.000675859271354	0.35175983436853	1	0.057796199598757
GIMAP5	0.000676259912779	-0.351743908265647	1	0.057796199598757
NPM3	0.000676259912779	0.351743908265647	1	0.057796199598757
MSTO2P	0.000677864656718	0.351680203854117	1	0.057796199598757
SIGLEC9	0.000679642201094	-0.349690833299608	1	0.057796199598757
LCK	0.000682295719865	-0.351505016722408	1	0.057796199598757
RPL10P16	0.00068269985755	-0.351489090619525	1	0.057796199598757
SIGLEC14	0.000683104214659	-0.351473164516643	1	0.057796199598757
AC007919.1	0.000683899948633	-0.349526161815528	1	0.057796199598757
CEACAM21	0.000685967770281	-0.349446524959338	1	0.057796199598757
IFIT3	0.000686753320371	-0.351329829590699	1	0.057796199598757
RAC3	0.000692465235751	0.351106864150342	1	0.057796199598757
CASP1	0.000693694868637	-0.351059085841695	1	0.057796199598757
RGS18	0.000693694868637	-0.351059085841695	1	0.057796199598757
RELT	0.000697808112716	-0.350899824812868	1	0.057796199598757
GPA33	0.000699483463192	-0.348931340122629	1	0.057796199598757
TRBV5.5	0.000700486467664	-0.348893471473085	1	0.057796199598757
CTSD	0.000701114788526	-0.350772415989807	1	0.057796199598757
STXBP2	0.000701114788526	-0.350772415989807	1	0.057796199598757
MRE11P1	0.000702093539103	0.348832899275772	1	0.057796199598757
INSYN2B	0.000703604212262	-0.350676859372512	1	0.057796199598757
P2RY6	0.00070443581852	-0.350645007166746	1	0.057796199598757
CD3G	0.00070651877634	-0.350565376652333	1	0.057833840432024
TRAFD1	0.000709863251237	-0.350437967829272	1	0.057944170345504
AC134669.1	0.000711121164934	-0.350390189520624	1	0.057944170345504
FAM157B	0.000713222227514	-0.350310559006211	1	0.05795308205638
CXorf38	0.000714485593764	-0.350262780697563	1	0.05795308205638
ADCY7	0.000717864601598	-0.350135371874502	1	0.057974184180693
GNG14	0.000720099555689	0.348162756034098	1	0.057974184180693
PLAC8	0.000720833237344	-0.350023889154324	1	0.057974184180693
DPY19L3	0.000721258245115	0.350007963051441	1	0.057974184180693
MROH7	0.000726376276754	-0.34981684981685	1	0.058254068609547
PARP4	0.000728089666873	-0.349753145405319	1	0.058260262602263
AL353151.1	0.000730092108569	-0.347797430352553	1	0.058289506282354
BIRC3	0.00073238935287	-0.349593884376493	1	0.058342103080492
TRGV3	0.000738013717256	-0.349386845039019	1	0.058658911705494
FAM49A	0.00074586662247	-0.349100175187132	1	0.059062028426905
ZDHHC8	0.000747182855754	0.349052396878484	1	0.059062028426905
CD7	0.000748061526077	-0.349020544672719	1	0.059062028426905
EFHD2	0.000752027265428	-0.348877209746775	1	0.059182473020788
SP140	0.000752911151382	-0.34884535754101	1	0.059182473020788
ICOS	0.000768984659074	-0.348272017837235	1	0.060312787974266
TRAV10	0.000775557641969	-0.346190798158299	1	0.060694629703792
IL21R	0.000779417687954	-0.347905717470935	1	0.06086294963301
CLIC2	0.000787212165793	-0.34763497372193	1	0.06125872428158
NINJ1	0.000788133838809	-0.347603121516165	1	0.06125872428158
AL590764.2	0.000790149355192	-0.345693365560017	1	0.06125872428158
LPIN2	0.000791367478362	-0.347491638795987	1	0.06125872428158
MMS19	0.000795077933454	0.347364229972926	1	0.061301344174674
FYB1	0.000796939125902	-0.347300525561395	1	0.061301344174674
AL627309.7	0.00079787121669	-0.34726867335563	1	0.061301344174674
PARP15	0.000798804305129	-0.347236821149865	1	0.061301344174674
HK3	0.000803015574703	-0.347093486223921	1	0.061491996954909
SMAP2	0.000806775972412	-0.34696607740086	1	0.061647379454208
CD3E	0.000810552478478	-0.346838668577799	1	0.061732178861227
TRAJ7	0.000813215291149	-0.34492388430324	1	0.061732178861227
ST8SIA4	0.00081387018374	-0.346727185857621	1	0.061732178861227
CD6	0.000814820379262	-0.346695333651855	1	0.061732178861227
DGKZ	0.000818398277471	-0.344753721748718	1	0.061866231186903
CFP	0.000820064623686	-0.346520146520147	1	0.061866231186903
BLNK	0.000821979265713	-0.346456442108616	1	0.061879572290708
STK40	0.000824378319573	-0.346376811594203	1	0.061929247264461
THEMIS2	0.000831613970147	-0.346137920050964	1	0.06234128473472
Z97634.1	0.000835983200732	0.34599458512502	1	0.062475553391632
PDCD6	0.000836956988182	0.345962732919255	1	0.062475553391632
AC106782.7	0.000840423221596	-0.344041409788944	1	0.062475553391632
AC133555.5	0.000840423221596	-0.344041409788944	1	0.062475553391632
GADD45G	0.000843311940676	-0.345755693581781	1	0.062559690799171
TREM2	0.000847244586837	-0.34562828475872	1	0.062586166110329
ZRANB3	0.000848723648563	0.345580506450072	1	0.062586166110329
UBA52P6	0.000850205071572	0.345532728141424	1	0.062586166110329
MRPS27	0.000850699404555	0.345516802038541	1	0.062586166110329
DENND1C	0.000852679366385	-0.345453097627011	1	0.062602488408731
GZMA	0.000862642543964	-0.345134575569358	1	0.063203653714951
IGFLR1	0.00086917557804	-0.344927536231884	1	0.063458125045552
PLCG1	0.000869679988268	0.344911610129001	1	0.063458125045552
ST6GALNAC3	0.000873218361324	0.344800127408823	1	0.06349305473775
LMO2	0.000873724916353	-0.34478420130594	1	0.06349305473775
IKZF1	0.000882888973708	-0.344497531454053	1	0.063972276729519
FCER1G	0.000883912608148	-0.344465679248288	1	0.063972276729519
TRGV4	0.00089140632624	-0.342455724076235	1	0.064383765648614
AL022238.4	0.000894726469441	0.344131231087753	1	0.064418817580334
SH2D3C	0.000896799913048	-0.344067526676222	1	0.064418817580334
UBA2	0.00089731895978	0.34405160057334	1	0.064418817580334
AC018755.2	0.000899918314912	-0.343971970058927	1	0.064475435326744
GMIP	0.000902002752588	-0.343908265647396	1	0.064495008060572
LDLRAD3	0.000904614505322	0.343828635132983	1	0.064552130872779
MARCO	0.000915659518727	-0.343494186972448	1	0.065209608285648
HAAO	0.000925224616016	-0.343207517120561	1	0.065607753802485
AXL	0.000926293021468	-0.343175664914795	1	0.065607753802485
DYSF	0.000929505005642	-0.3430801082975	1	0.065607753802485
TRBV27	0.000930082057596	-0.341307033710444	1	0.065607753802485
TRAV8.4	0.000934956872015	-0.341165349888834	1	0.065607753802485
FANCG	0.000937039250998	0.342857142857143	1	0.065607753802485
ATXN10	0.000942454971343	0.342697881828317	1	0.065607753802485
HAVCR2	0.000942454971343	-0.342697881828317	1	0.065607753802485
MSL3	0.000942454971343	-0.342697881828317	1	0.065607753802485
LY86	0.000943541541	-0.342666029622551	1	0.065607753802485
CGAS	0.000944629255028	-0.342634177416786	1	0.065607753802485
EIF2D	0.000945173541518	0.342618251313903	1	0.065607753802485
RAB20	0.000946262974121	-0.342586399108138	1	0.065607753802485
ALKBH2	0.000948991576398	0.342506768593725	1	0.065607753802485
IGHV1OR16.1	0.000950111275226	-0.340729151687775	1	0.065607753802485
PPIAP15	0.000950730200014	0.340711471791074	1	0.065607753802485
ABCG1	0.00095556957303	-0.342315655359134	1	0.065610167286336
PRAM1	0.000956119615113	-0.342299729256251	1	0.065610167286336
PRRT4	0.000958073720372	0.340502496393835	1	0.065610167286336
IGHV3.6	0.000958467199934	-0.340491340309783	1	0.065610167286336
TMEM106A	0.000959978014946	-0.342188246536073	1	0.065610167286336
TRAV13.1	0.000970389156107	-0.340155285955483	1	0.066145470198573
IL26	0.000971525525552	-0.340123450624286	1	0.066145470198573
CCDC170	0.000974994012708	-0.341758241758242	1	0.066254936649828
HNRNPA1P9	0.000988852114367	-0.339642199065184	1	0.066899753952418
SH2D1A	0.000993068366087	-0.341248606465998	1	0.066899753952418
LYL1	0.000993638087621	-0.341232680363115	1	0.066899753952418
STAT4	0.000994208107578	-0.341216754260233	1	0.066899753952418
FXR1	0.00099591995939	0.341168975951585	1	0.066899753952418
ZFP64	0.00099706268861	0.341137123745819	1	0.066899753952418
IFIT1	0.000997634502043	-0.341121197642937	1	0.066899753952418
CCR4	0.001007978477329	-0.34083452779105	1	0.067466348911179
CD14	0.00101318709812	-0.340691192865106	1	0.067687741444395
RPL4P1	0.001020246613517	-0.338789430321099	1	0.068031725494627
GNGT2	0.001022630065281	-0.338725667806745	1	0.068063198812187
CSE1L	0.001033677256571	0.340133779264214	1	0.068581842861258
NAAA	0.001034859467409	-0.340101927058449	1	0.068581842861258
NCF4	0.00103841350782	-0.340006370441153	1	0.068581842861258
KLHDC7B	0.001038493771235	-0.338304691295459	1	0.068581842861258
WDFY4	0.001040789052839	-0.339942666029623	1	0.068581842861258
TPTEP2.CSNK1E	0.001041978684227	0.339910813823857	1	0.068581842861258
TMSB4X	0.001044361670523	-0.339847109412327	1	0.068611864140194
PIK3CG	0.001059972697747	-0.339433030737379	1	0.069509222507142
PRKCQ	0.001064211890638	-0.3393215480172	1	0.069514223374156
CD2	0.001067249349817	-0.339241917502787	1	0.069514223374156
CD3D	0.001067249349817	-0.339241917502787	1	0.069514223374156
APOBEC3D	0.001067857789982	-0.339225991399904	1	0.069514223374156
TIGIT	0.001070294716626	-0.339162286988374	1	0.069545719470138
CCR2	0.001072736715897	-0.339098582576843	1	0.069577429835466
PILRA	0.001075796362705	-0.33901895206243	1	0.069649012514887
MRC1	0.00107886396861	-0.338939321548017	1	0.06972084971736
DDX58	0.001088114725602	-0.338700430004778	1	0.070191284690655
CD33	0.001090593783795	-0.338636725593247	1	0.070223984545002
TTLL12	0.001096190511563	0.338493390667304	1	0.070450068765039
SLFN14	0.001098061900826	-0.338445612358656	1	0.070450068765039
SPN	0.00110243981262	-0.338334129638477	1	0.070557128308024
IFI44L	0.001103693565142	-0.338302277432712	1	0.070557128308024
GINS1	0.001109351559259	0.338158942506769	1	0.070699347218846
PFDN4	0.001109981855326	0.338143016403886	1	0.070699347218846
PLCB2	0.001111874703509	-0.338095238095238	1	0.070699347218846
GPBAR1	0.001116302801851	-0.33798375537506	1	0.070854385326763
TFB2M	0.001126484618594	0.337728937728938	1	0.071373424019359
DEF6	0.001129043268511	-0.337665233317407	1	0.071408477273796
POLR2H	0.001132249032047	0.337585602802994	1	0.071484261583535
MOB3A	0.001135463092435	-0.337505972288581	1	0.071560300522845
TNFSF14	0.00114126937025	-0.337362637362637	1	0.071773975168132
AC119618.1	0.001144411173541	-0.335635128631586	1	0.071773975168132
CCDC69	0.001146453215919	-0.337235228539576	1	0.071773975168132
PTPN7	0.001147752526756	-0.337203376333811	1	0.071773975168132
IFIT2	0.001149053179827	-0.337171524128046	1	0.071773975168132
THEMIS	0.00115231069288	-0.337091893613633	1	0.071773975168132
TICRR	0.00115296320479	0.33707596751075	1	0.071773975168132
AC011462.1	0.001167403950378	-0.336725593247332	1	0.072416507554493
OR7A11P	0.00116815986763	0.335067512632693	1	0.072416507554493
STK17B	0.001169385863958	-0.336677814938685	1	0.072416507554493
HNRNPA1	0.00117867540336	0.336454849498328	1	0.072865058616054
HYKK	0.001187361569746	0.336247810160854	1	0.073274819368333
RANBP1	0.001192735854342	0.336120401337793	1	0.073479132009369
ZFYVE9	0.00119745652546	0.336008918617614	1	0.073635812786296
CASP5	0.001201516357556	-0.335913362000319	1	0.073635812786296
UBASH3A	0.001202194214193	-0.335897435897436	1	0.073635812786296
PTPRE	0.001203550972861	-0.335865583691671	1	0.073635812786296
FBXW9	0.001206268676232	0.33580187928014	1	0.073675497466988
NCEH1	0.001208991969493	-0.33573817486861	1	0.073715387071427
GGT7	0.001212403962433	0.335658544354197	1	0.073797060332144
CEP83	0.001217195490952	0.335547061634018	1	0.073877889170875
PGAP1	0.001217881401463	0.335531135531136	1	0.073877889170875
PTPDC1	0.001230288154216	0.335244465679248	1	0.074502545058565
ARHGEF39	0.001233754846321	0.335164835164835	1	0.074502545058565
VAV3	0.001238623163571	-0.335053352444657	1	0.074502545058565
ADAM8	0.001240017321381	-0.335021500238892	1	0.074502545058565
AC092916.2	0.001241838248268	-0.333370899297772	1	0.074502545058565
MTX2	0.001245608256272	0.334894091415831	1	0.074502545058565
CDYL2	0.001246308734982	-0.334878165312948	1	0.074502545058565
AC060788.1	0.001246539748557	-0.33326576527041	1	0.074502545058565
SIRPB2	0.001247009572425	-0.334862239210065	1	0.074502545058565
FOLR1	0.001253458859349	-0.333111694188395	1	0.074762417192133
ABHD17AP3	0.001266779330986	0.334416308329352	1	0.075430565915976
ARHGAP15	0.001270339529144	-0.334336677814939	1	0.075516277051327
TRIM45	0.001275339112673	0.33422519509476	1	0.075612770505079
FKBP2	0.001277487270218	-0.334177416786112	1	0.075612770505079
CLEC2B	0.001279638721568	-0.334129638477465	1	0.075612770505079
ASGR2	0.001284671609174	-0.334018155757286	1	0.075612770505079
EIF4ENIF1	0.001288999848727	0.33392259913999	1	0.075612770505079
ANXA11	0.001291892712413	-0.33385889472846	1	0.075612770505079
FAM157A	0.001291892712413	-0.33385889472846	1	0.075612770505079
SCARF2	0.001292616851199	0.333842968625577	1	0.075612770505079
CCDC15	0.001293341359464	0.333827042522695	1	0.075612770505079
IL33	0.001296243090678	-0.333763338111164	1	0.075612770505079
PTGDS	0.001296243090678	-0.333763338111164	1	0.075612770505079
CSF3R	0.001299878588114	-0.333683707596751	1	0.075612770505079
APOBEC3G	0.001302793665895	-0.333620003185221	1	0.075612770505079
IGHG3	0.001302793665895	-0.333620003185221	1	0.075612770505079
TTC16	0.001304253435096	-0.333588150979455	1	0.075612770505079
AL355802.1	0.001311574638125	0.333428889950629	1	0.075612770505079
AC084290.1	0.001312097390249	-0.331836085749459	1	0.075612770505079
GIMAP2	0.001312308811844	-0.333412963847746	1	0.075612770505079
SIGLEC7	0.001312308811844	-0.333412963847746	1	0.075612770505079
CYTIP	0.001327071056803	-0.333094441790094	1	0.076158241580447
TRDJ3	0.001327110443573	-0.331517819439262	1	0.076158241580447
FLRT1	0.001330041578451	0.333030737378563	1	0.076158241580447
TTC7A	0.001333018149757	-0.332967032967033	1	0.076158241580447
BLM	0.001333763239124	0.33295110686415	1	0.076158241580447
GSAP	0.001336747387884	-0.33288740245262	1	0.076158241580447
TNFSF13B	0.001336747387884	-0.33288740245262	1	0.076158241580447
ZNF267	0.001338989485106	-0.332839624143972	1	0.07616411754899
DOK3	0.001341984271073	-0.332775919732441	1	0.076212720772487
PDE1B	0.001344234358808	-0.332728141423794	1	0.076218944344632
LAT2	0.001351005234028	-0.33258480649785	1	0.076444954571922
CD52	0.001352514080552	-0.332552954292085	1	0.076444954571922
TMSB10	0.001356292906861	-0.332473323777672	1	0.076537048855022
MS4A4E	0.001358564810704	-0.332425545469024	1	0.07654394901825
CHI3L1	0.00136768709046	-0.332234432234432	1	0.076900523823335
TNFAIP8	0.001369212876432	-0.332202580028667	1	0.076900523823335
ACTRT3	0.001379168287069	-0.331995540691193	1	0.077337676166872
GAPT	0.001383014790552	-0.33191591017678	1	0.077431431858465
GIMAP8	0.001388416289484	-0.331804427456601	1	0.077611816696911
CYTH1	0.001396943135731	-0.331629240324893	1	0.07792229769153
BMS1P8	0.001398347231658	0.330050774733706	1	0.07792229769153
CDH23	0.001410998938307	-0.331342570473005	1	0.07839921945599
CDC45	0.001414139862834	0.331278866061475	1	0.07839921945599
IQSEC1	0.001415712708105	-0.33124701385571	1	0.07839921945599
KIAA0513	0.001415712708105	-0.33124701385571	1	0.07839921945599
RPS10P14	0.001433915110424	-0.330880713489409	1	0.079283927409913
TROAP	0.001439497056313	0.330769230769231	1	0.079469164621998
CD38	0.001448308608334	-0.330594043637522	1	0.079831846634004
IRAK2	0.001452330045044	-0.330514413123109	1	0.079929780902526
CREB3L4	0.00146283332887	0.330307373785635	1	0.08034872956957
NOC3L	0.001464455332809	0.330275521579869	1	0.08034872956957
TIPIN	0.001475038266084	0.330068482242395	1	0.080746675216347
AC133555.4	0.001476243697086	-0.328522176687583	1	0.080746675216347
TBXAS1	0.001486512965026	-0.329845516802039	1	0.081183671255611
SLAMF6	0.00149475877988	-0.329686255773212	1	0.081508990251094
C1orf127	0.001498068727656	-0.329622551361682	1	0.08154099163226
IL4R	0.001500555557681	-0.329574773053034	1	0.08154099163226
RINL	0.001502215527712	-0.329542920847269	1	0.08154099163226
FTH1P5	0.001507583076362	-0.327927727059961	1	0.081707790233033
AC008562.1	0.001515110561662	0.32778661249769	1	0.081876296883177
SNRPE	0.001516392785057	0.329272177098264	1	0.081876296883177
ZNF286B	0.001518068665043	0.329240324892499	1	0.081876296883177
AC107890.1	0.001519889694445	0.327697349228769	1	0.081876296883177
SH3KBP1	0.00152647333333	-0.329081063863673	1	0.082028163548334
SCPEP1	0.001527316120887	-0.32906513776079	1	0.082028163548334
PIK3R6	0.001535767275979	-0.328905876731964	1	0.08235783307691
MARCH1	0.001543409611885	-0.32876254180602	1	0.082519113303292
MCM8	0.001543409611885	0.32876254180602	1	0.082519113303292
PSTPIP2	0.001548523676547	-0.328666985188724	1	0.082668412405521
TSPYL1	0.001556605406518	-0.327019935581249	1	0.082975457058812
DDO	0.001562677816592	-0.326909294657722	1	0.083118550954445
ZNF74	0.001563958355973	0.328380315336837	1	0.083118550954445
HACD4	0.001568270492527	-0.328300684822424	1	0.083223510727146
PKP4	0.00157086295441	0.328252906513776	1	0.083237035834299
CNOT6L	0.001583012644676	-0.328029941073419	1	0.083599948758318
CXCR5	0.001583731675222	-0.326528677701812	1	0.083599948758318
IGHG2	0.001584755263195	-0.327998088867654	1	0.083599948758318
TMIGD3	0.001594370839829	-0.327822901735945	1	0.083950978040589
ANKS3	0.001596124807164	0.32779104953018	1	0.083950978040589
YPEL5	0.001599637998667	-0.327727345118649	1	0.084011666455049
IL15RA	0.001611989528409	-0.327504379678293	1	0.084535674709271
CHRNA5	0.001622645397316	0.327313266443701	1	0.084891159132486
ABCA1	0.001623536266267	-0.327297340340819	1	0.084891159132486
AC026951.1	0.001636055137468	0.327074374900462	1	0.085420309875289
SKAP1	0.001642347372958	-0.326962892180284	1	0.085544995213431
ATG7	0.001643248054538	-0.326946966077401	1	0.085544995213431
GNAI2	0.001649565388776	-0.326835483357223	1	0.085748502720487
FAM172BP	0.001653884354883	-0.325292659565704	1	0.085835836225817
AP003357.1	0.001656066599841	0.325254976611445	1	0.085835836225817
HMGB1P3	0.001662266227042	-0.326612517916866	1	0.08603194158797
ZBED2	0.001668040500531	-0.325049007342133	1	0.086205495127574
MEFV	0.001681483930129	-0.326278069756331	1	0.086774318527559
VANGL2	0.001691630597074	0.326102882624622	1	0.087171609696955
SLC7A7	0.001694407494375	-0.326055104315974	1	0.087188528987999
PHB2	0.001699044848205	0.325975473801561	1	0.087300994162903
ANOS1	0.001704624870086	-0.325879917184265	1	0.087461501979837
DKC1	0.001709287582338	0.325800286669852	1	0.087574549973923
MELK	0.001715834817711	0.325688803949674	1	0.087783687053228
MTNR1B	0.001728338966915	-0.324031671601019	1	0.088296547968301
FPR3	0.00173183006101	-0.325418060200669	1	0.088348144430443
VAPB	0.001739403929316	0.325290651377608	1	0.088607575271925
JAK2	0.001745104031153	-0.325195094760312	1	0.088770949058981
CTLA4	0.001749867050943	-0.325115464245899	1	0.08880802935235
SNUPN	0.00175082106845	0.325099538143016	1	0.08880802935235
LRRC28	0.001760126241419	0.323508215913601	1	0.089153023050414
EEF2	0.001770964707755	0.324765089982481	1	0.089515553049085
TRIM21	0.001772894067477	-0.324733237776716	1	0.089515553049085
HERC6	0.001774825332865	-0.324701385570951	1	0.089515553049085
TEAD1	0.001782569484322	0.32457397674789	1	0.089778973405566
AC015911.7	0.001786453037295	-0.324510272336359	1	0.089847485525407
PDCL3P6	0.001791318265	0.324430641821946	1	0.089887267987961
RNASET2	0.001792292750827	-0.324414715719064	1	0.089887267987961
BMPR1A	0.001800105956007	0.324287306896003	1	0.090123451695595
TIFA	0.001802064075693	-0.324255454690237	1	0.090123451695595
NKAPL	0.001808271111992	-0.322731435652999	1	0.090175948101477
AC138623.1	0.001810780428074	0.322691464161651	1	0.090175948101477
MOB1A	0.001813853397546	-0.324064341455646	1	0.090175948101477
QARS	0.001815504391592	0.322616350601182	1	0.090175948101477
AC241585.1	0.001816572249912	-0.322599395547537	1	0.090175948101477
CSTF1	0.001819774236616	0.32396878483835	1	0.090175948101477
UNC5A	0.001821751739125	-0.323936932632585	1	0.090175948101477
GOLGA5P1	0.001829681241683	-0.323809523809524	1	0.090175948101477
QTRT1	0.001831668498919	0.323777671603759	1	0.090175948101477
ITGAX	0.001832662860943	-0.323761745500876	1	0.090175948101477
MAN1C1	0.001832662860943	-0.323761745500876	1	0.090175948101477
GALNT6	0.00183564888318	-0.323713967192228	1	0.090175948101477
METRNL	0.001837642013602	-0.323682114986463	1	0.090175948101477
RASSF5	0.00184163415953	-0.323618410574932	1	0.090175948101477
PARP12	0.001842633423312	-0.32360248447205	1	0.090175948101477
MBOAT4	0.00184363317844	-0.323586558369167	1	0.090175948101477
SGO2	0.001848639331726	0.323506927854754	1	0.090270925620869
NOLC1	0.001850645239925	0.323475075648989	1	0.090270925620869
AC004837.1	0.001863218355419	0.321867411725563	1	0.090511874962922
ITGAL	0.001865752533778	-0.323236184105749	1	0.090511874962922
BNC2	0.001865752533778	0.323236184105749	1	0.090511874962922
HES1	0.001865752533778	0.323236184105749	1	0.090511874962922
DAPP1	0.00187385536758	-0.323108775282688	1	0.090756182778468
SIT1	0.001875886051588	-0.323076923076923	1	0.090756182778468
KCTD3	0.001883009157083	0.322965440356745	1	0.09082635776792
Z84488.2	0.001884612356131	-0.321537211972805	1	0.09082635776792
ORM2	0.00188709049675	-0.322901735945214	1	0.09082635776792
APOC1P1	0.001887539450356	-0.321492298041984	1	0.09082635776792
HAUS1	0.00189938264737	0.322710622710623	1	0.091272897850936
TRAJ45	0.001905529792643	-0.321217623542166	1	0.091323060388276
DNAAF5	0.001905555882624	0.322615066093327	1	0.091323060388276
IRF8	0.001918993619201	-0.322408026755853	1	0.091843447301757
AC009117.1	0.001932868266989	0.320804671630774	1	0.092383319799935
ATAT1	0.001938787813899	0.322105430801083	1	0.092394292776241
GSTM3P2	0.0019398018792	0.320700776682646	1	0.092394292776241
GBP2	0.001940882133134	-0.322073578595318	1	0.092394292776241
PARP14	0.001945076919214	-0.322009874183787	1	0.092470359064593
TRAT1	0.001949641442226	-0.320553912066214	1	0.092563776633043
IFNGR1	0.001952437555275	-0.321898391463609	1	0.09257309782722
AC007182.2	0.001957710585575	-0.321818760949196	1	0.092580635316107
UCK2	0.001959823405991	0.321786908743431	1	0.092580635316107
IGKV1D.39	0.001962996508191	-0.321739130434783	1	0.092580635316107
SUSD3	0.001962996508191	-0.321739130434783	1	0.092580635316107
LRPPRC	0.001972543746146	0.321595795508839	1	0.09290785411742
HYLS1	0.001978931907686	0.321500238891543	1	0.093085610791122
TRIM34	0.001986408432792	-0.321388756171365	1	0.093124603632187
APOL3	0.001989620479016	-0.321340977862717	1	0.093124603632187
RASAL3	0.001990692205557	-0.321325051759834	1	0.093124603632187
FDPSP2	0.001991936485881	-0.319930139482143	1	0.093124603632187
COL25A1	0.001992837226683	0.321293199554069	1	0.093124603632187
SLC15A3	0.002002515738945	-0.321149864628126	1	0.093418158221579
MSANTD3.TMEFF1	0.002005751353018	0.321102086319478	1	0.093418158221579
PIM1	0.002007911057465	-0.321070234113712	1	0.093418158221579
SLCO2B1	0.002012236782632	-0.321006529702182	1	0.093418158221579
TET1	0.002012236782632	0.321006529702182	1	0.093418158221579
CAB39	0.002016570941537	-0.320942825290651	1	0.093426121914714
METTL2A	0.002017655800731	0.320926899187769	1	0.093426121914714
PHF11	0.002024176056835	-0.320831342570473	1	0.093503646445502
AGTRAP	0.002025264618458	-0.32081541646759	1	0.093503646445502
RAB43P1	0.002031807122468	-0.320719859850295	1	0.093503646445502
TRGV5	0.002033333445784	-0.319331077298721	1	0.093503646445502
SEPT1	0.002035085542442	-0.320672081541647	1	0.093503646445502
PCGF2	0.002035085542442	0.320672081541647	1	0.093503646445502
SIRPB1	0.002047147416476	-0.320496894409938	1	0.093936630419926
TRAV26.2	0.002050594390152	-0.319084535789027	1	0.093973700185999
ELF4	0.002057064302948	-0.320353559483994	1	0.094149030461916
PHLPP1	0.002062592448988	0.320273928969581	1	0.094190946608114
APOL1	0.002063699690035	-0.320258002866699	1	0.094190946608114
EIF3B	0.002065915785805	0.320226150660933	1	0.094190946608114
AC091167.1	0.002085957758281	0.319939480809046	1	0.094983099561207
PHC1	0.002090435349269	0.319875776397516	1	0.09506541751822
TFEC	0.002106175477559	-0.319652810957159	1	0.09565905153689
TCFL5	0.002114085677241	0.31954132823698	1	0.095857362529133
STX12	0.002117483981693	-0.319493549928333	1	0.095857362529133
CYP2S1	0.002118617847406	-0.31947762382545	1	0.095857362529133
CD226	0.002123158804298	-0.319413919413919	1	0.095880494635671
DOCK11	0.002127708562887	-0.319350215002389	1	0.095880494635671
TRBC1	0.002128847379556	-0.319334288899506	1	0.095880494635671
SMARCD1	0.002129986747503	0.319318362796624	1	0.095880494635671
IRF1	0.002133408161353	-0.319270584487976	1	0.095880494635671
ANKRD13B	0.002135691864609	0.319238732282211	1	0.095880494635671
RAB37	0.002137977778609	-0.319206880076445	1	0.095880494635671
SLC2A6	0.002141410798869	-0.319159101767797	1	0.09591365500142
ST13P18	0.002148916264454	0.317714874906171	1	0.096128907468171
RP9P	0.002155192791124	0.318967988533206	1	0.096201799305528
TRBV5.6	0.002157565555663	-0.317597106387739	1	0.096201799305528
GADD45B	0.002158650798841	-0.318920210224558	1	0.096201799305528
WDR43	0.002163269280539	0.318856505813028	1	0.096287115676778
AL033529.1	0.002166739003659	0.31880872750438	1	0.096321151613326
CD244	0.002173693550966	-0.318713170887084	1	0.096509825390025
ZNF385A	0.0021783411224	-0.318649466475553	1	0.096527106126047
EXO1	0.002179504418258	0.318633540372671	1	0.096527106126047
GBP5	0.002192337795785	-0.318458353240962	1	0.096889484698468
CTBP2	0.002194678463755	0.318426501035197	1	0.096889484698468
DNAH14	0.002195849644789	0.318410574932314	1	0.096889484698468
TRAV4	0.002210263761233	-0.316888627735071	1	0.097221581604655
PRDM8	0.002213485296801	-0.318171683389075	1	0.097221581604655
DENND3	0.002214665546914	-0.318155757286192	1	0.097221581604655
GZMM	0.00221608207764	-0.316811341292899	1	0.097221581604655
NDUFA9P1	0.002217027753959	0.318123905080427	1	0.097221581604655
AARS2	0.002220575335187	0.318076126771779	1	0.097257375812241
TBX21	0.002239582577197	-0.317821309125657	1	0.097901264258427
SIRPG	0.002240775397962	-0.317805383022774	1	0.097901264258427
NPC2	0.00224435730628	-0.317757604714127	1	0.097937591865207
POLR1C	0.002256334406276	0.3175983436853	1	0.098339725261518
MYBPC3	0.002259938783254	-0.317550565376652	1	0.098376406105249
FTH1P15	0.00227078315621	-0.317407230450709	1	0.098727773658498
CABP4	0.002280462051451	-0.317279821627648	1	0.098756690614261
CXCL13	0.002281674530803	-0.317263895524765	1	0.098756690614261
DECR1	0.002282887592627	-0.317247969421882	1	0.098756690614261
GLI3	0.002284101237169	0.317232043319	1	0.098756690614261
CPNE1	0.002285315464675	0.317216117216117	1	0.098756690614261
RPS6KA3	0.002291395355259	-0.317136486701704	1	0.0988994009819
TRAF3IP3	0.002303599000164	-0.316977225672878	1	0.099291067927873
IL18RAP	0.002306046764108	-0.316945373467113	1	0.099291067927873
IFI35	0.002309722816136	-0.316897595158465	1	0.099329239175065
ZCCHC7	0.002313404161435	0.316849816849817	1	0.09936754569406
ARL6IP5	0.00231955151792	-0.316770186335404	1	0.09950590225824
BST2	0.002323247011312	-0.316722408026756	1	0.09950590225824
DCLRE1CP1	0.002325008724973	-0.315397173254193	1	0.09950590225824
TLR3	0.002334365425241	-0.316579073100812	1	0.099758790814255
GVINP1	0.002339322352558	-0.316515368689282	1	0.099758790814255
YAE1	0.002339322352559	0.316515368689282	1	0.099758790814255
FES	0.002348019858033	-0.316403885969103	1	0.100009917589523
CD5	0.002360495534768	-0.316244624940277	1	0.10028799424618
DYNLT1	0.002361746389284	-0.316228698837395	1	0.10028799424618
IKZF3	0.00236299784241	-0.316212772734512	1	0.10028799424618
LST1	0.002370519146072	-0.316117216117216	1	0.100461305124326
IGLV2.8	0.002374287899515	-0.316069437808568	1	0.100461305124326
CASC3	0.00237554535258	0.316053511705686	1	0.100461305124326
SSBP4	0.002383102708747	0.31595795508839	1	0.100529459975147
ABCD2	0.002385626647916	-0.315926102882625	1	0.100529459975147
CTSO	0.002385626647916	-0.315926102882625	1	0.100529459975147
RAPGEF1	0.002394479455323	-0.315814620162446	1	0.10077081957844
RHBDF2	0.002397014271595	-0.315782767956681	1	0.10077081957844
HSD11B1L	0.002405905220672	0.315671285236503	1	0.101025322049158
HELLS	0.00241993688359	0.315496098104794	1	0.101494832215403
MED15P8	0.002431354525675	0.314072921644134	1	0.101673253011061
ZAP70	0.002431472242753	-0.31535276317885	1	0.101673253011061
BLOC1S1	0.00243275700869	-0.315336837075968	1	0.101673253011061
MAN2B2	0.002436614984388	-0.31528905876732	1	0.101715107109137
RPL17	0.002448222072459	0.315145723841376	1	0.102079966693332
APOBEC3A	0.002452102178576	-0.315097945532728	1	0.102099158602067
CD8A	0.002454691998864	-0.315066093326963	1	0.102099158602067
CHML	0.002457284287856	0.315034241121198	1	0.102099158602067
SUCLA2P3	0.002463775824443	0.314954610606785	1	0.102249568247961
RPL23AP38	0.002466940673259	0.313641416168138	1	0.102261727000493
PARP9	0.002470282835555	-0.314874980092371	1	0.102281199079564
MAP4K1	0.002483343410601	-0.314715719063545	1	0.10257825445242
BX679664.3	0.002485962991673	0.31468386685778	1	0.10257825445242
TRBJ1.4	0.002486099572917	-0.313411415157763	1	0.10257825445242
TRAV25	0.002495639998428	-0.313297477052044	1	0.102852718824105
MPLKIP	0.002500415315165	0.314508679726071	1	0.102930391378476
TXNIP	0.002512296289889	-0.314365344800127	1	0.103116318545623
BHLHE23	0.002512477677212	-0.313097342528315	1	0.103116318545623
WDR36	0.002513619537677	0.314349418697245	1	0.103116318545623
GLIPR1	0.00251759305522	-0.314301640388597	1	0.10316047584613
IFT52	0.002525557097673	0.314206083771301	1	0.103367858774653
C19orf44	0.002530879080074	0.314142379359771	1	0.103466753482532
AC015911.10	0.002534157585933	-0.312841421307732	1	0.10348197628429
POU3F2	0.002544672405236	0.312718006884761	1	0.103792319594111
DRG1	0.002565719301446	0.313728300684822	1	0.104319408081408
ADAP1	0.002571117566612	-0.313664596273292	1	0.104319408081408
UBE3A	0.002571117566612	0.313664596273292	1	0.104319408081408
MS4A6A	0.002572468732704	-0.313648670170409	1	0.104319408081408
TEP1	0.002572468732704	-0.313648670170409	1	0.104319408081408
NR3C1	0.002575172986507	-0.313616817964644	1	0.104319408081408
CD96	0.002584658079724	-0.313505335244466	1	0.104584664662282
L3MBTL3	0.002592813227113	-0.31340977862717	1	0.104731713982787
TMEM156	0.002594174672344	-0.313393852524287	1	0.104731713982787
GRN	0.002609193179618	-0.313218665392578	1	0.105218743759722
CSF2RA	0.002625666394407	-0.313027552157987	1	0.105763268067912
ZC3H12D	0.002635319023194	-0.312916069437809	1	0.106006706547426
DAP3	0.002643618159237	0.312820512820513	1	0.106006706547426
DHRS3	0.002643618159237	-0.312820512820513	1	0.106006706547426
SLC8A1	0.002643618159237	-0.312820512820513	1	0.106006706547426
CLEC4A	0.00264916400064	-0.312756808408982	1	0.106109597002028
USP18	0.002653330263118	-0.312709030100334	1	0.106157060684381
C1R	0.002665864518756	-0.312565695174391	1	0.106515330391098
CYSLTR1	0.002670054451124	-0.312517916865743	1	0.106515330391098
CD80	0.002672851036587	-0.312486064659978	1	0.106515330391098
MDGA2	0.0026742503193	0.312470138557095	1	0.106515330391098
ACTR5	0.002678917330896	0.31118136320267	1	0.106581998121289
AEN	0.002693909738139	0.312247173116738	1	0.107058859325508
CMPK2	0.002702375009967	-0.312151616499443	1	0.107212127888351
ETV7	0.00270378821736	-0.31213569039656	1	0.107212127888351
NUP155	0.002713699334985	0.312024207676382	1	0.107478280812654
PLCL2	0.002716537090861	-0.311992355470616	1	0.107478280812654
DNAJC9	0.002725066412777	0.311896798853321	1	0.107682299805945
ERP27	0.002729340117903	-0.311849020544673	1	0.107682299805945
DTHD1	0.002730766027993	-0.31183309444179	1	0.107682299805945
EFHC1	0.002745062096921	0.311673833412964	1	0.108126295516778
IGHV3.35	0.002750845869497	-0.310386279495036	1	0.108234386432094
TANC1	0.002762306382975	0.311482720178372	1	0.10856534843815
BTBD3	0.00276807613182	0.311419015766842	1	0.108596714415933
USP21	0.002772410566998	0.311371237458194	1	0.108596714415933
ADNP	0.002773856737075	0.311355311355311	1	0.108596714415933
FCGR1A	0.002775303586792	-0.311339385252429	1	0.108596714415933
FAM107B	0.002800004287513	-0.311068641503424	1	0.1093799445253
RPL3	0.002801463418532	0.311052715400542	1	0.1093799445253
CTSZ	0.002811696530121	-0.310941232680363	1	0.109539267007171
TMEM18	0.002811696530121	0.310941232680363	1	0.109539267007171
HIST1H2BI	0.002817559128551	-0.310877528268833	1	0.109647699944759
JAK3	0.002823432735743	-0.310813823857302	1	0.109693719771896
IGLL5	0.002824902859774	-0.31079789775442	1	0.109693719771896
TRGV8	0.002858912554905	-0.30922613837555	1	0.110830125652979
GPR155	0.002860393323834	-0.310415671285237	1	0.110830125652979
CENPO	0.002875299155602	0.31025641025641	1	0.111286578622481
WDR61	0.002893278460773	0.310065297021819	1	0.111860868003487
MAT2B	0.002897789074806	-0.310017518713171	1	0.111913745526762
IFIT5	0.00290682930231	-0.309921962095875	1	0.112141254384233
TRBV7.6	0.002910713129431	-0.308683931138306	1	0.112169559645877
ANKS6	0.002924985972284	0.309730848861284	1	0.112534493681818
TRAC	0.002926503626976	-0.309714922758401	1	0.112534493681818
NAPA	0.002935624451351	-0.309619366141105	1	0.112763447102182
SUPT3H	0.002940194452685	0.309571587832457	1	0.112817288869843
KHSRP	0.002972364189498	0.309237139671922	1	0.113928895650841
TLR5	0.002980070191491	-0.309157509157509	1	0.114101440192037
PIM2	0.002986247933764	-0.309093804745979	1	0.114210792677043
AC007731.1	0.002989341124888	0.309061952540213	1	0.114210792677043
UBA7	0.002997086721428	-0.3089823220258	1	0.11427152979391
AC127502.3	0.002997349158265	-0.30779614538606	1	0.11427152979391
LRRC37BP1	0.003003296197258	0.30891861761427	1	0.11437579785238
GPC2	0.003007960898962	0.308870839305622	1	0.114431059498102
OR52K3P	0.003012186242067	-0.307646418571783	1	0.114469506624888
EIF4BP6	0.003018870567008	0.308759356585444	1	0.114597622592961
C1RL	0.003021994147798	-0.308727504379678	1	0.114597622592961
AL136146.1	0.00303608627912	0.308584169453735	1	0.11499657254056
CITED2	0.003039225881873	-0.308552317247969	1	0.11499657254056
TESPA1	0.003048662224171	-0.308456760630674	1	0.11499657254056
AC021087.2	0.003048662224171	0.308456760630674	1	0.11499657254056
SIGMAR1	0.003048662224171	0.308456760630674	1	0.11499657254056
ZNF831	0.003073954803878	-0.308201942984552	1	0.115765215458811
TRDC	0.003075541839588	-0.308186016881669	1	0.115765215458811
HMGXB4	0.003097837862146	0.307963051441312	1	0.116481320586365
GAB3	0.003102634453892	-0.307915273132664	1	0.116538615647871
P2RY13	0.00312027916008	-0.307740086000956	1	0.117077871793617
CHMP4A	0.00313316830127	-0.307612677177895	1	0.117309521374311
ARL11	0.003134259390477	-0.306439025982899	1	0.117309521374311
IGHV2.70D	0.003138703914694	-0.306395866686783	1	0.117309521374311
JAKMIP1	0.003139630809642	-0.307548972766364	1	0.117309521374311
IL10RB	0.003146105302269	-0.307485268354834	1	0.117428215516984
OR52K1	0.003154215300374	-0.30740563784042	1	0.117607642320123
IL2RA	0.003167230403447	-0.307278229017359	1	0.117844330876606
AC011816.1	0.003168232639659	-0.306110505710746	1	0.117844330876606
HERC5	0.003170491714777	-0.307246376811594	1	0.117844330876606
ADAM11	0.003178658206905	0.307166746297181	1	0.117959591614787
ZNF608	0.003180293772987	0.307150820194298	1	0.117959591614787
LAMP3	0.003186843606308	-0.307087115782768	1	0.117959591614787
NUPR1	0.003186843606308	-0.307087115782768	1	0.117959591614787
IGLV3.25	0.003200439085815	-0.305801971721721	1	0.118260857174331
ABCC3	0.003201625093127	-0.306943780856824	1	0.118260857174331
SERPINF2	0.003208214404175	-0.306880076445294	1	0.118319693931308
METAP1D	0.003209863635634	0.306864150342411	1	0.118319693931308
TRMT61B	0.00321481590378	0.306816372033763	1	0.118379308451132
RPS3AP32	0.003219442699606	-0.305621221606135	1	0.118379308451132
ACVR2B	0.003226397915782	0.306704889313585	1	0.118379308451132
TRAV21	0.00322975514833	-0.305523535879251	1	0.118379308451132
GPR84	0.003234693730103	-0.306625258799172	1	0.118379308451132
CDC25C	0.00323968041658	0.306577480490524	1	0.118379308451132
REV3L	0.003243008711813	0.306545628284759	1	0.118379308451132
THEM4	0.003243008711813	0.306545628284759	1	0.118379308451132
POTEA	0.003245292327942	0.305376884575653	1	0.118379308451132
CLECL1	0.003245356987235	-0.305376275588802	1	0.118379308451132
IL7	0.003253012045026	-0.306450071667463	1	0.118379308451132
NLGN1	0.003254681960729	0.30643414556458	1	0.118379308451132
TRBV4.2	0.003255811215787	-0.305277956135643	1	0.118379308451132
MGAT1	0.003258024103631	-0.306402293358815	1	0.118379308451132
LSM8	0.003261369330587	0.30637044115305	1	0.118380060268648
RPL4	0.003269745906948	0.306290810638637	1	0.118386880714856
GZMK	0.00327142354052	-0.306274884535754	1	0.118386880714856
AC018693.2	0.003271638318763	-0.305129642791532	1	0.118386880714856
NAT1	0.003278141812807	-0.306211180124224	1	0.118386880714856
SMO	0.003279823316928	0.306195254021341	1	0.118386880714856
AC009093.9	0.00328150559609	-0.306179327918458	1	0.118386880714856
AKT3	0.003296681036637	0.306035992992515	1	0.118813986186797
IPCEF1	0.003301753512317	-0.305988214683867	1	0.118876480350435
PMF1.BGLAP	0.003306832999762	0.305940436375219	1	0.118939100460123
ATP8B2	0.003335749613384	0.305669692626214	1	0.119858095089175
POLR3H	0.003339166459627	0.305637840420449	1	0.119859918643549
CCNB1IP1	0.003346009586245	0.305574136008919	1	0.119883793033268
AC114495.1	0.003346565105456	-0.304436118422391	1	0.119883793033268
SLC6A7	0.003359169450835	-0.304320820564484	1	0.12021437769379
RAD18	0.0033648931911	0.30539894887721	1	0.120298309988646
ZNF277	0.003383872469532	0.305223761745501	1	0.120819191501642
CENPF	0.003390797828185	0.30516005733397	1	0.120819191501642
AL139156.2	0.003392531155641	0.305144131231088	1	0.120819191501642
NCKAP1	0.003404686746642	0.305032648510909	1	0.120819191501642
LAYN	0.003406426448996	-0.305016722408027	1	0.120819191501642
AC026412.1	0.003408166949642	0.305000796305144	1	0.120819191501642
RIF1	0.003408166949642	0.305000796305144	1	0.120819191501642
SKA3	0.003409908248899	0.304984870202262	1	0.120819191501642
FAM210B	0.003413393244514	0.304953017996496	1	0.120819191501642
FJX1	0.003413393244514	0.304953017996496	1	0.120819191501642
MBLAC2	0.003422119731509	0.304873387482083	1	0.120949475681418
ESPL1	0.003423867431107	0.304857461379201	1	0.120949475681418
KRT8P45	0.003432086467677	0.303661316053178	1	0.120964383936468
TOP1MT	0.003432617957635	0.304777830864787	1	0.120964383936468
SERPINA11	0.003434756525692	-0.303637405268402	1	0.120964383936468
POU2F1	0.003437877907878	0.304730052556139	1	0.120964383936468
CMIP	0.00345370121093	-0.304586717630196	1	0.121183302588613
CD48	0.003457226368337	-0.304554865424431	1	0.121183302588613
UBE2L6	0.003457226368337	-0.304554865424431	1	0.121183302588613
AL390198.2	0.00345771274517	-0.303432512118279	1	0.121183302588613
FLG	0.003466053399724	0.304475234910018	1	0.121246272905866
C1orf112	0.003471359325944	0.30442745660137	1	0.121246272905866
TLR1	0.003473129587845	-0.304411530498487	1	0.121246272905866
MIER3	0.003473129587845	0.304411530498487	1	0.121246272905866
TLR10	0.003483768189972	-0.304315973881191	1	0.121498548196404
ADAM28	0.003501564218643	-0.304156712852365	1	0.121999705183395
ZDHHC4P1	0.003517121563781	-0.302907861422987	1	0.122201457936557
TRAV13.2	0.003517236651546	-0.302906852777741	1	0.122201457936557
CKS1BP3	0.003517650370281	0.304013377926421	1	0.122201457936557
AC092106.1	0.003538248970391	-0.302723190692751	1	0.122797241069883
CAVIN4	0.003544608075557	0.303774486383182	1	0.122898154191285
NCF1B	0.003564494745069	-0.303599299251473	1	0.123428722321524
CHEK2P2	0.003566843273109	0.30247481747096	1	0.123428722321524
GBP1	0.00357175104846	-0.303535594839943	1	0.123478554692772
ASAP2	0.003584481482058	0.303424112119764	1	0.12357091654434
PSMB9	0.003589949834739	-0.303376333811116	1	0.12357091654434
CD86	0.003591774281717	-0.303360407708234	1	0.12357091654434
MOB3C	0.003591774281717	-0.303360407708234	1	0.12357091654434
CCDC34	0.003591774281717	0.303360407708234	1	0.12357091654434
SAMD3	0.003610064561564	-0.303201146679408	1	0.124023597218052
RPRD1B	0.0036118981778	0.303185220576525	1	0.124023597218052
DTX3L	0.003630280349702	-0.303025959547699	1	0.124534703942364
DCST1	0.003635811343822	0.302978181239051	1	0.124604398778469
LYRM4	0.003643197762024	0.30291447682752	1	0.124680897844847
PDCD2L	0.003645046468672	0.302898550724638	1	0.124680897844847
IGLV3.1	0.003648746406809	-0.302866698518872	1	0.124687679514073
IGLC1	0.003652449713613	-0.302834846313107	1	0.124694563185354
SHLD2	0.003661722735982	0.302755215798694	1	0.124835169477271
POLE	0.003663579872606	0.302739289695811	1	0.124835169477271
PRR23A	0.003674723280863	0.301553511499383	1	0.125095168819268
ANXA10	0.003685931503876	-0.30254817646122	1	0.125356875826184
BRIP1	0.003695280725715	0.302468545946807	1	0.125554919924867
IFNG	0.003713317618068	-0.301229776829547	1	0.126047486886731
TOX2	0.003723456134057	-0.302229654403567	1	0.126177898658699
UBAP2	0.003727227374508	0.302197802197802	1	0.126177898658699
ACTB	0.003731002039788	-0.302165949992037	1	0.126177898658699
TMEM59	0.00373289065758	-0.302150023889154	1	0.126177898658699
CCDC14	0.003746135003086	0.302038541168976	1	0.126177898658699
ARL4C	0.003748030488057	-0.302022615066093	1	0.126177898658699
GVQW3	0.003748030488057	0.302022615066093	1	0.126177898658699
CENPH	0.003749926832943	0.302006688963211	1	0.126177898658699
NME7	0.003753722103812	0.301974836757445	1	0.126177898658699
PRIM1	0.003753722103812	0.301974836757445	1	0.126177898658699
XXYLT1	0.003757520818399	0.30194298455168	1	0.126177898658699
FAM129A	0.003761322979408	-0.301911132345915	1	0.126177898658699
HMG20A	0.003763225353166	0.301895206243032	1	0.126177898658699
GPRIN3	0.00376893765152	-0.301847427934385	1	0.126250547408584
MEX3A	0.003778475426036	0.301767797419971	1	0.126451083618685
MYD88	0.003789949315175	-0.301672240802676	1	0.126661085319212
GM2A	0.003791864663847	-0.301656314699793	1	0.126661085319212
NKX6.3	0.003801796577871	0.300498803246576	1	0.126873826190105
TRBV7.4	0.003806387235838	-0.300461293470545	1	0.126908086791878
TRIM28	0.003818770809899	0.301433349259436	1	0.127038137745974
NIFK	0.003820699210014	0.301417423156554	1	0.127038137745974
MSR1	0.003822628482955	-0.301401497053671	1	0.127038137745974
FASLG	0.003824558629063	-0.301385570950788	1	0.127038137745974
CHST10	0.003830354309816	0.30133779264214	1	0.127057829977115
PPT1	0.003832287952017	-0.301321866539258	1	0.127057829977115
APOL4	0.003847788614039	-0.301194457716197	1	0.127453076249946
TOMM20	0.003853615833621	0.301146679407549	1	0.127527465244954
ACOT11	0.003857505039363	-0.301114827201784	1	0.1275376410786
AL160272.2	0.003875050032256	-0.30097149227584	1	0.12795517969403
SLC25A45	0.003878958617545	-0.300939640070075	1	0.12795517969403
SERPINF1	0.00388091423471	-0.300923713967192	1	0.12795517969403
AC112173.1	0.003887873005542	-0.299802117386185	1	0.128066033285228
FGD3	0.003896591006083	-0.300796305144131	1	0.128234577213135
ANTXR2	0.003900519054392	-0.300764452938366	1	0.128245320857605
IRF9	0.003910354702506	-0.300684822423953	1	0.128293289735618
KIF23	0.003912324496731	0.30066889632107	1	0.128293289735618
TRAJ44	0.003912786807821	-0.29960304030752	1	0.128293289735618
PCMTD2	0.003918239214852	0.300621118012422	1	0.128353874850458
CCDC152	0.003930092691847	-0.300525561395127	1	0.128393725838008
PHACTR2	0.003934050984224	-0.300493709189361	1	0.128393725838008
RPGRIP1	0.003936031469487	-0.300477783086479	1	0.128393725838008
GCFC2	0.003936031469487	0.300477783086479	1	0.128393725838008
WDR75	0.003939995119902	0.300445930880714	1	0.128393725838008
NLE1	0.003943962345824	0.300414078674948	1	0.128393725838008
AC015911.4	0.003948460702712	-0.29931994461424	1	0.128393725838008
B4GALT2	0.003949919894881	0.3003663003663	1	0.128393725838008
FANCI	0.003951907535342	0.300350374263418	1	0.128393725838008
DEPDC5	0.003959867060369	0.300286669851887	1	0.128417983866686
FTH1P4	0.003959867060369	0.300286669851887	1	0.128417983866686
TRAV26.1	0.003990334681959	-0.2989905454624	1	0.129232231635945
CHAF1A	0.00399385549234	0.300015926102883	1	0.129232231635945
HSH2D	0.003995862924938	-0.3	1	0.129232231635945
SLC9A9	0.004009940275715	-0.299888517279822	1	0.12956983061492
PDE4DIP	0.004028104985607	-0.299745182353878	1	0.129881507857318
SLC6A12	0.004028104985607	-0.299745182353878	1	0.129881507857318
TMEM252	0.004032700490876	-0.298660402069354	1	0.129881507857318
NLRC3	0.004034176243827	-0.29969740404523	1	0.129881507857318
GMCL1	0.004058543305831	0.299506290810639	1	0.13054797654383
AC091489.2	0.004078361764394	0.298308025551365	1	0.131033441385826
RHOG	0.004080995464415	-0.29933110367893	1	0.131033441385826
CD300A	0.004093288911383	-0.299235547061634	1	0.131164203386817
IGF1R	0.004097394088617	0.299203694855869	1	0.131164203386817
TMEM9B	0.004109731745026	-0.299108138238573	1	0.131164203386817
ANAPC1P1	0.004110546001426	-0.298061762448415	1	0.131164203386817
ACAP1	0.004111791251365	-0.29909221213569	1	0.131164203386817
ERBB3	0.004111791251365	0.29909221213569	1	0.131164203386817
PANK1	0.004113851681593	0.299076286032808	1	0.131164203386817
AC007458.1	0.004116515666751	-0.298016273753712	1	0.131164203386817
RPL12P32	0.004119171293243	-0.297996056856179	1	0.131164203386817
SUCNR1	0.004122102648542	-0.299012581621277	1	0.131164203386817
TRAV22	0.004125587165615	-0.297947261685459	1	0.131164203386817
SLC35G1	0.004130368426349	0.298948877209747	1	0.131199071298325
CR1	0.004142794913618	-0.298853320592451	1	0.131476507383338
GPR132	0.00414902069751	-0.298805542283803	1	0.13154992049404
CCHCR1	0.004157334769225	0.298741837872273	1	0.13154992049404
RASGEF1B	0.004159415615718	-0.29872591176939	1	0.13154992049404
FARSB	0.004163580105504	0.298694059563625	1	0.13154992049404
FBXW8	0.004163580105504	0.298694059563625	1	0.13154992049404
CEBPA	0.004170932953359	-0.297604306437725	1	0.131579926850757
HPCAL1	0.004171920282366	-0.298630355152094	1	0.131579926850757
E2F1	0.004178185224008	0.298582576843446	1	0.131660902173886
CENPM	0.004190740372685	0.298487020226151	1	0.131828518660948
C3	0.004203329273668	-0.298391463608855	1	0.131828518660948
TBC1D10C	0.004203329273668	-0.298391463608855	1	0.131828518660948
TRAV8.6	0.00420454784314	-0.297352212789161	1	0.131828518660948
SERPINB9	0.004205430710799	-0.298375537505972	1	0.131828518660948
TEKT1	0.004205717737554	-0.297343471612124	1	0.131828518660948
IGLV3.9	0.004212017750857	-0.297296436628258	1	0.131909875173718
HECA	0.004224385993068	-0.298232202580029	1	0.132180963480828
DLL3	0.00423329665855	0.297138033769707	1	0.132343483246405
WDR12	0.004251900816703	0.298025163242555	1	0.132808494983483
KCTD9P1	0.004260399114774	-0.297961458831024	1	0.132923536492547
NOM1	0.004266782807543	0.297913680522376	1	0.132923536492547
SOX12	0.004266782807543	0.297913680522376	1	0.132923536492547
CD79B	0.004277441313745	-0.297834050007963	1	0.133022821222566
NINJ2	0.004277441313745	-0.297834050007963	1	0.133022821222566
TNFAIP2	0.004305264986914	-0.297627010670489	1	0.133771270204214
LSP1	0.004309559890927	-0.297595158464724	1	0.133787976108235
HRNR	0.004313858626989	0.297563306258958	1	0.133804771768147
IGKV1.17	0.004324214372604	-0.296469126795471	1	0.134009247501897
MAML3	0.004331091950691	0.297435897435897	1	0.134105671461054
AHCY	0.004348386823276	0.297308488612836	1	0.134378449948401
C19orf57	0.004348386823276	0.297308488612836	1	0.134378449948401
ASIC1	0.004359227458063	0.297228858098423	1	0.134378449948401
CASP4	0.004363570474974	-0.297197005892658	1	0.134378449948401
PRMT5	0.004363570474974	0.297197005892658	1	0.134378449948401
SLA2	0.004363570474974	-0.297197005892658	1	0.134378449948401
ARRDC5	0.004367917360904	-0.297165153686893	1	0.134378449948401
CBARP	0.00437009225568	0.29714922758401	1	0.134378449948401
TLE1	0.00438316197309	0.297053670966714	1	0.134541933264545
HMGA2	0.00438752630639	0.297021818760949	1	0.134541933264545
TMEM67	0.004389709929871	0.297005892658067	1	0.134541933264545
DLK1	0.004390522535762	0.295989138405102	1	0.134541933264545
TPK1	0.004396266632105	-0.296958114349419	1	0.134602117141869
ISG15	0.004402832089853	-0.296910336040771	1	0.134675558591504
CRLF2	0.004411429070879	-0.29583914019071	1	0.134675558591504
MYO7A	0.004411599670615	-0.29684663162924	1	0.134675558591504
PDCD11	0.00441379400349	0.296830705526358	1	0.134675558591504
RPL39P28	0.004419217671367	-0.295783421159623	1	0.134725601748316
PCK2	0.004431383827474	-0.296703296703297	1	0.134932619091164
FOXRED2	0.004433586956208	0.296687370600414	1	0.134932619091164
CDC34	0.004444617295221	0.296607740086001	1	0.135152803286273
XPO5	0.004453459223353	0.29654403567447	1	0.135306122888365
WWTR1	0.004468970440912	0.296432552954292	1	0.135456425944378
CNOT6	0.00447341107852	0.296400700748527	1	0.135456425944378
IGLC5	0.004473937565142	-0.295394407290859	1	0.135456425944378
DUTP5	0.004475028445205	0.295386695199275	1	0.135456425944378
IGHV7.81	0.004477426795567	-0.295369745694162	1	0.135456425944378
RPS21	0.004484529933338	0.296321070234114	1	0.135556147594494
ZBED4	0.004488984387506	0.296289218028348	1	0.135575704894229
RASGRP3	0.004493442796053	-0.296257365822583	1	0.135595348374461
OTOF	0.004509017730997	-0.295147239203528	1	0.135836940809072
RHOH	0.004509078410366	-0.296145883102405	1	0.135836940809072
AC010200.1	0.00451579426034	0.296098104793757	1	0.135924262064407
HMGB1P26	0.004548173969203	0.294873366246803	1	0.136545230644824
RAB11FIP1	0.004549507788385	-0.295859213250518	1	0.136545230644824
PTK2B	0.004551763333392	-0.295843287147635	1	0.136545230644824
ZC3H12A	0.004551763333392	-0.295843287147635	1	0.136545230644824
DBF4B	0.004556277421429	0.29581143494187	1	0.136565594631526
DPH5	0.004560795509373	0.295779582736104	1	0.13658604415286
TRBV7.7	0.004566005770784	-0.294749339283311	1	0.136627170996691
SEMA4C	0.004574373803147	0.295684026118809	1	0.136689570442379
IMPDH1P10	0.004581176485771	-0.295636247810161	1	0.136689570442379
BLVRB	0.004583446054488	-0.295620321707278	1	0.136689570442379
URB2	0.004583446054488	0.295620321707278	1	0.136689570442379
HIST1H3J	0.004594808974094	-0.295540691192865	1	0.136799295944427
SLC37A2	0.004594808974094	-0.295540691192865	1	0.136799295944427
SNRPD2P1	0.00460746870479	-0.294462607621165	1	0.137061608721928
EXTL2	0.004619896034262	0.295365504061156	1	0.137269960584997
FFAR4	0.004622182732572	-0.295349577958274	1	0.137269960584997
TNPO2	0.004629048895503	0.295301799649626	1	0.137293092107717
METTL7B	0.004630672984199	-0.294303142307468	1	0.137293092107717
TIMD4	0.004642808562005	-0.29520624303233	1	0.137538375437494
KCNK13	0.004650967654634	-0.294164254518395	1	0.137665549664348
CD68	0.004681992903525	-0.294935499283325	1	0.138468773512235
CTBS	0.004687234342389	-0.293917398940851	1	0.138508747272852
NUAK2	0.004693573785929	-0.294855868768912	1	0.138534680209363
GPR180	0.004695893030013	0.29483994266603	1	0.138534680209363
TNFRSF10D	0.004714483859147	-0.294712533842969	1	0.138967997728889
MGST2	0.004730804721687	-0.29460105112279	1	0.139333742373728
RBMX2	0.004737814808407	0.294553272814142	1	0.139424884047725
TPTE2P1	0.004749518900406	0.294473642299729	1	0.139653896784203
RARRES1	0.004773004563268	-0.294314381270903	1	0.140228668720161
ANK1	0.004815540171628	-0.294027711419016	1	0.141361710165986
MMP17	0.004832172967496	0.293916228698837	1	0.141709210103477
CAPG	0.004839316992974	-0.293868450390189	1	0.141709210103477
MARCH2	0.004839316992974	-0.293868450390189	1	0.141709210103477
AC023825.1	0.004844084912658	-0.293836598184424	1	0.141732272448583
EMILIN3	0.004861381616613	0.292755200347616	1	0.142121573566808
RILP	0.004889589699257	-0.293534002229654	1	0.142599432617107
TRBJ2.2	0.004903525423469	-0.292479519192034	1	0.142599432617107
SPATA5	0.004906450541744	0.293422519509476	1	0.142599432617107
GAS2L3	0.004913692485947	0.293374741200828	1	0.142599432617107
NKG7	0.004913838737714	-0.292412376226144	1	0.142599432617107
IL18	0.004916108586118	-0.293358815097946	1	0.142599432617107
MS4A14	0.00491852574634	-0.293342888995063	1	0.142599432617107
MT1L	0.00491852574634	-0.293342888995063	1	0.142599432617107
GJC1	0.00491852574634	0.293342888995063	1	0.142599432617107
AC104619.1	0.004922098923433	0.292358690083824	1	0.142599432617107
SUSD6	0.004923363248532	-0.293311036789298	1	0.142599432617107
AC124312.1	0.004925783591301	0.293295110686415	1	0.142599432617107
CDC7	0.004952477518511	0.293119923554706	1	0.143234264271309
XRCC2	0.004957344802862	0.293088071348941	1	0.143234264271309
IRF2	0.004959780045117	-0.293072145246058	1	0.143234264271309
C19orf48	0.004976856646511	0.29296066252588	1	0.143586248534512
OR2I1P	0.004984028550969	-0.291958717595555	1	0.143586248534512
OR10AD1	0.004984065468116	-0.291958480486788	1	0.143586248534512
DDX50	0.004998889341011	0.292817327599936	1	0.143896888969063
FANCA	0.005008709548175	0.292753623188406	1	0.144063109524578
CD79A	0.005015147098306	-0.291759403408123	1	0.144113242063874
PLEKHA8	0.005018546960211	0.292689918776875	1	0.144113242063874
BEX2	0.005058069174565	-0.292435101130753	1	0.144903317144365
TATDN2P3	0.005062481978853	-0.291458321160354	1	0.144903317144365
ATG16L2	0.005063028918526	-0.292403248924988	1	0.144903317144365
EVI2B	0.005065510416626	-0.292387322822105	1	0.144903317144365
AC025040.2	0.0050676311282	-0.291425720080673	1	0.144903317144365
CD274	0.005070476667094	-0.29235547061634	1	0.144903317144365
KIAA0040	0.005077934184569	-0.292307692307692	1	0.145000064510126
TRBV20.1	0.00509703691338	-0.291240103755245	1	0.145291050649427
AGMAT	0.00510036546034	-0.292164357381749	1	0.145291050649427
MSTO1	0.00510036546034	0.292164357381749	1	0.145291050649427
GNA15	0.005107862163396	-0.292116579073101	1	0.145324739714304
AL157884.3	0.005111468824845	0.291149353911736	1	0.145324739714304
GBP4	0.005115368690383	-0.292068800764453	1	0.145324739714304
CMKLR1	0.005117873051049	-0.29205287466157	1	0.145324739714304
ACP5	0.005125392693778	-0.292005096352922	1	0.14542229724307
LXN	0.005148010764367	-0.291861761426979	1	0.145947744663672
ST6GALNAC4	0.005168190377497	-0.291734352603918	1	0.146403280001525
OTUD7A	0.005178306604186	0.291670648192387	1	0.146492415942557
IGKV4.1	0.005179565032343	-0.290724202599066	1	0.146492415942557
AL353588.1	0.00519518747614	0.290627366130518	1	0.146592119851998
SF3B3	0.005196052483535	0.291559165472209	1	0.146592119851998
RBAK	0.005201132681863	0.291527313266444	1	0.146592119851998
CTSB	0.005203674440938	-0.291511387163561	1	0.146592119851998
PFKM	0.005203674440938	0.291511387163561	1	0.146592119851998
POLR3A	0.005231706954135	0.291336200031852	1	0.147265313219648
PDCD1	0.005241933917593	-0.291272495620322	1	0.147436637391511
PLAUR	0.005254742675809	-0.291192865105909	1	0.147503121525365
PSMB8	0.005262441312745	-0.291145086797261	1	0.147503121525365
AC134981.1	0.005263062983712	-0.290209616423341	1	0.147503121525365
IGHV1OR15.4	0.005263062983712	-0.290209616423341	1	0.147503121525365
IKBKE	0.005265009757884	-0.291129160694378	1	0.147503121525365
AC233702.4	0.005286581923809	0.290065981258576	1	0.147763270442129
IGHV3.13	0.005286975465864	-0.290063582643642	1	0.147763270442129
ACOT4	0.005290755718858	-0.290969899665552	1	0.147763270442129
RPL7P37	0.005290894456687	-0.290039705277931	1	0.147763270442129
MCAT	0.005334781408647	0.290699155916547	1	0.148872175861369
MICAL3	0.005350397639944	0.290603599299252	1	0.149074302944537
YTHDF1	0.005350397639944	0.290603599299252	1	0.149074302944537
TOMM20P2	0.00536461525812	-0.289593444792249	1	0.149261913016997
VSIG4	0.005366054583716	-0.290508042681956	1	0.149261913016997
TOGARAM2	0.00537128262788	-0.29047619047619	1	0.149261913016997
COPG2	0.005373898351151	0.290460264373308	1	0.149261913016997
TRAJ38	0.005388818893706	-0.289448117506201	1	0.149509427318852
SDCCAG3P1	0.005391207163486	0.28943380890052	1	0.149509427318852
CLEC10A	0.005397490972076	-0.290316929447364	1	0.149523642241613
SH2D2A	0.005400118061186	-0.290301003344482	1	0.149523642241613
AC140504.1	0.005419356873203	-0.289265580876844	1	0.149873624415565
MTHFR	0.005421175810134	-0.290173594521421	1	0.149873624415565
NAPSB	0.005431732085973	-0.29010989010989	1	0.150048965180224
IFT88	0.005442306665524	0.29004618569836	1	0.150082481638887
LY9	0.005444953173548	-0.290030259595477	1	0.150082481638887
NEUROG1	0.005445589931404	0.289109503740881	1	0.150082481638887
RNF2	0.005450249628327	0.289998407389712	1	0.150094732223861
BTF3L4P2	0.005460856304706	0.289934702978181	1	0.15009900481481
MRGBP	0.005460856304706	0.289934702978181	1	0.15009900481481
ST13	0.005466166533106	0.289902850772416	1	0.15009900481481
CNOT9	0.005471481359515	0.289870998566651	1	0.15009900481481
OTULIN	0.005471481359515	-0.289870998566651	1	0.15009900481481
MRPL45P2	0.005487453460857	0.289775441949355	1	0.15037859655995
LRRN2	0.005490119510445	-0.289759515846472	1	0.15037859655995
KCTD1	0.005506140042977	0.289663959229177	1	0.15047823538836
WDR87	0.005516475685844	0.288691072160466	1	0.15047823538836
ICAM2	0.00551952227004	-0.289584328714764	1	0.15047823538836
AC093520.2	0.005520156948927	-0.288669472584737	1	0.15047823538836
CCL4	0.00552220218785	-0.289568402611881	1	0.15047823538836
RNASE6	0.00552756549929	-0.289536550406116	1	0.15047823538836
CLNK	0.005530248893777	-0.289520624303233	1	0.15047823538836
GALC	0.005530248893777	-0.289520624303233	1	0.15047823538836
KLHL7	0.005538306037443	0.289472845994585	1	0.15047823538836
EEF1AKNMT	0.005540994073496	0.289456919891703	1	0.15047823538836
PRDM1	0.005546373630422	-0.289425067685937	1	0.15047823538836
PRKDC	0.005551757836633	0.289393215480172	1	0.15047823538836
TRAJ11	0.005554451684295	-0.289377289377289	1	0.15047823538836
AC046185.1	0.005556409062312	0.288457445398247	1	0.15047823538836
KLHDC10	0.005557146695565	0.289361363274407	1	0.15047823538836
KCTD15	0.005576044391631	0.289249880554228	1	0.150792429616532
TRGV10	0.005580911495495	-0.288314832252399	1	0.150792429616532
MNS1	0.005581454230358	0.289218028348463	1	0.150792429616532
ERP44	0.00558686874073	-0.289186176142698	1	0.150824277573848
TRBV5.4	0.005592490936889	-0.288247628796954	1	0.150856838946417
UTP25	0.005600425477732	0.289106545628285	1	0.150856838946417
AC020909.1	0.005600784685665	-0.288199570282086	1	0.150856838946417
ZYX	0.00560585636602	-0.28907469342252	1	0.150879314800628
SLC30A10	0.005620693723268	0.288084463520729	1	0.151090177048412
SCIMP	0.005622177167747	-0.288979136805224	1	0.151090177048412
AL359922.1	0.005627880256623	0.288043002418255	1	0.151129381732917
AUNIP	0.005638540247413	0.288883580187928	1	0.151226072045373
TRAV2	0.005639974828023	-0.287973331359701	1	0.151226072045373
RTP4	0.005660423614332	-0.288756171364867	1	0.151660168592284
MT1H	0.005680590532637	-0.287740329114996	1	0.152086065929433
PFKFB3	0.005693390389081	-0.288565058130276	1	0.152266033221352
TTK	0.005698901430704	0.28853320592451	1	0.152266033221352
GCH1	0.005701658731122	-0.288517279821628	1	0.152266033221352
RTN1	0.005704417218526	-0.288501353718745	1	0.152266033221352
EIF1P7	0.00571309942269	0.287554895506721	1	0.152383553740188
ATP8A1	0.005729297091571	-0.288358018792801	1	0.152694231221616
SPATA32	0.005734839045931	-0.288326166587036	1	0.152694231221616
NTRK1	0.005737611811237	-0.288310240484154	1	0.152694231221616
C16orf54	0.005743160920291	-0.288278388278388	1	0.152727762546482
HOXC6	0.005748714803523	0.288246536072623	1	0.152761370689434
DCAF4	0.005759836906542	0.288182831661093	1	0.15290267360187
ACOXL	0.005762620421639	-0.28816690555821	1	0.15290267360187
DDX55	0.005768191042113	0.288135053352445	1	0.152936520199228
RPL13AP2	0.005780154044113	0.2871753459051	1	0.153038518913437
HMGCL	0.00578213855711	-0.288055422838032	1	0.153038518913437
ZNF697	0.005784931657422	0.288039496735149	1	0.153038518913437
ARHGAP4	0.005793318160902	-0.287991718426501	1	0.153057423682728
RNA5SP101	0.005802219888247	0.287051299738209	1	0.153057423682728
CARD6	0.005807319701602	-0.287912087912088	1	0.153057423682728
HMCN1	0.005810123618943	0.287896161809205	1	0.153057423682728
TRAJ22	0.005811402578999	-0.286999801143289	1	0.153057423682728
CCND2	0.00581292874038	-0.287880235706323	1	0.153057423682728
ALG8	0.005815735066354	0.28786430960344	1	0.153057423682728
TGFBR2	0.005826972424451	-0.28780060519191	1	0.153239907008758
C5AR2	0.00584104627716	-0.287720974677496	1	0.153496661134394
MKNK2	0.005852327117891	-0.287657270265966	1	0.153679693225562
SOBP	0.005863627330268	0.287593565854435	1	0.153862963873372
KIAA1549	0.005872115219259	0.287545787545788	1	0.153972222921471
PRKX	0.005894803031097	-0.287418378722727	1	0.154375125939047
KRT85	0.005899053556041	-0.286511830813829	1	0.154375125939047
PGGHG	0.005900487149041	-0.287386526516961	1	0.154375125939047
BCRP4	0.00590582386731	-0.286474406969112	1	0.154401304160929
LYSMD2	0.005911870007828	-0.287322822105431	1	0.154445977431207
FNBP1	0.005928980906728	-0.287227265488135	1	0.154779437043074
TNFRSF10A	0.005946135824153	-0.287131708870839	1	0.155113556356372
MTND4P14	0.005953096716887	-0.286214153736667	1	0.155181455267137
MORN5	0.005962855156676	0.286160658238943	1	0.155322126129417
GRAP	0.005974825434376	-0.286972447842013	1	0.155520163791864
RPL7P20	0.005993438624721	0.285993501386303	1	0.155817003371791
GBGT1	0.005994981313732	-0.286860965121835	1	0.155817003371791
PPIAP60	0.006002959571289	0.285941617937988	1	0.15591056485372
RGS10	0.006012305864451	-0.286765408504539	1	0.156039495059321
LIN28AP1	0.006017036066991	0.285865042846575	1	0.156048521684944
AL512593.1	0.006030060362725	0.285794332815844	1	0.156272481365304
CLEC4C	0.00604693685229	-0.285702909781572	1	0.156370817004888
CORO7.PAM16	0.006049995134524	-0.286558369167065	1	0.156370817004888
IGHVII.78.1	0.006050359435204	-0.285684396584638	1	0.156370817004888
CLEC1B	0.006055812082952	-0.2865265169613	1	0.156370817004888
NFYA	0.006055812082952	0.2865265169613	1	0.156370817004888
AL035411.1	0.006080455474063	-0.28552200126918	1	0.156870869834324
AL359736.1	0.006087894235439	-0.286351329829591	1	0.156870869834324
ABHD17AP4	0.006088394240368	-0.285479283091909	1	0.156870869834324
POLR3G	0.006093743553711	0.286319477623825	1	0.156895170253473
CSPG5	0.006108388704207	0.286239847109412	1	0.157074097967747
IGHA1	0.006111321484478	-0.28622392100653	1	0.157074097967747
APOC4.APOC2	0.006113926639612	-0.285342227850472	1	0.157074097967747
MAX	0.006126004161688	-0.286144290492117	1	0.1572709128979
NR0B2	0.006139270172262	-0.285206686608844	1	0.15749720238121
ANAPC7	0.00614366474128	0.286048733874821	1	0.15749720238121
EIF4E3	0.006149561645282	-0.286016881669056	1	0.157534957600861
RPS17	0.006179121660551	0.285857620640229	1	0.158178406965408
ADSS	0.006190980966008	0.285793916228699	1	0.158254450996131
EIF3D	0.006190980966008	0.285793916228699	1	0.158254450996131
PATL2	0.006196918197522	-0.285762064022934	1	0.158292584775728
AC004678.1	0.006202810624211	0.284869027303653	1	0.15832952022
NUF2	0.006220717734353	0.285634655199873	1	0.158533041909106
SGF29	0.006226680289604	-0.285602802994107	1	0.158533041909106
TXLNB	0.006226680289604	-0.285602802994107	1	0.158533041909106
RPS15AP3	0.006228592609269	0.284732892159395	1	0.158533041909106
KCTD14	0.006233769566007	-0.284705616706278	1	0.158551476218842
RNF150	0.006241608892249	0.285523172479694	1	0.158637551345603
POLR1B	0.006262562340951	0.285411689759516	1	0.15890604589036
LAMP1	0.006265560784938	-0.285395763656633	1	0.15890604589036
PCGF6	0.006265560784938	0.285395763656633	1	0.15890604589036
CD247	0.0062745637683	-0.285347985347985	1	0.159021115061648
RABL2B	0.006280572137989	0.28531613314222	1	0.159060179722282
TMBIM1	0.006295615421887	-0.285236502627807	1	0.159214683197849
CCT2	0.006295615421888	0.285236502627807	1	0.159214683197849
SASS6	0.006368269487229	0.284854276158624	1	0.160937785593512
LEPROTL1	0.006374357461774	-0.284822423952859	1	0.160977390424704
EIF4BP3	0.006383499111855	0.284774645644211	1	0.161094001683151
CCDC141	0.006401817335923	-0.284679089026915	1	0.161278167744329
AC068946.1	0.006401817335923	0.284679089026915	1	0.161278167744329
CDC27P3	0.0064043846661	0.283817736255415	1	0.161278167744329
DLGAP1	0.006429382170864	0.284535754100972	1	0.161576049589106
IDO2	0.006440499203799	-0.283632483432745	1	0.161576049589106
POLD4	0.006441666988863	-0.284472049689441	1	0.161576049589106
GARNL3	0.006441666988863	0.284472049689441	1	0.161576049589106
HIC2	0.006441666988863	0.284472049689441	1	0.161576049589106
AL158073.1	0.006445984335855	-0.283604427348581	1	0.161576049589106
MRPL40P1	0.006450141598141	0.283583177290751	1	0.161576049589106
EXOSC3	0.006453972637168	0.28440834527791	1	0.161576049589106
HAT1	0.006457052307495	0.284392419175028	1	0.161576049589106
CIITA	0.006472470232114	-0.284312788660615	1	0.161848117995162
S100A4	0.006478646544787	-0.28428093645485	1	0.16188887450299
HEATR9	0.00650030485098	-0.284169453734671	1	0.16231616769543
SEMA6D	0.006509606635138	0.284121675426023	1	0.162434529126825
RASSF4	0.006515814384979	-0.284089823220258	1	0.162475573263525
TRGV2	0.006531356748511	-0.284010192705845	1	0.162749161022378
TRAIP	0.006543814316263	0.283946488294314	1	0.162945552568871
AC005779.2	0.006553018359758	0.283061137667129	1	0.162950645590886
FBXO6	0.006553171323471	-0.283898709985667	1	0.162950645590886
AC005042.1	0.00656798844857	0.282985777993563	1	0.163111276940814
HAX1	0.006568792718859	0.283819079471253	1	0.163111276940814
SKAP2	0.006578181406962	-0.283771301162606	1	0.163194578815257
CRTAM	0.00658131361432	-0.283755375059723	1	0.163194578815257
RPL23AP32	0.006587581998868	0.283723522853958	1	0.163236339468123
EIF2B2	0.006600134660588	0.283659818442427	1	0.163320079912598
POLE2	0.006600134660588	0.283659818442427	1	0.163320079912598
MEP1A	0.006611933409024	-0.282765432077898	1	0.16340411215452
ADNP2	0.006612708537819	0.283596114030897	1	0.16340411215452
MORC2	0.006622152886733	0.283548335722249	1	0.163524008315388
ASS1P2	0.006634763964381	0.283484631310718	1	0.163650455503515
ATP6V1G1P4	0.006636465337763	0.282642988085331	1	0.163650455503515
DARS2	0.006644236248619	0.28343685300207	1	0.163728695045544
ZFP64P1	0.006649965613511	-0.2825757759245	1	0.163735784734685
SLF2	0.006653720526598	0.283389074693423	1	0.163735784734685
ARID5A	0.006663216811209	-0.283341296384775	1	0.163828634271219
KCNJ1	0.006671289331863	-0.282469859406096	1	0.163828634271219
SPTLC1P2	0.006672444627093	0.282464129515257	1	0.163828634271219
ENG	0.006675897223308	-0.283277591973244	1	0.163828634271219
TBC1D2	0.006691777833905	-0.283197961458831	1	0.164105251452949
PPIAP29	0.00669813945347	-0.283166109253066	1	0.164148210364179
SMARCC1	0.006710878785678	0.283102404841535	1	0.164312368947891
SMCO4	0.006714066974252	-0.283086478738653	1	0.164312368947891
SIGLEC17P	0.006733224329065	-0.282990922121357	1	0.164630061280374
TRAV5	0.006736295194493	-0.282148806347272	1	0.164630061280374
DAZAP2	0.006746022813582	-0.282927217709826	1	0.164748975639801
ERF	0.006758842865736	0.282863513298296	1	0.164748975639801
TMEM97	0.006758842865736	0.282863513298296	1	0.164748975639801
CDA	0.006764044613511	-0.28201258963669	1	0.164748975639801
RPL21P7	0.006764294607543	-0.282011364708287	1	0.164748975639801
IGLV2.14	0.006794209469118	-0.282688326166587	1	0.16530836031599
LAIR2	0.006796546829437	-0.281853668684448	1	0.16530836031599
MPZL1	0.006813569418566	0.282592769549291	1	0.165403596118904
TNFRSF10C	0.006816800827394	-0.282576843446409	1	0.165403596118904
APOL6	0.006820033594824	-0.282560917343526	1	0.165403596118904
CELSR2	0.006823267721339	0.282544991240643	1	0.165403596118904
SKP2	0.006826503207425	0.282529065137761	1	0.165403596118904
PA2G4P6	0.006829740053567	-0.282513139034878	1	0.165403596118904
LAP3	0.006832978260248	-0.282497212931996	1	0.165403596118904
GABARAPL3	0.006851179200098	0.281588047709349	1	0.16558161663209
STIL	0.006852436098847	0.2824016563147	1	0.16558161663209
HNRNPA1P34	0.006855683842896	-0.282385730211817	1	0.16558161663209
ISG20	0.006858932951369	-0.282369804108935	1	0.16558161663209
AC108488.2	0.006871943039219	0.282306099697404	1	0.165783297927168
ZNF749	0.006881714955384	0.282258321388756	1	0.165892347730566
TRAJ34	0.006885781002746	-0.281420780777097	1	0.165892347730566
AC023141.7	0.006891175201134	0.2813947718479	1	0.16589589416836
FCRL6	0.006904564006895	-0.282146838668578	1	0.16589589416836
PQLC3	0.006904564006895	-0.282146838668578	1	0.16589589416836
RASGRP2	0.006904564006895	-0.282146838668578	1	0.16589589416836
TRGC2	0.006920925900074	-0.282067208154165	1	0.166113125000059
PTPRZ1	0.006924202399265	0.282051282051282	1	0.166113125000059
SLFN12L	0.006930759522112	-0.282019429845517	1	0.166113125000059
TRGJP2	0.006932265326614	-0.281197237654167	1	0.166113125000059
POLR2F	0.006943890279354	0.281955725433986	1	0.166279788209306
AC022335.1	0.006960418690375	0.281062490853357	1	0.166396772440661
RPS7P7	0.006961122549408	-0.281059128233942	1	0.166396772440661
LPAR5	0.006966922160739	-0.281844242713808	1	0.166396772440661
HOXD11	0.006976307286249	0.280986657596001	1	0.166396772440661
DPYD	0.006976813672599	-0.28179646440516	1	0.166396772440661
MIB1	0.006976813672599	0.28179646440516	1	0.166396772440661
BPHL	0.006993327182164	0.281716833890747	1	0.166535395852865
SPRED2	0.006999942277215	0.281684981684982	1	0.166535395852865
GPX1	0.007003251903397	-0.281669055582099	1	0.166535395852865
MIEF1	0.007006562916007	0.281653129479216	1	0.166535395852865
AL359219.1	0.00700933757174	-0.280829497025469	1	0.166535395852865
OR7E39P	0.007015312280919	0.280801138761753	1	0.166535395852865
TSPY13P	0.007015364350126	0.280800891715028	1	0.166535395852865
CORO7	0.007036424499955	-0.281509794553273	1	0.166924053027573
IGLV3.19	0.007049701333319	-0.280638328405211	1	0.166939853524699
ATP2A3	0.00704973246888	-0.281446090141742	1	0.166939853524699
AL513523.1	0.007053062943198	0.28143016403886	1	0.166939853524699
C7orf25	0.007059728073792	0.281398311833094	1	0.166939853524699
PMCH	0.007060531886323	0.280587197753449	1	0.166939853524699
HPSE	0.007069736231996	-0.281350533524447	1	0.167014626876436
RECQL4	0.007073075076659	0.281334607421564	1	0.167014626876436
RPL21P4	0.007089790261694	0.281254976907151	1	0.167298377493964
RPRD1A	0.007103187593502	0.28119127249562	1	0.167503512469825
IL7R	0.007109894664904	-0.281159420289855	1	0.167550714247454
PTPRN2	0.00711996579004	-0.281111641981207	1	0.16766004902532
CAMK1D	0.007130049548733	-0.281063863672559	1	0.16766004902532
CIART	0.007130049548733	0.281063863672559	1	0.16766004902532
RPS15AP28	0.007133368183368	0.280245127253949	1	0.16766004902532
CLEC17A	0.007167131634614	-0.28088867654085	1	0.168342495544423
MGAT4A	0.007197598455791	-0.280745341614907	1	0.168946661709825
IGKV2OR2.2	0.007216921975437	-0.279856498007549	1	0.169288641437003
PPP1R11P2	0.007237954245741	-0.279759297331941	1	0.169670226979831
TENT5C	0.007248631405046	-0.280506450071667	1	0.169808728336098
TRAV20	0.007253525696678	-0.279687494235154	1	0.169811665356543
DDX24	0.007265713439538	-0.280426819557254	1	0.169953596682174
POMT2	0.007269134120056	0.280410893454372	1	0.169953596682174
GSDMD	0.007279404717891	-0.280363115145724	1	0.170050524564557
PTPRO	0.007282831104273	-0.280347189042841	1	0.170050524564557
AL031736.2	0.007295727259995	-0.279493575704198	1	0.170147731230542
IFT81	0.007296550932067	0.280283484631311	1	0.170147731230542
GPATCH4	0.007320615694989	0.280172001911132	1	0.170565795734196
CD163	0.007324059247292	-0.28015607580825	1	0.170565795734196
CBX3P1	0.007329039026372	0.279341203726923	1	0.170570210229446
AC093162.2	0.007344750687974	-0.280060519190954	1	0.170595505921212
ZNF710	0.007348204287279	-0.280044593088071	1	0.170595505921212
AC012531.3	0.007348725230141	0.279251443581901	1	0.170595505921212
GRID2	0.007349289656345	0.279248873183265	1	0.170595505921212
POLR1D	0.007407135796625	0.279773849339067	1	0.17181352378026
SUMO2P1	0.007414096339722	0.279741997133302	1	0.17181352378026
ID2	0.007417578781427	-0.279726071030419	1	0.17181352378026
CELSR3	0.007421062670581	0.279710144927536	1	0.17181352378026
PLA2G2D	0.007429261424163	-0.278886429186973	1	0.17189157946173
C11orf74	0.007435012711854	0.279646440516006	1	0.171912943275136
NFU1P2	0.00744011353147	0.278837511178841	1	0.171919248947813
ERMN	0.007452482892101	-0.279566810001593	1	0.172093392232127
TRAJ4	0.0074659781958	-0.278721174256298	1	0.172293293322135
MAPK13	0.007480510739099	-0.279439401178532	1	0.172516856475288
TRGV9	0.007485652425974	-0.278632919022404	1	0.172523696818172
DPEP2	0.007491045201952	-0.279391622869884	1	0.172536311481968
APH1A	0.00750511156899	0.279327918458353	1	0.172656912921959
FAM222B	0.007515676674597	0.279280140149705	1	0.172656912921959
FLAD1	0.007515676674597	0.279280140149705	1	0.172656912921959
TMEM81	0.007515676674597	0.279280140149705	1	0.172656912921959
BRD9	0.007533314425534	0.279200509635292	1	0.172920119472242
P2RY10	0.007536846366573	-0.27918458353241	1	0.172920119472242
IGHV3OR16.13	0.007551112223689	-0.278340742089633	1	0.172927658283603
CAMSAP2	0.007554528054239	0.279104953017997	1	0.172927658283603
KIAA1958	0.0075651546713	0.279057174709349	1	0.172927658283603
FTH1P10	0.007568699814147	-0.279041248606466	1	0.172927658283603
SEMA4A	0.007568699814147	-0.279041248606466	1	0.172927658283603
TVP23BP2	0.007568886631622	0.278261792230322	1	0.172927658283603
TTLL9	0.007575794508666	-0.279009396400701	1	0.172927658283603
GAPDHP1	0.0075760263683	-0.278230125142057	1	0.172927658283603
HEY2	0.007590001547411	0.27894569198917	1	0.173135666303775
TRAV8.1	0.007619867592496	-0.278036249406258	1	0.173333843201077
TRAJ32	0.007621877266721	-0.278027385758528	1	0.173333843201077
SMTNL1	0.007622053577562	-0.278802357063227	1	0.173333843201077
POLD2	0.007622053577562	0.278802357063227	1	0.173333843201077
FTLP3	0.007632764158034	-0.278754578754579	1	0.173333843201077
IFITM2	0.007632764158034	-0.278754578754579	1	0.173333843201077
ZNF692	0.007632764158034	0.278754578754579	1	0.173333843201077
CD37	0.007639911937736	-0.278722726548814	1	0.17335625629039
IGHV3.33	0.007643488046953	-0.278706800445931	1	0.17335625629039
SOX10	0.007650644706706	0.278674948240166	1	0.1733728037768
MYCL	0.007657807291666	-0.2786430960344	1	0.1733728037768
SHLD2P2	0.007661390807392	-0.278627169931518	1	0.1733728037768
PFAS	0.007664975805973	0.278611243828635	1	0.1733728037768
GGT1	0.007668562287926	-0.278595317725753	1	0.1733728037768
PARPBP	0.007682923059826	0.278531613314222	1	0.173587261620747
ACVRL1	0.007690112359487	-0.278499761108457	1	0.173639518640854
RIMBP3	0.007711715963126	-0.278404204491161	1	0.173988079673132
MED24	0.007715321776114	0.278388278388278	1	0.173988079673132
CD200R1	0.007729759939645	-0.278324573976748	1	0.174203349323337
EZR	0.007795027715295	-0.278037904124861	1	0.175563154260736
SLC26A8	0.007816891641961	-0.277942347507565	1	0.175804179413609
C1DP5	0.007819574581868	-0.277165347127154	1	0.175804179413609
IL27RA	0.007820540895056	-0.277926421404682	1	0.175804179413609
NT5DC2	0.007831497691076	0.277878643096034	1	0.175910546639503
SPINT2	0.007835152970407	-0.277862716993152	1	0.175910546639503
ENTR1	0.007842468053203	0.277830864787387	1	0.175963832664436
CLRN3	0.007857558239642	-0.277001925459463	1	0.176191394078821
SMARCB1	0.007864449532442	0.277735308170091	1	0.17623493955393
CBY1	0.007882809008916	0.277655677655678	1	0.176310363200725
AAK1	0.007886485446203	-0.277639751552795	1	0.176310363200725
NLRC5	0.007890163398717	-0.277623825449912	1	0.176310363200725
SMYD3	0.007893842866983	0.27760789934703	1	0.176310363200725
ARRDC1	0.007897523851526	-0.277591973244147	1	0.176310363200725
SLC6A15	0.007897523851527	0.277591973244147	1	0.176310363200725
SUZ12P1	0.007912262963025	0.277528268832617	1	0.176528734077315
CCDC115	0.007919641630147	-0.277496416626851	1	0.176582717073441
NRROS	0.007934417208238	-0.277432712215321	1	0.176801456790316
TRAV7	0.007947873371945	-0.276616127537651	1	0.176990540980754
ADGRE4P	0.007952920931623	-0.277353081700908	1	0.176992255333261
TRAJ1	0.007959253722416	-0.27656778839363	1	0.177022552497054
SEPT6	0.007967751352174	-0.277289377289377	1	0.177100930179905
NELL2	0.007978890197551	-0.277241598980729	1	0.177237880320893
PRKCH	0.007986323735728	-0.277209746774964	1	0.177292403729314
RPL7P16	0.008003493150161	-0.276380453221781	1	0.177562856131411
SLC35F6	0.008038530043396	-0.276986781334607	1	0.178229126889932
CYCSP35	0.008047162420855	0.276196424169328	1	0.178256045144316
DAZAP1	0.008049756251181	0.27693900302596	1	0.178256045144316
ITSN2	0.008076004609102	-0.276827520305781	1	0.178726147993098
TMC8	0.008106095278238	-0.27670011148272	1	0.179058213813585
POPDC3	0.008106095278238	0.27670011148272	1	0.179058213813585
SMARCA4	0.008106095278238	0.27670011148272	1	0.179058213813585
AL513331.1	0.008118783566417	0.275896495684944	1	0.179227306406053
PDCL3P3	0.008133977201376	0.275833168649512	1	0.179451462321319
AC093668.1	0.008151416950468	-0.276508998248129	1	0.179697090507012
SARAF	0.008155203837883	-0.276493072145246	1	0.179697090507012
CCR3	0.008170123229584	-0.275682929389272	1	0.179914500902308
THOP1	0.008181755577414	0.276381589425068	1	0.18005930321419
FAM189B	0.008193158242261	0.27633381111642	1	0.180198875040413
MTM1	0.008204574936811	-0.276286032807772	1	0.180338582932074
TUBB2B	0.008227450473134	0.276190476190476	1	0.18072983124452
DHRS9	0.008233926158183	-0.275419156791309	1	0.180760568828966
RASGRP1	0.008242732097533	-0.276126771778946	1	0.180842393425102
DEPDC1	0.008269535246585	0.276015289058767	1	0.181318726022403
ST13P4	0.008292570583273	0.275919732441472	1	0.181711909741044
FCHO1	0.008319516717266	-0.275808249721293	1	0.181830000505123
TRAV6	0.008321383667519	-0.275060498004467	1	0.181830000505123
GZMB	0.00832722979467	-0.275776397515528	1	0.181830000505123
HSD3BP5	0.00832722979467	0.275776397515528	1	0.181830000505123
SUPV3L1	0.008331088699746	0.275760471412645	1	0.181830000505123
ATRNL1	0.00833494918313	0.275744545309763	1	0.181830000505123
APCS	0.008335619409627	0.275002431952329	1	0.181830000505123
RPAIN	0.008338811245362	0.27572861920688	1	0.181830000505123
RAB39B	0.008344743638038	-0.274965261051953	1	0.181847999671523
HERPUD1	0.008365889934413	-0.275617136486702	1	0.181921053514534
FXYD2	0.008366279791634	-0.27487766713734	1	0.181921053514534
AC090844.1	0.008366683575444	-0.274876026723343	1	0.181921053514534
ERN1	0.008373640943336	-0.275585284280936	1	0.181921053514534
EVL	0.008373640943336	-0.275585284280936	1	0.181921053514534
TF	0.008396932010403	-0.275489727663641	1	0.181956433994144
FLVCR1	0.008400819408177	0.275473801560758	1	0.181956433994144
METTL17	0.008400819408177	0.275473801560758	1	0.181956433994144
SPATA17	0.008400819408177	0.275473801560758	1	0.181956433994144
TTN	0.008400819408177	-0.275473801560758	1	0.181956433994144
DLX2	0.008410706568707	0.27469759483384	1	0.182059841640447
METTL2B	0.008420280229463	0.275394171046345	1	0.182077498219929
CHEK1	0.008424177164024	0.275378244943462	1	0.182077498219929
OPTN	0.008428075689959	-0.27536231884058	1	0.182077498219929
ADAP2	0.008431975807815	-0.275346392737697	1	0.182077498219929
PPIAP51	0.008447592209381	-0.275282688326167	1	0.182304159631303
GCN1	0.008455409975905	0.275250836120401	1	0.182362349135085
AC023141.8	0.008483056122501	0.274406126786279	1	0.182847858601706
GAPDHP47	0.008488339158875	-0.274384929210739	1	0.182851047047317
PLA2G2C	0.008501670256994	-0.274331491219554	1	0.182965013543684
TRGJ1	0.008513779682203	-0.274283014127733	1	0.182965013543684
TRGJ2	0.008513779682203	-0.274283014127733	1	0.182965013543684
PPIAL4D	0.008520917188244	0.274254469265476	1	0.182965013543684
MYL12A	0.008533939429319	-0.274932314062749	1	0.182965013543684
AFF1	0.00853788273605	-0.274916387959866	1	0.182965013543684
HSD11B1	0.00853788273605	-0.274916387959866	1	0.182965013543684
ZNF80	0.00853788273605	-0.274916387959866	1	0.182965013543684
CHCHD3P2	0.008539874536891	-0.274178755486273	1	0.182965013543684
CYFIP2	0.008553672041216	-0.274852683548336	1	0.183150423357563
GK	0.00858136531131	-0.274741200828157	1	0.183372426651976
BRD7P4	0.008585327941681	0.274725274725275	1	0.183372426651976
MTA1	0.008589292185939	0.274709348622392	1	0.183372426651976
ZNF579	0.008589292185939	0.274709348622392	1	0.183372426651976
AC104561.2	0.008589789026497	0.27398010612201	1	0.183372426651976
RMDN3	0.008621064306228	-0.274581939799331	1	0.183862202331464
TRAV38.1	0.00862305880402	-0.273848261908223	1	0.183862202331464
AC104308.1	0.008643510133015	0.27376743735387	1	0.184187976550808
IGF2BP2	0.008672915102278	0.274374900461857	1	0.18456845223078
TRBV11.1	0.008676572514553	-0.273637128049955	1	0.18456845223078
IGLV1.47	0.008676914991977	-0.274358974358974	1	0.18456845223078
NAALADL1	0.008688924423018	-0.274311196050327	1	0.184713564689444
HERC2	0.008708972714564	0.274231565535913	1	0.184918962683479
TYMS	0.008708972714564	0.274231565535913	1	0.184918962683479
CABYR	0.008729061782784	0.2741519350215	1	0.185210049270224
RIC8B	0.008733084495751	0.274136008918618	1	0.185210049270224
CLEC4E	0.008749191697268	-0.274072304507087	1	0.185441201164471
IDO1	0.008761289281148	-0.274024526198439	1	0.185587143797207
RPS15P9	0.008767022799708	0.273282851041934	1	0.185598185405475
EMILIN2	0.008773401609831	-0.273976747889791	1	0.185622866620837
STX4	0.008785528698396	-0.273928969581143	1	0.185718601260471
HIST1H2BE	0.008789574343832	-0.273913043478261	1	0.185718601260471
EEF1B2	0.008797670561931	0.273881191272496	1	0.185718601260471
CDC25A	0.008801721135712	0.273865265169613	1	0.185718601260471
STK26	0.008809827215537	-0.273833412963848	1	0.185718601260471
ATP7B	0.008817939875442	0.273801560758082	1	0.185718601260471
BCL11B	0.00883418495342	-0.273737856346552	1	0.185718601260471
SLC38A5	0.00883418495342	-0.273737856346552	1	0.185718601260471
TRAJ19	0.008837350124906	-0.27300960362761	1	0.185718601260471
SF3B4	0.008838250342469	0.273721930243669	1	0.185718601260471
IPO5	0.008842317380461	0.273706004140787	1	0.185718601260471
KCNJ2	0.008846386067956	-0.273690078037904	1	0.185718601260471
MYL6	0.008850456405518	-0.273674151935022	1	0.185718601260471
TRAJ53	0.008850945471215	-0.272957001106997	1	0.185718601260471
RPL13P12	0.008864161764152	0.272905933170656	1	0.185841540249528
RPL14	0.008870832863951	0.273594521420608	1	0.185841540249528
SMIM13	0.008874913113695	0.273578595317726	1	0.185841540249528
AC073347.1	0.00888289995239	0.272833643030903	1	0.185841540249528
AL049830.2	0.00888289995239	0.272833643030903	1	0.185841540249528
CD40LG	0.008903521205321	-0.273467112597547	1	0.186163583722303
SLFN11	0.008911709858766	-0.273435260391782	1	0.186225448738812
BX322784.1	0.008917915546506	0.272698914350349	1	0.186245828023456
HIST1H4I	0.008940422435893	-0.273323777671604	1	0.186468140669708
NCAPG	0.008943641367952	0.272600225357414	1	0.186468140669708
LCORL	0.008948640987989	0.273291925465839	1	0.186468140669708
GAPDHP67	0.008949507200756	-0.272577757836755	1	0.186468140669708
TRAV19	0.008961714685184	-0.272531041714366	1	0.186564314438068
AP002370.1	0.008964601831148	-0.272520001229838	1	0.186564314438068
ARAP1	0.008973336601712	-0.273196368848543	1	0.186637015019721
ADAMTS20	0.008996504930943	0.272398210709351	1	0.186933529005604
FBL	0.008998092246563	0.273100812231247	1	0.186933529005604
HIST1H3G	0.009043633915525	-0.272925625099538	1	0.187614282356377
AC133561.2	0.009043989629291	-0.27221763741761	1	0.187614282356377
KIAA1586	0.009047784118899	0.272909698996656	1	0.187614282356377
CEBPZ	0.009051936000007	0.272893772893773	1	0.187614282356377
ANAPC10P1	0.009060244797703	0.272861920688008	1	0.187654195513343
STK10	0.009064401715428	-0.272845994585125	1	0.187654195513343
S100A9	0.009089378521881	-0.272750437967829	1	0.187952723813674
SDK1	0.009089378521881	-0.272750437967829	1	0.187952723813674
ZNF280B	0.009106063387082	0.272686733556299	1	0.188188453329779
NPM1	0.009114415931626	0.272654881350534	1	0.188251811191032
CTTNBP2	0.009135326822756	0.27257525083612	1	0.188442279632903
BRCA1	0.009139514067794	0.272559324733238	1	0.188442279632903
TONSL	0.009139514067794	0.272559324733238	1	0.188442279632903
CNN2	0.009152085946817	-0.27251154642459	1	0.188563629762495
FADS2P1	0.009155990672303	0.271794997108421	1	0.188563629762495
HSP90AB1	0.0091772754039	0.272415989807294	1	0.188783606344359
NME4	0.0091772754039	0.272415989807294	1	0.188783606344359
BEX4	0.009185685446834	-0.272384137601529	1	0.188824991576416
FANCE	0.00918989301286	0.272368211498646	1	0.188824991576416
HLA.E	0.009237808868975	-0.271489110867582	1	0.189688151297061
AGAP7P	0.009244746019405	-0.272161172161172	1	0.189688151297061
INTS3	0.009248977397553	0.27214524605829	1	0.189688151297061
MS4A4A	0.009253210480875	-0.272129319955407	1	0.189688151297061
NCAPG2	0.009274401495225	0.272049689440994	1	0.189912543400426
CHCHD7	0.009278644821673	-0.272033763338111	1	0.189912543400426
HMGN1P32	0.009280156861288	0.271331720570534	1	0.189912543400426
CALR3	0.009325434346813	0.271858576206402	1	0.190684955412468
[truncated: 33,867 more rows]

## Sheet: 7D_Riaz
Supplementary Table 7D. Spearman correlations of TERTmRNA with genes from Riaz cohort
[truncated: 35,604 more rows]

[truncated: 7 more sheets: 7E_Liu, 7F_VanAllen, 7G_SKCM, 7H_SingleCell, 7I_PCAWG, 7J_CCLE, 7K_Klughammer]
