# Supplementary material for: TERT expression is associated with metastasis from thin primaries, exhausted CD4+ T cells in melanoma and with DNA repair across cancer entities
Source: PLoS One. 2023 Jul 7;18(7):e0281487. doi: 10.1371/journal.pone.0281487 (PMC10328343; doi:10.1371/journal.pone.0281487)
Supplement: S8 Table — Enrichment analysis of 17 genes associated with TERT expression and 30 genes associated with TERT promoter mutation in bulk tumors and cell lines (S8A Table), and for the top 100 genes associated with TERT expression in single-cells (S8B Table). (XLSX) [file pone.0281487.s009.xlsx]

## Sheet: 7A_Discovery TERTmRNA und TERTp
Supplementary Table 8A. Summary Enrichment analysis discovery TERTmRNA und TERTpm
Enrichment analysis results from 17 overlapped genes (Overlap of bulk RNA-Seq and CCLE cohort) correlated genes with TERT mRNA and 30 overlapped genes (Overlap bulk RNAseq) correlated with TERTpm. Shown are results from the GO "enrichment sets".
TERTmRNA genes	Enrichment Set	Term	Overlap	P-value	Adjusted P-value	Old P-value	Old Adjusted P-value	Odds Ratio	Combined Score	Genes
	Go biological processes	DNA repair (GO:0006281)	5/298	3.7940017283377344E-6	7.891523594942487E-4	0	0	28.00056882821388	349.5055986299062	ALKBH2;BRIP1;XRCC2;DNA2;TRAIP
		double-strand break repair (GO:0006302)	3/164	3.3828247884827486E-4	0.025722096242305557	0	0	26.38243123336291	210.83860979752092	BRIP1;XRCC2;DNA2
		replication fork processing (GO:0031297)	2/39	4.946556969674145E-4	0.025722096242305557	0	0	71.87747747747748	547.1061007477681	DNA2;TRAIP
		DNA integrity checkpoint signaling (GO:0031570)	2/39	4.946556969674145E-4	0.025722096242305557	0	0	71.87747747747748	547.1061007477681	BRIP1;DNA2
		DNA replication (GO:0006260)	2/108	0.0037265465017291342	0.06063794651376024	0	0	25.00251572327044	139.82090223868067	BRIP1;DNA2
		meiotic mismatch repair (GO:0000710)	1/5	0.004243143988996933	0.06063794651376024	0	0	312.171875	1705.2235013634931	MSH5
		mitochondrial DNA repair (GO:0043504)	1/5	0.004243143988996933	0.06063794651376024	0	0	312.171875	1705.2235013634931	DNA2
		oxidative DNA demethylation (GO:0035511)	1/5	0.004243143988996933	0.06063794651376024	0	0	312.171875	1705.2235013634931	ALKBH2
		protein-DNA covalent cross-linking repair (GO:0106300)	1/6	0.005089741453570572	0.06063794651376024	0	0	249725	1318.6799159042428	TRAIP
		tRNA pseudouridine synthesis (GO:0031119)	1/6	0.005089741453570572	0.06063794651376024	0	0	249725	1318.6799159042428	PUS7
	GO molecular function	5'-3' DNA helicase activity (GO:0043139)	2/7	1.4244198490555207E-5	7.122099245277603E-4	0	0	532.7466666666667	5945.00574969243	BRIP1;DNA2
		ATP hydrolysis activity (GO:0140603)	2/45	6.588989781617781E-4	0.016472474454044452	0	0	61.82945736434109	452.8970858838778	KIF14;DNA2
		RNA polymerase I core promoter sequence-specific DNA binding (GO:0001164)	1/8	0.00678090602009761	0.05538706153054934	0	0	178.35714285714286	890.6521752159383	SMARCA4
		RNA polymerase I transcription regulatory region sequence-specific DNA binding (GO:0001163)	1/8	0.00678090602009761	0.05538706153054934	0	0	178.35714285714286	890.6521752159383	SMARCA4
		5'-flap endonuclease activity (GO:0017108)	1/8	0.00678090602009761	0.05538706153054934	0	0	178.35714285714286	890.6521752159383	DNA2
		flap endonuclease activity (GO:0048256)	1/9	0.0076254739654265415	0.05538706153054934	0	0	156.0546875	760.9633551596094	DNA2
		Tat protein binding (GO:0030957)	1/10	0.00846936628057759	0.05538706153054934	0	0	138.70833333333334	661.8190142974174	SMARCA4
		pseudouridine synthase activity (GO:0009982)	1/13	0.010996994142530848	0.05538706153054934	0	0	104.015625	469.12433437564215	PUS7
		endodeoxyribonuclease activity, producing 5'-phosphomonoesters (GO:0016888)	1/14	0.01183818865932929	0.05538706153054934	0	0	96.00961538461539	425.93942395331476	DNA2
		four-way junction DNA binding (GO:0000400)	1/17	0.014357734707201343	0.05538706153054934	0	0	77.99609375	330.9738092431344	XRCC2
	Go cellular component	npBAF complex (GO:0071564)	1/11	0.009312583434128836	0.062011847471898834	0	0	124.83125	583.7594513941907	SMARCA4
		nBAF complex (GO:0071565)	1/14	0.01183818865932929	0.062011847471898834	0	0	96.00961538461539	425.93942395331476	SMARCA4
		nuclear membrane (GO:0031965)	2/204	0.012730869441244937	0.062011847471898834	0	0	13.056765676567657	56.97614224616206	TMEM201;BRIP1
		SWI/SNF complex (GO:0016514)	1/19	0.01603407239546545	0.062011847471898834	0	0	69.32291666666667	286.5143387139707	SMARCA4
		preribosome, large subunit precursor (GO:0030687)	1/23	0.019378702334968384	0.062011847471898834	0	0	56.70738636363637	223.63015065372352	FBXW9
		nuclear lumen (GO:0031981)	3/745	0.02370084962010684	0.06320226565361824	0	0	5.556700038505968	20.794529504525165	MSH5;SMARCA4;TRAIP
		microtubule cytoskeleton (GO:0015630)	2/331	0.0315271991506131	0.07206216948711565	0	0	7.9651469098277605	27.53475331582958	KIF14;TTK
		nuclear chromosome (GO:0000228)	1/83	0.06828178733054555	0.12753889625677423	0	0	15.168445121951219	40.713808681356575	MSH5
		intracellular non-membrane-bounded organelle (GO:0043232)	3/1158	0.0717406291444355	0.12753889625677423	0	0	3.493135435992579	9.203357076641074	TTK;SMARCA4;TRAIP
		intracellular membrane-bounded organelle (GO:0043231)	7/5192	0.1258724087240701	0.1702428286194989	0	0	1.997801350048216	4.140416356145376	BRIP1;XRCC2;TTK;DNA2;PUS7;SMG5;SMARCA4
TERTpm genes	Enrichment Set	Term	Overlap	P-value	Adjusted P-value	Old P-value	Old Adjusted P-value	Odds Ratio	Combined Score	Genes
	Go biological processes	regulation of release of sequestered calcium ion into cytosol (GO:0051279)	2/52	0.00275282194025758	0.0990949712839642	0	0	28.4571428571429	167.758520526256	JPH4;TRPC1
		cell-cell junction assembly (GO:0007043)	2/66	0.00439552501955409	0.0990949712839642	0	0	22.2165178571429	120.572781375256	CDH2;FBF1
		anion transmembrane transport (GO:0098656)	2/67	0.00452656526073793	0.0990949712839642	0	0	21.8736263736264	118.069282118528	PRAF2;SLC25A14
		cilium organization (GO:0044782)	3/228	0.00473029529189065	0.0990949712839642	0	0	9.75061728395062	52.2025393711495	ACTR3;TCTN2;FBF1
		oxaloacetate transport (GO:0015729)	1/5	0.00747819282854126	0.0990949712839642	0	0	172.120689655172	842.662296146542	SLC25A14
		melanin biosynthetic process (GO:0042438)	1/5	0.00747819282854126	0.0990949712839642	0	0	172.120689655172	842.662296146542	TRPC1
		plasma membrane bounded cell projection assembly (GO:0120031)	3/278	0.00817377299586242	0.0990949712839642	0	0	7.95757575757576	38.2506714307952	ACTR3;TCTN2;FBF1
		ciliary basal body-plasma membrane docking (GO:0097711)	2/95	0.00890674412951209	0.0990949712839642	0	0	15.2665130568356	72.0723917163521	TCTN2;FBF1
		protein repair (GO:0030091)	1/6	0.00896733772752209	0.0990949712839642	0	0	137.689655172414	649.091952146839	MSRA
		succinate transmembrane transport (GO:0071422)	1/6	0.00896733772752209	0.0990949712839642	0	0	137.689655172414	649.091952146839	SLC25A14
	GO molecular function	methyltransferase activity (GO:0008168)	2/50	0.00254787716679663	0.072803262002404	0	0	29.6458333333333	177.059583946499	HENMT1;PRMT3
		RNA 2'-O-methyltransferase activity (GO:0062105)	1/5	0.00747819282854126	0.072803262002404	0	0	172.120689655172	842.662296146542	HENMT1
		oxidoreductase activity, acting on a sulfur group of donors, disulfide as acceptor (GO:0016671)	1/5	0.00747819282854126	0.072803262002404	0	0	172.120689655172	842.662296146542	MSRA
		succinate transmembrane transporter activity (GO:0015141)	1/7	0.0104543235506301	0.072803262002404	0	0	114.735632183908	523.279346881127	SLC25A14
		arginine N-methyltransferase activity (GO:0016273)	1/8	0.0119391531667427	0.072803262002404	0	0	98.3399014778325	435.442406227662	PRMT3
		O-methyltransferase activity (GO:0008171)	1/10	0.0149023554252654	0.072803262002404	0	0	76.4789272030651	321.688416559315	HENMT1
		store-operated calcium channel activity (GO:0015279)	1/10	0.0149023554252654	0.072803262002404	0	0	76.4789272030651	321.688416559315	TRPC1
		protein-arginine N-methyltransferase activity (GO:0016274)	1/11	0.0163807339505409	0.072803262002404	0	0	68.8275862068966	282.994903106762	PRMT3
		inositol 1,4,5 trisphosphate binding (GO:0070679)	1/11	0.0163807339505409	0.072803262002404	0	0	68.8275862068966	282.994903106762	TRPC1
		sulfate transmembrane transporter activity (GO:0015116)	1/14	0.02080301457834	0.0775571540519327	0	0	52.9363395225464	205.00430545239	SLC25A14
	Go cellular component	integral component of postsynaptic membrane (GO:0099055)	1/7	0.01045432355063011	0.11414826925030913	0	0	114.73563218390805	523.2793468811269	CDH2
		integral component of presynaptic membrane (GO:0099056)	1/7	0.01045432355063011	0.11414826925030913	0	0	114.73563218390805	523.2793468811269	CDH2
		actin cytoskeleton (GO:0015629)	3/316	0.011570459852583388	0.11414826925030913	0	0	6.977990770323038	31.11695419543858	ACTR3;MSRA;CDH2
		junctional sarcoplasmic reticulum membrane (GO:0014701)	1/9	0.013421829479327331	0.11414826925030913	0	0	86.04310344827586	370.92087702683546	JPH4
		ISWI-type complex (GO:0031010)	1/10	0.014902355425265381	0.11414826925030913	0	0	76.47892720306514	321.6884165593148	CECR2
		integral component of postsynaptic specialization membrane (GO:0099060)	1/15	0.022272833024450562	0.11414826925030913	0	0	49.152709359605915	186.9959576603662	CDH2
		germ plasm (GO:0060293)	1/15	0.022272833024450562	0.11414826925030913	0	0	49.152709359605915	186.9959576603662	HENMT1
		keratin filament (GO:0045095)	1/15	0.022272833024450562	0.11414826925030913	0	0	49.152709359605915	186.9959576603662	FBF1
		P granule (GO:0043186)	1/19	0.028130810426474934	0.12815146972060804	0	0	38.22222222222222	136.48734525751556	HENMT1
		sarcoplasmic reticulum membrane (GO:0033017)	1/28	0.04118748390134586	0.1435060131839862	0	0	25.46998722860792	81.2396025067177	JPH4

## Sheet: 8D_Top10Ontologies
Supplementary Table 8D. Enrichment analysis ontologies.
Enrichment analysis results from top 100 correlated genes with TERT mRNA expression in single cell dataset (Jerby-Arnon et al. 2018). Presented are the top 10 results from pathways enrichment sets.
Enrichment Set	Term	Overlap	P-value	Adjusted P-value	Old P-value	Old Adjusted P-value	Odds Ratio	Combined Score	Genes
GO Biological Process	extracellular structure organization (GO:0043062)	11/216	1.1035748514051467E-8	5.337203688029459E-6	0	0	11.874212112907646	217.56081011094727	VIT;ADAMTS5;COL3A1;COL1A2;LOX;ITGB4;COL6A2;ITGA1;COL8A1;FBLN5;HAPLN1
	external encapsulating structure organization (GO:0045229)	11/217	1.1577448347135487E-8	5.337203688029459E-6	0	0	11.815970328351696	215.92748460302147	VIT;ADAMTS5;COL3A1;COL1A2;LOX;ITGB4;COL6A2;ITGA1;COL8A1;FBLN5;HAPLN1
	extracellular matrix organization (GO:0030198)	12/300	3.374248576056814E-8	1.0370190623747941E-5	0	0	9.285984848484848	159.7608014358924	VIT;ADAMTS5;COL3A1;COL1A2;LOX;ITGB4;COL6A2;ITGA1;COL8A1;FBLN5;HAPLN1;LOXL2
	collagen fibril organization (GO:0030199)	7/89	3.112262654466516E-7	7.17376541854532E-5	0	0	18.191188040912667	272.55394344589786	COL3A1;COL1A2;LOX;ITGB4;COL6A2;COL8A1;LOXL2
	supramolecular fiber organization (GO:0097435)	10/351	1.0412481653319597E-5	0.001920061616872134	0	0	6.373085695666341	73.11525950028842	COL3A1;COL1A2;LOX;ITGB4;COL6A2;SAA1;COL8A1;MYO7A;FBLN5;LOXL2
	peptidyl-lysine oxidation (GO:0018057)	2/5	2.450871709985121E-4	0.03228148166580403	0	0	135.35374149659864	1125.3170126751409	LOX;LOXL2
	enamel mineralization (GO:0070166)	2/5	2.450871709985121E-4	0.03228148166580403	0	0	135.35374149659864	1125.3170126751409	FAM20C;FAM20A
	cellular response to decreased oxygen levels (GO:0036294)	4/69	3.9645276619424324E-4	0.036265294034948346	0	0	12.71474358974359	99.59399722103193	SFRP1;PTGS2;AQP3;AQP1
	aminoglycan catabolic process (GO:0006026)	3/31	4.924436798304106E-4	0.036265294034948346	0	0	21.949926362297496	167.17350275311443	CHI3L2;GPC4;GPC6
	regulation of transmembrane receptor protein serine/threonine kinase signaling pathway (GO:0090092)	3/31	4.924436798304106E-4	0.036265294034948346	0	0	21.949926362297496	167.17350275311443	TFAP2B;FST;DKK3
GO Cellular Component	collagen-containing extracellular matrix (GO:0062023)	15/380	6.741764235277029E-10	6.87659951998257E-8	0	0	9.444802578565673	199.4508950277775	VIT;FBLN5;HAPLN1;LOXL2;SFRP1;COL3A1;COL1A2;SRPX2;EGFLAM;COL6A2;ABI3BP;COL8A1;FMOD;EDIL3;TGM2
	intracellular organelle lumen (GO:0070013)	18/848	1.8992807380418468E-7	9.686331764013419E-6	0	0	5.0434910373200115	78.05619625211718	PTGS2;MUC5B;CP;ADAMTS5;TF;COL3A1;COL1A2;ACADL;COL6A2;PDK4;SAA1;COL8A1;FAM20C;GPC4;FMOD;GPC6;CAMP;CHGB
	endoplasmic reticulum lumen (GO:0005788)	10/285	1.6504145186872296E-6	5.611409363536581E-5	0	0	7.929292929292929	105.57444445810808	ADAMTS5;TF;COL3A1;COL1A2;COL6A2;COL8A1;FAM20C;PTGS2;CP;CHGB
	basolateral plasma membrane (GO:0016323)	6/151	1.1146679364378648E-4	0.0028424032379165552	0	0	8.696258253851797	79.1514627240073	SLC38A1;CADM1;TGFA;ABCA8;AQP3;AQP1
	Golgi lumen (GO:0005796)	4/100	0.0015979577835658033	0.03259833878474239	0	0	8.59548611111111	55.34658305163635	GPC4;MUC5B;FMOD;GPC6
	extracellular membrane-bounded organelle (GO:0065010)	3/56	0.0027744926921681934	0.04716637576685929	0	0	11.581598910717759	68.1842009003188	COL6A2;EDIL3;AQP1
	excitatory synapse (GO:0060076)	2/25	0.006889074002829973	0.10038364975552246	0	0	17.637089618456077	87.79423275712823	GRIA2;SRPX2
	endocytic vesicle membrane (GO:0030666)	4/158	0.008176819501307596	0.1042293151656061	0	0	5.342532467532467	25.67862595978233	COLEC12;GRIA2;TF;TGFA
	lysosomal lumen (GO:0043202)	3/86	0.009196704279318185	0.1042293151656061	0	0	7.384300086945721	34.62431918243145	GPC4;FMOD;GPC6
	endocytic vesicle (GO:0030139)	4/189	0.014993672320653014	0.15293545767066075	0	0	4.440315315315315	18.64988829841458	COLEC12;GRIA2;TF;SAA1
GO Molecular Function	coreceptor activity involved in Wnt signaling pathway, planar cell polarity pathway (GO:1904929)	2/6	3.664321680484968E-4	0.043491530667913836	0	0	101.51020408163265	803.1179907171842	GPC4;GPC6
	glycerol transmembrane transporter activity (GO:0015168)	2/7	5.113327792346296E-4	0.043491530667913836	0	0	81.20408163265306	615.4043164173056	AQP3;AQP1
	coreceptor activity involved in Wnt signaling pathway (GO:0071936)	2/8	6.795551666861537E-4	0.043491530667913836	0	0	67.66666666666667	493.5655481733249	GPC4;GPC6
	platelet-derived growth factor binding (GO:0048407)	2/11	0.0013218400851343036	0.05695846944876887	0	0	45.10430839002267	298.984305122014	COL3A1;COL1A2
	cation channel activity (GO:0005261)	4/98	0.001483293475228356	0.05695846944876887	0	0	8.779255319148936	57.18359473531712	KCNK5;RYR2;PIEZO2;AQP1
	water channel activity (GO:0015250)	2/13	0.0018624280503563755	0.059597697611404016	0	0	36.89981447124304	231.94759321375395	AQP3;AQP1
	water transmembrane transporter activity (GO:0005372)	2/15	0.0024908343052083164	0.06832002665714239	0	0	31.21978021978022	187.16687708215863	AQP3;AQP1
	phosphatase inhibitor activity (GO:0019212)	2/23	0.005847619592062275	0.13564901036295351	0	0	19.318756073858115	99.33164622370634	TESC;PPP1R1B
	ferrous iron binding (GO:0008198)	2/24	0.006358547360763446	0.13564901036295351	0	0	18.43970315398887	93.26719485343038	TF;CDO1
	receptor antagonist activity (GO:0048019)	2/28	0.00859620747114401	0.165047183445965	0	0	15.599686028257457	74.19887958363982	FST;DKK3

## Sheet: 8B_SingleCell TERTmRNA
Supplementary Table 8B. Summary Enrichment analysis Single Cell.
Enrichment analysis results from top 100 correlated genes with TERT mRNA expression in single cell dataset (Jerby-Arnon et al. 2018). Shown are results from "enrichment sets" of pathways and ontologies with the overlapping "genes" associated with the "term" including the sub-terms "extracellular matrix"/"ECM" and "integrin".
Enrichment Set	Term	Overlap	P-value	Adjusted P-value	Old P-value	Old Adjusted P-value	Odds Ratio	Combined Score	Genes
BioPlanet_2019_table	Interleukin-1 regulation of extracellular matrix	7/120	2.3686072852110697E-6	5.074744988507267E-4	0	0	13.180036159482349	170.7237553426521	RGS5;COL1A2;LOX;CHI3L2;TNFRSF11B;PTGS2;HAPLN1
BioPlanet_2019_table	ECM-receptor interaction	5/84	6.37964752715953E-5	0.002998434337764979	0	0	13.205196535642905	127.55972408735751	COL3A1;COL1A2;ITGB4;COL6A2;ITGA1
BioPlanet_2019_table	TGF-beta regulation of extracellular matrix	11/565	1.2114040063084353E-4	0.004270199122237235	0	0	4.316026447085547	38.924344981977264	COLEC12;RGS5;SFRP1;TF;COL1A2;SRPX2;TSPAN13;LOX;AKR1C3;PTGS2;FBLN5
WikiPathway	miRNA targets in ECM and membrane receptors WP2911	4/22	4.015814340350795E-6	5.702456363298129E-4	0	0	46.023148148148145	571.8500607054012	COL3A1;COL1A2;COL6A2;ITGA1
WikiPathway	miR-509-3p alteration of YAP1/ECM axis WP3967	2/17	0.00320528834894988	0.06502156365012614	0	0	27.05442176870748	155.3722787250682	COL3A1;GPC6
KEGG	ECM-receptor interaction	4/88	9.946672626060203E-4	0.030015761035947632	0	0	9.829365079365079	67.9514062017993	COL1A2;ITGB4;COL6A2;ITGA1
GO Biological Process	extracellular structure organization (GO:0043062)	11/216	1.1035748514051467E-8	5.337203688029459E-6	0	0	11.874212112907646	217.56081011094727	VIT;ADAMTS5;COL3A1;COL1A2;LOX;ITGB4;COL6A2;ITGA1;COL8A1;FBLN5;HAPLN1
GO Biological Process	external encapsulating structure organization (GO:0045229)	11/217	1.1577448347135487E-8	5.337203688029459E-6	0	0	11.815970328351696	215.92748460302147	VIT;ADAMTS5;COL3A1;COL1A2;LOX;ITGB4;COL6A2;ITGA1;COL8A1;FBLN5;HAPLN1
GO Biological Process	extracellular matrix organization (GO:0030198)	12/300	3.374248576056814E-8	1.0370190623747941E-5	0	0	9.285984848484848	159.7608014358924	VIT;ADAMTS5;COL3A1;COL1A2;LOX;ITGB4;COL6A2;ITGA1;COL8A1;FBLN5;HAPLN1;LOXL2
GO Cellular Component	collagen-containing extracellular matrix (GO:0062023)	15/380	6.741764235277029E-10	6.87659951998257E-8	0	0	9.444802578565673	199.4508950277775	VIT;FBLN5;HAPLN1;LOXL2;SFRP1;COL3A1;COL1A2;SRPX2;EGFLAM;COL6A2;ABI3BP;COL8A1;FMOD;EDIL3;TGM2
GO Cellular Component	extracellular membrane-bounded organelle (GO:0065010)	3/56	0.0027744926921681934	0.04716637576685929	0	0	11.581598910717759	68.1842009003188	COL6A2;EDIL3;AQP1
BioPlanet_2019_table	Beta-1 integrin cell surface interactions	5/66	1.9827432166663002E-5	0.0018637786236663223	0	0	17.117342536669543	185.35418707565327	COL3A1;COL1A2;COL6A2;ITGA1;TGM2
BioPlanet_2019_table	Integrins in angiogenesis	5/74	3.462786095496357E-5	0.002441264197324932	0	0	15.126620900076277	155.36328407117355	COL3A1;COL1A2;COL6A2;COL8A1;EDIL3
NCI nature	Beta1 integrin cell surface interactions Homo sapiens	5/66	1.9827432166663002E-5	6.820866157028703E-4	0	0	17.117342536669543	185.35418707565327	COL3A1;COL1A2;COL6A2;ITGA1;TGM2
NCI nature	Integrins in angiogenesis Homo sapiens	5/72	3.0314960697905347E-5	6.820866157028703E-4	0	0	15.57973291437549	162.0895036442112	COL3A1;COL1A2;COL6A2;COL8A1;EDIL3
NCI nature	Integrin family cell surface interactions Homo sapiens	2/26	0.0074389947886241	0.047822109355440644	0	0	16.901360544217688	82.83389842043363	ITGB4;ITGA1
NCI nature	Beta3 integrin cell surface interactions Homo sapiens	2/43	0.01956378970919087	0.08803705369135892	0	0	9.885017421602788	38.888398778373954	COL1A2;EDIL3
Descartes Cell Types and Tissues 2021	Stromal cells in Adrenal	8/145	6.666500479154112E-7	7.666475551027229E-5	0	0	12.543954300222152	178.3875815609659	REM1;COL3A1;CYP4X1;SRPX2;LOX;ABCA6;ABI3BP;FMOD
Descartes Cell Types and Tissues 2021	Stromal cells in Eye	6/95	8.147757866070207E-6	4.684960772990369E-4	0	0	14.208223762849629	166.4886665769868	ADAMTS5;COL3A1;COL1A2;LOX;COL6A2;FMOD
Descartes Cell Types and Tissues 2021	Stromal cells in Kidney	6/167	1.9317839332314482E-4	0.005553878808040413	0	0	7.825690498215938	66.92449501150064	REM1;GAP43;COL3A1;COL1A2;LOX;ABCA8
Descartes Cell Types and Tissues 2021	Stromal cells in Thymus	6/282	0.002936879774967702	0.04824873916018367	0	0	4.538390379278446	26.460665587749876	ADAMTS5;SFRP1;COL3A1;COL1A2;LOX;FMOD
Human Gene Atlas table	Stromal cell:Embryoid Body	11/100	2.7226035105432305E-12	1.2578428218709726E-9	0	0	27.51180406514329	732.6237298678811	ADAMTS5;COL3A1;COL1A2;SRPX2;LOX;COL6A2;ABI3BP;ITGA1;FMOD;FBLN5;LOXL2
PanglaoDB_Augmented_2021_table	Stromal Cells	10/124	6.282497116146491E-10	3.874503035602503E-8	0	0	19.28460038986355	408.60372136784093	ADAMTS5;COL3A1;COL1A2;SRPX2;COL6A2;ABI3BP;FMOD;FBLN5;AQP1;DKK3
PanglaoDB_Augmented_2021_table	Smooth muscle cells in Intestine	3/57	0.002918095947541711	0.04824873916018367	0	0	11.36655211912944	66.3445636168701	RGS5;GPR37;FST
HuBMAP_ASCT_plus_B_augmented_w_RNAseq_Coexpression_table	Lymphatic Vessel Smooth Muscle Cell (id:378)	10/100	7.354451682840389E-11	4.395760368899308E-9	0	0	24.45679012345679	570.653468760778	ADAMTS5;COL3A1;COL1A2;COL6A2;ABI3BP;ITGA1;ABCA8;FMOD;FBLN5;AQP1
HuBMAP_ASCT_plus_B_augmented_w_RNAseq_Coexpression_table	Bronchial Smooth Muscle Cell (id:76)	9/98	1.4745693307208465E-9	3.06497798346965E-8	0	0	22.014940116063713	447.6716028813316	COL3A1;COL1A2;ABCA6;ABI3BP;ITGA1;ABCA8;FMOD;FBLN5;AQP1
Human Gene Atlas table	SmoothMuscle	12/363	2.669784957952365E-7	1.3882881781352297E-5	0	0	7.594794094794095	114.95554559637907	COL3A1;COL1A2;SRPX2;LOX;FST;COL6A2;GLT8D2;ARHGAP29;PTGS2;EDIL3;GPC6;LOXL2
Human Gene Atlas table	Smooth Muscle cell:Blood Vessel	10/100	7.354451682840389E-11	5.365278781466049E-9	0	0	24.45679012345679	570.653468760778	ADAMTS5;COL3A1;COL1A2;COL6A2;ABI3BP;ITGA1;ABCA8;FMOD;FBLN5;AQP1
PanglaoDB_Augmented_2021_table	Smooth Muscle Cells	11/169	8.362236767487417E-10	3.874503035602503E-8	0	0	15.443180201962736	322.79528271195323	RGS5;ADAMTS5;COL3A1;COL1A2;LOX;ITGA1;ABCA8;FMOD;FBLN5;AQP1;DKK3
PanglaoDB_Augmented_2021_table	Airway Smooth Muscle Cells	8/99	3.460297182195935E-8	8.016355138753917E-7	0	0	18.928810320114668	325.18420834985045	COL3A1;COL1A2;LOX;COL6A2;GLT8D2;FBLN5;LOXL2;DKK3

## Sheet: 8C_Top10Pathways
Supplementary Table 8C:.Enrichment analysis pathways.
Enrichment analysis results from top 100 correlated genes with TERT mRNA expression in single cell dataset (Jerby-Arnon et al. 2018). Presented are the top 10 results from pathways enrichment sets.
Enrichment Set	Term	Overlap	P-value	Adjusted P-value	Old P-value	Old Adjusted P-value	Odds Ratio	Combined Score	Genes
BioPlanet_2019_table	Interleukin-1 regulation of extracellular matrix	7/120	2.3686072852110697E-6	5.074744988507267E-4	0	0	13.180036159482349	170.7237553426521	RGS5;COL1A2;LOX;CHI3L2;TNFRSF11B;PTGS2;HAPLN1
	Oncostatin M	10/311	3.59910992092714E-6	5.074744988507267E-4	0	0	7.234772978959025	90.68660587902883	COL1A2;GPR37;CHI3L2;AKR1C3;SAA1;TGFA;LIFR;PTGS2;CAMP;TGM2
	Beta-1 integrin cell surface interactions	5/66	1.9827432166663002E-5	0.0018637786236663223	0	0	17.117342536669543	185.35418707565327	COL3A1;COL1A2;COL6A2;ITGA1;TGM2
	Integrins in angiogenesis	5/74	3.462786095496357E-5	0.002441264197324932	0	0	15.126620900076277	155.36328407117355	COL3A1;COL1A2;COL6A2;COL8A1;EDIL3
	BDNF signaling pathway	8/261	4.992797390274785E-5	0.0028159377281149786	0	0	6.752706650627256	66.88508069555189	TFAP2B;GAP43;CADM1;DPYSL3;AKR1C3;PTGS2;AQP3;CHGB
	ECM-receptor interaction	5/84	6.37964752715953E-5	0.002998434337764979	0	0	13.205196535642905	127.55972408735751	COL3A1;COL1A2;ITGB4;COL6A2;ITGA1
	Syndecan 1 pathway	4/46	8.17122681204673E-5	0.0032918370871388254	0	0	19.700396825396826	185.42617125575262	COL3A1;COL1A2;COL6A2;COL8A1
	TGF-beta regulation of extracellular matrix	11/565	1.2114040063084353E-4	0.004270199122237235	0	0	4.316026447085547	38.924344981977264	COLEC12;RGS5;SFRP1;TF;COL1A2;SRPX2;TSPAN13;LOX;AKR1C3;PTGS2;FBLN5
	FOSB gene expression and drug abuse	2/5	2.450871709985121E-4	0.007679398024620046	0	0	135.35374149659864	1125.3170126751409	GRIA2;PPP1R1B
	Collagen biosynthesis and modifying enzymes	4/64	2.9699395180546117E-4	0.008375229440914005	0	0	13.777777777777779	111.90033879709756	COL3A1;COL1A2;COL6A2;COL8A1
WikiPathway	miRNA targets in ECM and membrane receptors WP2911	4/22	4.015814340350795E-6	5.702456363298129E-4	0	0	46.023148148148145	571.8500607054012	COL3A1;COL1A2;COL6A2;ITGA1
	IL-18 signaling pathway WP4754	7/272	4.3446492495278376E-4	0.02106605018208547	0	0	5.5769933049300064	43.17370999090377	ADAMTS5;TF;COL3A1;COL1A2;TNFRSF11B;PTGS2;TGM2
	Arrhythmogenic Right Ventricular Cardiomyopathy WP2118	4/74	5.176957720029004E-4	0.02106605018208547	0	0	11.803571428571429	89.30727091866535	RYR2;ITGB4;ITGA1;CACNA2D4
	Type I collagen synthesis in the context of Osteogenesis imperfecta WP4786	3/33	5.934098642840978E-4	0.02106605018208547	0	0	20.484536082474225	152.19242604001317	COL1A2;LOX;TNFRSF11B
	Vitamin D Receptor Pathway WP2877	5/182	0.0022141325096351155	0.06288136327363728	0	0	5.864704133214392	35.85031820132317	ADAMTS5;SFRP1;TNFRSF11B;TREM1;CAMP
	Canonical and non-canonical TGF-B signaling WP3874	2/17	0.00320528834894988	0.06502156365012614	0	0	27.05442176870748	155.3722787250682	LOX;LOXL2
	miR-509-3p alteration of YAP1/ECM axis WP3967	2/17	0.00320528834894988	0.06502156365012614	0	0	27.05442176870748	155.3722787250682	COL3A1;GPC6
	BMP Signaling Pathway in Eyelid Development WP3927	2/20	0.004434499847536051	0.0787123722937649	0	0	22.541950113378686	122.13995997533476	SFRP1;TGFA
	Inflammatory Response Pathway WP453	2/30	0.009828577820710147	0.1550731167267601	0	0	14.48396501457726	66.95156387938638	COL3A1;COL1A2
	Photodynamic therapy-induced HIF-1 survival signaling WP3614	2/37	0.014711087587821891	0.20692207594173045	0	0	11.583090379008746	48.87083992538764	TGFA;PTGS2
KEGG	Protein digestion and absorption	5/103	1.6785377251901475E-4	0.018631768749610637	0	0	10.634801288936627	92.44213133615925	KCNK5;COL3A1;COL1A2;COL6A2;COL8A1
	Arrhythmogenic right ventricular cardiomyopathy	4/77	6.019463184977087E-4	0.030015761035947632	0	0	11.316780821917808	83.91780339915707	RYR2;ITGB4;ITGA1;CACNA2D4
	ECM-receptor interaction	4/88	9.946672626060203E-4	0.030015761035947632	0	0	9.829365079365079	67.9514062017993	COL1A2;ITGB4;COL6A2;ITGA1
	Hypertrophic cardiomyopathy	4/90	0.0010816490463404552	0.030015761035947632	0	0	9.599806201550388	65.55965417135813	RYR2;ITGB4;ITGA1;CACNA2D4
	Dilated cardiomyopathy	4/96	0.001374494844409286	0.030513785545886147	0	0	8.971014492753623	59.1160161126674	RYR2;ITGB4;ITGA1;CACNA2D4
	Nicotine addiction	2/40	0.017063182912830144	0.22986803068775818	0	0	10.66702470461869	43.42366746060685	GRIA2;GABRE
	Ferroptosis	2/41	0.017880459748112743	0.22986803068775818	0	0	10.392987964416536	41.82186992516352	TF;CP
	Focal adhesion	4/201	0.018371352916667447	0.22986803068775818	0	0	4.167301184433164	16.656547536819964	COL1A2;ITGB4;COL6A2;ITGA1
	Diabetic cardiomyopathy	4/203	0.018976568790193896	0.22986803068775818	0	0	4125	16.35376991501514	RYR2;COL3A1;COL1A2;PDK4
	ABC transporters	2/45	0.02131096041448218	0.22986803068775818	0	0	9.424299952539155	36.26973658038426	ABCA6;ABCA8
NCI nature	Beta1 integrin cell surface interactions Homo sapiens	5/66	1.9827432166663002E-5	6.820866157028703E-4	0	0	17.117342536669543	185.35418707565327	COL3A1;COL1A2;COL6A2;ITGA1;TGM2
	Integrins in angiogenesis Homo sapiens	5/72	3.0314960697905347E-5	6.820866157028703E-4	0	0	15.57973291437549	162.0895036442112	COL3A1;COL1A2;COL6A2;COL8A1;EDIL3
	Syndecan-1-mediated signaling events Homo sapiens	4/46	8.17122681204673E-5	0.0012256840218070094	0	0	19.700396825396826	185.42617125575262	COL3A1;COL1A2;COL6A2;COL8A1
	ErbB receptor signaling network Homo sapiens	2/15	0.0024908343052083164	0.02802188593359356	0	0	31.21978021978022	187.16687708215863	TGFA;NRG1
	Validated targets of C-MYC transcriptional repression Homo sapiens	3/63	0.0038757213407073967	0.03488149206636657	0	0	10.22680412371134	56.78968343517464	SFRP1;COL1A2;ITGB4
	VEGFR3 signaling in lymphatic endothelium Homo sapiens	2/25	0.006889074002829973	0.047822109355440644	0	0	17.637089618456077	87.79423275712823	COL1A2;ITGA1
	Integrin family cell surface interactions Homo sapiens	2/26	0.0074389947886241	0.047822109355440644	0	0	16.901360544217688	82.83389842043363	ITGB4;ITGA1
	N-cadherin signaling events Homo sapiens	2/34	0.012512480224535567	0.06613991636124172	0	0	12.670918367346939	55.51165721021778	GRIA2;GAP43
	Validated transcriptional targets of AP1 family members Fra1 and Fra2 Homo sapiens	2/35	0.013227983272248344	0.06613991636124172	0	0	12.286332714904143	53.14355844722063	COL1A2;ITGB4
	Beta3 integrin cell surface interactions Homo sapiens	2/43	0.01956378970919087	0.08803705369135892	0	0	9.885017421602788	38.888398778373954	COL1A2;EDIL3
PPIHub	MTOR	4/138	0.005103140943202582	0.35636133065196945	0	0	6.1461442786069655	32.43872909597336	COL1A2;EDIL3
	PRKACA	7/440	0.006589507142519937	0.35636133065196945	0	0	3.383967816434478	16.995222792328853	GRIA2;RYR2;ITGB4;PPP1R1B;PHKA1;CAMP;TGM2
	PRKCB	6/338	0.007033447315499397	0.35636133065196945	0	0	3.7621122789028454	18.64908522006226	GRIA2;GAP43;ITGB4;LST1;PPP1R1B;PHKA1
	CAV1	3/125	0.02484876306512575	0.8864887122867294	0	0	5.0138583741761025	18.525942480944295	ITGB4;PTGS2;AQP3
	RHOA	3/139	0.03259476166351094	0.8864887122867294	0	0	4.4945421467556095	15.387531072601112	NET1;NGEF;TGM2
	ERBB2	3/175	0.057561521912073796	0.8864887122867294	0	0	3.547350755214577	10.127335065403114	ITGB4;TGFA;NRG1
	PPP1CA	3/184	0.06488714798002798	0.8864887122867294	0	0	3.369425300449963	9.215734354840295	RYR2;PPP1R1B;PHKA1
	CDC42	3/205	0.08354137607608705	0.8864887122867294	0	0	3.015923241808717	7.486767810376172	NET1;ARHGAP29;NGEF
	CALM1	4/359	0.10565838373981473	0.8864887122867294	0	0	2.2940140845070425	5.155898014028185	GAP43;PHKA1;MYO7A;NGEF
	SMAD2	4/370	0.11459503142696359	0.8864887122867294	0	0	2.223816029143898	4.8175657036766735	ITGB4;FHL1;CHGB;TGM2

## Sheet: 8E_Top10CellTypes
Supplementary Table 7E. Enrichment analysis cell types.
Enrichment analysis results from top 100 correlated genes with TERT mRNA expression in single cell dataset (Jerby-Arnon et al. 2018). Presented are the top 10 results from pathways enrichment sets.
Enrichment Set	Term	Overlap	P-value	Adjusted P-value	Old P-value	Old Adjusted P-value	Odds Ratio	Combined Score	Genes
Descartes Cell Types and Tissues 2021	Stromal cells in Adrenal	8/145	6.666500479154112E-7	7.666475551027229E-5	0	0	12.543954300222152	178.3875815609659	REM1;COL3A1;CYP4X1;SRPX2;LOX;ABCA6;ABI3BP;FMOD
	Stromal cells in Eye	6/95	8.147757866070207E-6	4.684960772990369E-4	0	0	14.208223762849629	166.4886665769868	ADAMTS5;COL3A1;COL1A2;LOX;COL6A2;FMOD
	Mesothelial cells in Liver	10/359	1.2659251193788646E-5	4.8527129576189816E-4	0	0	6.224450811843362	70.19389299578434	VIT;RYR2;CYP4X1;LOX;ITGB4;ABI3BP;COL8A1;CNTN3;DNAH9;GPC4
	Stromal cells in Kidney	6/167	1.9317839332314482E-4	0.005553878808040413	0	0	7.825690498215938	66.92449501150064	REM1;GAP43;COL3A1;COL1A2;LOX;ABCA8
	AFP ALB positive cells in Spleen	6/251	0.0016412338953027386	0.03774837959196299	0	0	5.120712114633087	32.835577855258514	TF;FST;AKR1C3;CDO1;CP;NGEF
	Smooth muscle cells in Intestine	3/57	0.002918095947541711	0.04824873916018367	0	0	11.36655211912944	66.3445636168701	RGS5;GPR37;FST
	Stromal cells in Thymus	6/282	0.002936879774967702	0.04824873916018367	0	0	4.538390379278446	26.460665587749876	ADAMTS5;SFRP1;COL3A1;COL1A2;LOX;FMOD
	Myeloid cells in Kidney	5/209	0.004007904241422416	0.05761362347044724	0	0	5.0815273477812175	28.047423157244626	CD163L1;MYO7A;FAM20A;PTGS2;TREM1
	Vascular endothelial cells in Cerebrum	8/536	0.005449542345256747	0.06699942644855145	0	0	3.1903820816864297	16.628984929706416	RGS5;COL3A1;COL1A2;SRPX2;COL6A2;ITGA1;ARHGAP29;TGM2
	Vascular endothelial cells in Thymus	5/234	0.0064301765983169785	0.06699942644855145	0	0	4.521029648356699	22.81652119038172	ITGA1;TGFA;ARHGAP29;HID1;TGM2
CCLE Proteomics 2020	SNU1105 CENTRAL NERVOUS SYSTEM TenPx31	12/343	1.4521835770004229E-7	5.053598847961471E-5	0	0	8.061933534743202	126.93536369291746	GAP43;GALNT5;COL3A1;COL1A2;SRPX2;LOX;COL6A2;PIEZO2;SAA1;FAM20C;GPC4;LOXL2
	KNS81 CENTRAL NERVOUS SYSTEM TenPx29	19/1252	1.2228804895929986E-5	0.0021278120518918174	0	0	3.5512400748951167	40.17062035438935	COLEC12;CADM1;LPCAT1;GLT8D2;HAPLN1;LOXL2;DKK3;SFRP1;GAP43;COL1A2;SRPX2;LOX;COL6A2;ABI3BP;FAM20C;GPC4;EDIL3;GPC6;PCDHB7
	LN229 CENTRAL NERVOUS SYSTEM TenPx27	14/762	2.5576960684514945E-5	0.0029669274394037337	0	0	4.168138291257306	44.073138128775625	FST;TGFA;HAPLN1;AQP1;LOXL2;DKK3;REM1;TF;TSPAN13;ABI3BP;COL8A1;FAM20C;GPC6;PCDHB7
	U118MG CENTRAL NERVOUS SYSTEM TenPx26	13/825	2.353269442851795E-4	0.02047344415281062	0	0	3.5125983806126495	29.3461252632597	COLEC12;CADM1;FST;TNFRSF11B;PTGS2;LOXL2;DKK3;SFRP1;COL1A2;LOX;COL6A2;ABI3BP;GPC6
	SJSA1 BONE TenPx35	11/676	5.607513547524679E-4	0.028890683531492507	0	0	3.574976767762102	26.763108940805814	COLEC12;COL3A1;COL1A2;COL6A2;ABI3BP;GLT8D2;LIFR;GPC4;EDIL3;NGEF;HAPLN1
	SQ1 LUNG TenPx14	10/577	6.236024477749124E-4	0.028890683531492507	0	0	3.7885557515187145	27.959531957982303	NET1;ADAMTS5;GALNT5;SRPX2;SAA1;COL8A1;TGFA;ARHGAP29;TREM1;AQP1
	SNU685 ENDOMETRIUM TenPx33	8/380	6.418013341532356E-4	0.028890683531492507	0	0	4.564749883122954	33.55653427400862	NET1;COLEC12;GAP43;COL3A1;COL1A2;SH2D4A;LIFR;HAPLN1
	SNU423 LIVER TenPx42	8/382	6.641536444021266E-4	0.028890683531492507	0	0	4.539874447802837	33.218247910541436	SFRP1;COL1A2;COL6A2;ABI3BP;COL8A1;EDIL3;HAPLN1;LOXL2
	SU8686 PANCREAS TenPx12	10/633	0.0012597984497903737	0.04871220672522778	0	0	3.438023898698056	22.955010107512802	LOX;FST;ITGA1;LPCAT1;SAA1;COL8A1;TGFA;LIFR;TNFRSF11B;EDIL3
	A172 CENTRAL NERVOUS SYSTEM TenPx24	10/644	0.0014323024879590014	0.049844126580973244	0	0	3.376445846477392	22.11056107890118	COL3A1;CYP4X1;COL1A2;LOX;DPYSL3;COL8A1;LIFR;EDIL3;LOXL2;DKK3
HuBMAP_ASCT_plus_B_augmented_w_RNAseq_Coexpression_table	Lung Matrix Fibroblast 2 (id:364)	10/99	6.646219803727824E-11	4.395760368899308E-9	0	0	24.73283395755306	579.5988218711083	VIT;ADAMTS5;COL3A1;COL1A2;EGFLAM;ABI3BP;GLT8D2;ABCA8;FMOD;AQP1
	Lymphatic Vessel Smooth Muscle Cell (id:378)	10/100	7.354451682840389E-11	4.395760368899308E-9	0	0	24.45679012345679	570.653468760778	ADAMTS5;COL3A1;COL1A2;COL6A2;ABI3BP;ITGA1;ABCA8;FMOD;FBLN5;AQP1
	Inh L5-6 Lamp5 Crabp1 (id:322)	10/101	8.129210274948559E-11	4.395760368899308E-9	0	0	24.186813186813186	561.9315593734239	ADAMTS5;SFRP1;COL3A1;COL1A2;COL6A2;FHL1;ITGA1;FMOD;FBLN5;DKK3
	Inh L1 Lamp5 Nmbr (id:268)	10/102	8.975915340112394E-11	4.395760368899308E-9	0	0	23.92270531400966	553.4252596953299	SFRP1;COL3A1;FNDC4;COL1A2;DPYSL3;LIFR;CDO1;EDIL3;GPC6;DKK3
	Lymphatic Endothelial Cell Of Medulla Ceiling (id:372)	10/103	9.900361191214659E-11	4.395760368899308E-9	0	0	23.664277180406213	545.1270893034001	ADAMTS5;COL3A1;COL1A2;SRPX2;ABI3BP;ITGA1;ABCA8;FMOD;FBLN5;AQP1
	Secondary Crest Myofibroblasts (id:546)	9/97	1.3446573783628006E-9	3.06497798346965E-8	0	0	22.266233766233768	454.83517590600206	COL3A1;COL1A2;SRPX2;LOX;COL6A2;COL8A1;GLT8D2;LOXL2;DKK3
	Bronchial Smooth Muscle Cell (id:76)	9/98	1.4745693307208465E-9	3.06497798346965E-8	0	0	22.014940116063713	447.6716028813316	COL3A1;COL1A2;ABCA6;ABI3BP;ITGA1;ABCA8;FMOD;FBLN5;AQP1
	Exc L3 Themis Enpep (id:202)	9/98	1.4745693307208465E-9	3.06497798346965E-8	0	0	22.014940116063713	447.6716028813316	ADAMTS5;COL3A1;COL1A2;SRPX2;LOX;ABI3BP;GLT8D2;FMOD;DKK3
	Parietal Epithelial Cell (id:488)	9/99	1.6153824370702966E-9	3.06497798346965E-8	0	0	21.76923076923077	440.68964859706927	COL3A1;COL1A2;SRPX2;DPYSL3;ABCA8;FMOD;EDIL3;AQP1;DKK3
	Astro L1-6 Fgfr3 Plcg1 (id:52)	9/100	1.7678744766196076E-9	3.06497798346965E-8	0	0	21.528921627822726	433.8828609373099	ADAMTS5;COL3A1;COL1A2;COL6A2;ABCA8;FMOD;FBLN5;AQP1;DKK3
Human Gene Atlas table	SmoothMuscle	12/363	2.669784957952365E-7	1.3882881781352297E-5	0	0	7.594794094794095	114.95554559637907	COL3A1;COL1A2;SRPX2;LOX;FST;COL6A2;GLT8D2;ARHGAP29;PTGS2;EDIL3;GPC6;LOXL2
	Adipocyte	7/181	3.489260200872097E-5	9.072076522267452E-4	0	0	8.53306142627611	87.57682089983328	ADAMTS5;COL1A2;SRPX2;COL6A2;CHI3L2;AKR1C3;FBLN5
	CardiacMyocytes	6/273	0.0025012347341450045	0.04335473539184674	0	0	4.693521396127181	28.11874951779666	LOX;DPYSL3;DNAH9;EDIL3;HAPLN1;LOXL2
	Trachea	3/72	0.00563543249072426	0.07326062237941539	0	0	8.888839085611833	46.03246549484361	CYP4X1;MUC5B;AQP3
	pineal day	9/694	0.007962658318637293	0.08281164651382784	0	0	2.7742841100505333	13.408093950651873	TF;CADM1;NRG1;MYO7A;C6ORF141;CDO1;AQP3;GPC6;ST6GALNAC5
	OccipitalLobe	2/35	0.013227983272248344	0.11464252169281898	0	0	12.286332714904143	53.14355844722063	GRIA2;EDIL3
	BronchialEpithelialCells	4/280	0.052000981016684496	0.3862930018382277	0	0	2.96256038647343	8.758788140729402	NET1;ITGB4;FST;TGFA
	Pituitary	2/84	0.06625043590600445	0.43062783338902894	0	0	4.9323046291687405	13.387819731164345	GPC4;CHGB
	Uterus	3/201	0.07982587600900273	0.4493849923781637	0	0	3.077475788815995	7.779574331724068	ADAMTS5;SFRP1;COL3A1
	UterusCorpus	2/98	0.08642019084195456	0.4493849923781637	0	0	4.210034013605442	10.308411171595903	ADAMTS5;NRG1
	Stromal cell:Embryoid Body	11/100	2.7226035105432305E-12	1.2578428218709726E-9	0	0	27.51180406514329	732.6237298678811	ADAMTS5;COL3A1;COL1A2;SRPX2;LOX;COL6A2;ABI3BP;ITGA1;FMOD;FBLN5;LOXL2
	Smooth Muscle cell:Blood Vessel	10/100	7.354451682840389E-11	5.365278781466049E-9	0	0	24.45679012345679	570.653468760778	ADAMTS5;COL3A1;COL1A2;COL6A2;ABI3BP;ITGA1;ABCA8;FMOD;FBLN5;AQP1
	Fibroblast:Corneal Endothelium	10/100	7.354451682840389E-11	5.365278781466049E-9	0	0	24.45679012345679	570.653468760778	ADAMTS5;COL3A1;COL1A2;COL6A2;ABI3BP;ITGA1;ABCA8;FMOD;FBLN5;AQP1
	Peritubular Myoid cell:Testis	10/100	7.354451682840389E-11	5.365278781466049E-9	0	0	24.45679012345679	570.653468760778	ADAMTS5;COL3A1;COL1A2;COL6A2;ABI3BP;ITGA1;ABCA8;FMOD;FBLN5;AQP1
	Mesenchymal cell:Undefined	10/100	7.354451682840389E-11	5.365278781466049E-9	0	0	24.45679012345679	570.653468760778	ADAMTS5;COL3A1;COL1A2;COL6A2;ABI3BP;ITGA1;ABCA8;FMOD;FBLN5;AQP1
	Myofibroblast:Undefined	10/100	7.354451682840389E-11	5.365278781466049E-9	0	0	24.45679012345679	570.653468760778	ADAMTS5;COL3A1;COL1A2;COL6A2;ABI3BP;ITGA1;ABCA8;FMOD;FBLN5;AQP1
	Myofibroblast:Liver	10/101	8.129210274948559E-11	5.365278781466049E-9	0	0	24.186813186813186	561.9315593734239	ADAMTS5;SFRP1;COL3A1;COL1A2;COL6A2;DPYSL3;FHL1;FMOD;FBLN5;DKK3
	Fibroblast:Pancreas	9/101	1.932868998584464E-9	9.753916978391171E-8	0	0	21.293836598184424	427.2450826351171	SFRP1;GAP43;COL3A1;COL1A2;DPYSL3;EDIL3;GPC6;HAPLN1;DKK3
	Stem cell:Fetal Liver	9/101	1.932868998584464E-9	9.753916978391171E-8	0	0	21.293836598184424	427.2450826351171	SFRP1;GAP43;COL3A1;FNDC4;COL1A2;DPYSL3;CDO1;GPC6;DKK3
	Mesenchymal Stem cell:Umbilical Vein	9/102	2.11123744121021E-9	9.753916978391171E-8	0	0	21.063807160581355	420.7704348265585	ADAMTS5;COL3A1;COL1A2;ABI3BP;ITGA1;ABCA8;FMOD;FBLN5;AQP1
PanglaoDB_Augmented_2021_table	Adipocytes	12/210	6.123665878893674E-10	3.874503035602503E-8	0	0	13.568870523415978	287.8458131092725	ADAMTS5;COL3A1;COL1A2;SRPX2;LOX;FST;COL6A2;ABCA8;FMOD;CDO1;FBLN5;AQP1
	Stromal Cells	10/124	6.282497116146491E-10	3.874503035602503E-8	0	0	19.28460038986355	408.60372136784093	ADAMTS5;COL3A1;COL1A2;SRPX2;COL6A2;ABI3BP;FMOD;FBLN5;AQP1;DKK3
	Smooth Muscle Cells	11/169	8.362236767487417E-10	3.874503035602503E-8	0	0	15.443180201962736	322.79528271195323	RGS5;ADAMTS5;COL3A1;COL1A2;LOX;ITGA1;ABCA8;FMOD;FBLN5;AQP1;DKK3
	Pancreatic Stellate Cells	9/111	4.488814485075897E-9	1.559863033563874E-7	0	0	19.19650937297996	368.9891066217265	RGS5;ADAMTS5;COL3A1;COL1A2;SRPX2;LOX;COL6A2;FMOD;DKK3
	Fibroblasts	11/232	2.309647829819029E-8	6.4208209668969E-7	0	0	11.005592556815293	193.51777974427696	ADAMTS5;COL3A1;COL1A2;SRPX2;LOX;COL6A2;ABI3BP;COL8A1;FMOD;FBLN5;DKK3
	Airway Smooth Muscle Cells	8/99	3.460297182195935E-8	8.016355138753917E-7	0	0	18.928810320114668	325.18420834985045	COL3A1;COL1A2;LOX;COL6A2;GLT8D2;FBLN5;LOXL2;DKK3
	Loop Of Henle Cells	9/147	5.272570674719031E-8	1.046981891122779E-6	0	0	14.16292403248925	237.34458533296265	RGS5;ADAMTS5;COL3A1;COL1A2;PPP1R1B;PTGS2;FMOD;AQP1;DKK3
	Pericytes	9/155	8.329005174149584E-8	1.4471646490084903E-6	0	0	13.38145416227608	218.13023754464018	RGS5;ADAMTS5;REM1;COL3A1;COL1A2;COL6A2;ABCA8;FMOD;AQP1
	Tanycytes	8/121	1.6619219212191572E-7	2.566746078327365E-6	0	0	15.226625625240477	237.68946743341303	SFRP1;GAP43;FNDC4;DPYSL3;LIFR;CDO1;EDIL3;DKK3
	Glomus Cells	8/127	2.415674942766297E-7	3.357788170445153E-6	0	0	14.45451223967848	220.23063855582433	SFRP1;GAP43;FNDC4;DPYSL3;LIFR;EDIL3;GPC6;DKK3
